# Supplementary material for: AlphaFold-guided structural analyses of nucleosome binding proteins
Source: Nucleic Acids Res. 2025 Aug 6;53(14):gkaf735. doi: 10.1093/nar/gkaf735 (PMC12341937; doi:10.1093/nar/gkaf735)
Supplement: gkaf735_Supplemental_Files [file gkaf735_supplemental_files.zip]

Archive with 2 entries (2 files):
- data_revised.xlsx
- Supplementary_Figures_and_Tables_revised.pdf
