# Supplementary material for: AlphaFold-guided structural analyses of nucleosome binding proteins
Source: Nucleic Acids Res. 2025 Aug 6;53(14):gkaf735. doi: 10.1093/nar/gkaf735 (PMC12341937; doi:10.1093/nar/gkaf735)
Supplement: gkaf735_Supplemental_Files [file gkaf735_supplemental_files.zip › data_revised.xlsx]

## Sheet: ranking
File Path	Strength Factor	Contacting Pairs (PAE<=15Å)	Contacting Pairs (PAE<=10Å)
/data163/YX/Proteomes_Uniprot_NCP/UP000005640_240729/fold_test_fold_job_number_p29374_153ncp_6y5e/fold_test_fold_job_number_p29374_153ncp_6y5e_model_1.cif	2.577	[(('B', 'TYR', 47), ('I', 'ARG', 142)), (('B', 'ALA', 50), ('I', 'ARG', 142)), (('D', 'GLU', 83), ('I', 'ARG', 142)), (('B', 'TYR', 40), ('I', 'PRO', 128)), (('D', 'SER', 61), ('I', 'PRO', 128)), (('D', 'ARG', 62), ('I', 'PRO', 128)), (('D', 'GLN', 65), ('I', 'PRO', 128)), (('D', 'THR', 85), ('I', 'PRO', 128)), (('D', 'VAL', 88), ('I', 'PRO', 128)), (('B', 'TYR', 47), ('I', 'ARG', 144)), (('B', '…	[(('B', 'TYR', 40), ('I', 'PRO', 128)), (('D', 'SER', 61), ('I', 'PRO', 128)), (('D', 'ARG', 62), ('I', 'PRO', 128)), (('D', 'GLN', 65), ('I', 'PRO', 128)), (('D', 'THR', 85), ('I', 'PRO', 128)), (('D', 'VAL', 88), ('I', 'PRO', 128)), (('D', 'SER', 61), ('I', 'GLU', 129)), (('D', 'VAL', 88), ('I', 'GLU', 129)), (('D', 'THR', 92), ('I', 'GLU', 129)), (('D', 'ARG', 62), ('I', 'ASN', 127)), (('G', '…
/data163/YX/Proteomes_Uniprot_NCP/UP000005640_240729/fold_test_fold_job_number_q03188_153ncp_6y5e/fold_test_fold_job_number_q03188_153ncp_6y5e_model_1.cif	2.48299	[(('A', 'GLU', 46), ('I', 'ARG', 738)), (('A', 'TYR', 47), ('I', 'ARG', 738)), (('A', 'ALA', 50), ('I', 'ARG', 738)), (('C', 'VAL', 14), ('I', 'ARG', 738)), (('C', 'GLN', 17), ('I', 'ARG', 738)), (('C', 'VAL', 18), ('I', 'ARG', 738)), (('C', 'GLU', 83), ('I', 'ARG', 738)), (('A', 'TYR', 47), ('I', 'THR', 740)), (('A', 'GLU', 51), ('I', 'THR', 740)), (('A', 'GLU', 54), ('I', 'THR', 740)), (('A', '…	[(('A', 'GLU', 46), ('I', 'ARG', 738)), (('A', 'TYR', 47), ('I', 'ARG', 738)), (('A', 'ALA', 50), ('I', 'ARG', 738)), (('C', 'VAL', 14), ('I', 'ARG', 738)), (('C', 'GLN', 17), ('I', 'ARG', 738)), (('C', 'VAL', 18), ('I', 'ARG', 738)), (('C', 'GLU', 83), ('I', 'ARG', 738)), (('A', 'TYR', 47), ('I', 'THR', 740)), (('A', 'GLU', 51), ('I', 'THR', 740)), (('A', 'GLU', 54), ('I', 'THR', 740)), (('A', '…
/data163/YX/Proteomes_Uniprot_NCP/UP000005640_240729/fold_test_fold_job_number_q4le39_153ncp_6y5e/fold_test_fold_job_number_q4le39_153ncp_6y5e_model_3.cif	2.44579	[(('B', 'TYR', 40), ('I', 'PRO', 128)), (('D', 'SER', 61), ('I', 'PRO', 128)), (('D', 'ARG', 62), ('I', 'PRO', 128)), (('D', 'GLN', 65), ('I', 'PRO', 128)), (('D', 'THR', 85), ('I', 'PRO', 128)), (('D', 'VAL', 88), ('I', 'PRO', 128)), (('B', 'ALA', 50), ('I', 'ARG', 142)), (('B', 'GLU', 51), ('I', 'ARG', 142)), (('B', 'TYR', 47), ('I', 'ARG', 144)), (('B', 'GLU', 51), ('I', 'ARG', 144)), (('B', '…	[(('B', 'TYR', 40), ('I', 'PRO', 128)), (('D', 'SER', 61), ('I', 'PRO', 128)), (('D', 'ARG', 62), ('I', 'PRO', 128)), (('D', 'GLN', 65), ('I', 'PRO', 128)), (('D', 'THR', 85), ('I', 'PRO', 128)), (('D', 'VAL', 88), ('I', 'PRO', 128)), (('D', 'SER', 61), ('I', 'GLU', 129)), (('D', 'VAL', 88), ('I', 'GLU', 129)), (('D', 'THR', 92), ('I', 'GLU', 129)), (('D', 'SER', 61), ('I', 'ASN', 127)), (('D', '…
/data163/YX/Proteomes_Uniprot_NCP/UP000005640_240729/fold_test_fold_job_number_q4fzb7_153ncp_6y5e/fold_test_fold_job_number_q4fzb7_153ncp_6y5e_model_1.cif	2.1212	[(('A', 'ARG', 10), ('I', 'ARG', 699)), (('C', 'TYR', 91), ('I', 'ARG', 699)), (('A', 'GLN', 14), ('I', 'TYR', 349)), (('A', 'GLU', 46), ('I', 'TYR', 349)), (('A', 'TYR', 47), ('I', 'TYR', 349)), (('A', 'ALA', 50), ('I', 'TYR', 349)), (('C', 'VAL', 14), ('I', 'TYR', 349)), (('C', 'GLN', 17), ('I', 'TYR', 349)), (('C', 'VAL', 18), ('I', 'TYR', 349)), (('C', 'GLU', 83), ('I', 'TYR', 349)), (('A', '…	[(('A', 'GLN', 14), ('I', 'TYR', 349)), (('A', 'GLU', 46), ('I', 'TYR', 349)), (('A', 'TYR', 47), ('I', 'TYR', 349)), (('A', 'ALA', 50), ('I', 'TYR', 349)), (('C', 'VAL', 14), ('I', 'TYR', 349)), (('C', 'GLN', 17), ('I', 'TYR', 349)), (('C', 'VAL', 18), ('I', 'TYR', 349)), (('C', 'GLU', 83), ('I', 'TYR', 349)), (('C', 'GLN', 17), ('I', 'LYS', 348)), (('C', 'THR', 85), ('I', 'LEU', 707)), (('C', '…
/data163/YX/Proteomes_Uniprot_NCP/UP000005640_240729/fold_test_fold_job_number_o15297_153ncp_6y5e/fold_test_fold_job_number_o15297_153ncp_6y5e_model_1.cif	1.94561	[(('A', 'GLU', 46), ('I', 'PRO', 256)), (('A', 'TYR', 47), ('I', 'PRO', 256)), (('A', 'ALA', 50), ('I', 'PRO', 256)), (('C', 'GLN', 17), ('I', 'PRO', 256)), (('C', 'GLU', 83), ('I', 'PRO', 256)), (('A', 'TYR', 47), ('I', 'ARG', 258)), (('A', 'ALA', 50), ('I', 'ARG', 258)), (('A', 'GLU', 51), ('I', 'ARG', 258)), (('A', 'GLU', 54), ('I', 'ARG', 258)), (('C', 'VAL', 18), ('I', 'ARG', 258)), (('A', '…	[(('A', 'GLU', 46), ('I', 'PRO', 256)), (('A', 'TYR', 47), ('I', 'PRO', 256)), (('A', 'ALA', 50), ('I', 'PRO', 256)), (('C', 'GLN', 17), ('I', 'PRO', 256)), (('C', 'GLU', 83), ('I', 'PRO', 256)), (('A', 'TYR', 47), ('I', 'ARG', 258)), (('A', 'ALA', 50), ('I', 'ARG', 258)), (('A', 'GLU', 51), ('I', 'ARG', 258)), (('A', 'GLU', 54), ('I', 'ARG', 258)), (('C', 'VAL', 18), ('I', 'ARG', 258)), (('A', '…
/data163/YX/Proteomes_Uniprot_NCP/UP000005640_240729/fold_test_fold_job_number_q9nqr1_153ncp_6y5e/fold_test_fold_job_number_q9nqr1_153ncp_6y5e_model_0.cif	1.9078	[(('A', 'GLN', 14), ('I', 'TYR', 226)), (('C', 'GLN', 17), ('I', 'TYR', 226)), (('A', 'GLU', 46), ('I', 'ARG', 229)), (('A', 'TYR', 47), ('I', 'ARG', 229)), (('A', 'ALA', 50), ('I', 'ARG', 229)), (('C', 'VAL', 14), ('I', 'ARG', 229)), (('C', 'GLN', 17), ('I', 'ARG', 229)), (('C', 'VAL', 18), ('I', 'ARG', 229)), (('C', 'GLU', 83), ('I', 'ARG', 229)), (('A', 'TYR', 47), ('I', 'SER', 231)), (('A', '…	[(('C', 'GLN', 17), ('I', 'TYR', 226)), (('A', 'GLU', 46), ('I', 'ARG', 229)), (('A', 'TYR', 47), ('I', 'ARG', 229)), (('A', 'ALA', 50), ('I', 'ARG', 229)), (('C', 'VAL', 14), ('I', 'ARG', 229)), (('C', 'GLN', 17), ('I', 'ARG', 229)), (('C', 'VAL', 18), ('I', 'ARG', 229)), (('C', 'GLU', 83), ('I', 'ARG', 229)), (('A', 'TYR', 47), ('I', 'SER', 231)), (('A', 'GLU', 51), ('I', 'SER', 231)), (('A', '…
/data163/YX/Proteomes_Uniprot_NCP/UP000005640_240729/fold_test_fold_job_number_o75164_153ncp_6y5e/fold_test_fold_job_number_o75164_153ncp_6y5e_model_2.cif	1.86927	[(('A', 'TYR', 47), ('I', 'ARG', 119)), (('A', 'GLU', 51), ('I', 'ARG', 119)), (('A', 'GLU', 82), ('I', 'ARG', 119)), (('C', 'GLU', 75), ('I', 'ARG', 119)), (('C', 'LEU', 76), ('I', 'ARG', 119)), (('C', 'HIS', 79), ('I', 'ARG', 119)), (('A', 'GLU', 51), ('I', 'LYS', 123)), (('A', 'LEU', 55), ('I', 'LYS', 123)), (('A', 'ASP', 80), ('I', 'LYS', 123)), (('A', 'GLU', 82), ('I', 'LYS', 123)), (('A', '…	[(('A', 'GLU', 82), ('I', 'ARG', 119)), (('C', 'GLU', 75), ('I', 'ARG', 119)), (('C', 'LEU', 76), ('I', 'ARG', 119)), (('A', 'ASP', 80), ('I', 'LYS', 123)), (('A', 'GLU', 82), ('I', 'LYS', 123)), (('A', 'LEU', 83), ('I', 'LYS', 123)), (('C', 'LEU', 76), ('I', 'LYS', 123)), (('A', 'ALA', 59), ('I', 'PHE', 127)), (('A', 'ALA', 76), ('I', 'PHE', 127)), (('A', 'GLU', 81), ('I', 'LEU', 248)), (('A', '…
/data163/YX/Proteomes_Uniprot_NCP/UP000005640_240729/fold_test_fold_job_number_q8taq5_153ncp_6y5e/fold_test_fold_job_number_q8taq5_153ncp_6y5e_model_0.cif	1.80172	[(('B', 'LYS', 26), ('I', 'ILE', 211)), (('B', 'ARG', 25), ('I', 'HIS', 213))]	[]
/data163/YX/Proteomes_Uniprot_NCP/UP000005640_240729/fold_test_fold_job_number_q96km6_153ncp_6y5e/fold_test_fold_job_number_q96km6_153ncp_6y5e_model_1.cif	1.71884	[(('A', 'TYR', 47), ('I', 'ARG', 681)), (('A', 'ALA', 50), ('I', 'ARG', 681)), (('A', 'GLU', 51), ('I', 'ARG', 681)), (('A', 'GLU', 54), ('I', 'ARG', 681)), (('C', 'VAL', 18), ('I', 'ARG', 681)), (('A', 'TYR', 47), ('I', 'ARG', 684)), (('A', 'GLU', 51), ('I', 'ARG', 684)), (('A', 'LEU', 55), ('I', 'ARG', 684)), (('A', 'ASP', 80), ('I', 'ARG', 684)), (('A', 'GLU', 82), ('I', 'ARG', 684)), (('A', '…	[(('A', 'TYR', 47), ('I', 'ARG', 681)), (('A', 'ALA', 50), ('I', 'ARG', 681)), (('A', 'GLU', 51), ('I', 'ARG', 681)), (('A', 'GLU', 54), ('I', 'ARG', 681)), (('A', 'TYR', 47), ('I', 'ARG', 684)), (('A', 'GLU', 51), ('I', 'ARG', 684)), (('A', 'LEU', 55), ('I', 'ARG', 684)), (('A', 'ASP', 80), ('I', 'ARG', 684)), (('A', 'GLU', 82), ('I', 'ARG', 684)), (('A', 'LEU', 83), ('I', 'ARG', 684)), (('C', '…
/data163/YX/Proteomes_Uniprot_NCP/UP000005640_240729/fold_test_fold_job_number_q8iyw5_153ncp_6y5e/fold_test_fold_job_number_q8iyw5_153ncp_6y5e_model_1.cif	1.71007	[(('A', 'TYR', 47), ('I', 'ARG', 57)), (('A', 'ALA', 50), ('I', 'ARG', 57)), (('A', 'GLU', 51), ('I', 'ARG', 57)), (('A', 'GLU', 54), ('I', 'ARG', 57)), (('C', 'VAL', 18), ('I', 'ARG', 57)), (('A', 'TYR', 47), ('I', 'LEU', 49)), (('C', 'HIS', 79), ('I', 'LEU', 49)), (('C', 'GLU', 83), ('I', 'LEU', 49)), (('A', 'TYR', 47), ('I', 'SER', 59)), (('A', 'GLU', 51), ('I', 'SER', 59)), (('A', 'GLU', 54),…	[(('A', 'TYR', 47), ('I', 'ARG', 57)), (('A', 'ALA', 50), ('I', 'ARG', 57)), (('A', 'GLU', 51), ('I', 'ARG', 57)), (('A', 'GLU', 54), ('I', 'ARG', 57)), (('C', 'VAL', 18), ('I', 'ARG', 57)), (('A', 'TYR', 47), ('I', 'LEU', 49)), (('C', 'HIS', 79), ('I', 'LEU', 49)), (('C', 'GLU', 83), ('I', 'LEU', 49)), (('A', 'TYR', 47), ('I', 'SER', 59)), (('A', 'GLU', 51), ('I', 'SER', 59)), (('A', 'GLU', 54),…
/data163/YX/Proteomes_Uniprot_NCP/UP000005640_240729/fold_test_fold_job_number_q5h9s7_153ncp_6y5e/fold_test_fold_job_number_q5h9s7_153ncp_6y5e_model_3.cif	1.66858	[(('A', 'TYR', 47), ('I', 'SER', 404)), (('A', 'GLU', 51), ('I', 'SER', 404)), (('C', 'HIS', 79), ('I', 'SER', 404)), (('A', 'TYR', 47), ('I', 'ARG', 406)), (('A', 'GLU', 51), ('I', 'ARG', 406)), (('A', 'LEU', 55), ('I', 'ARG', 406)), (('A', 'ASP', 80), ('I', 'ARG', 406)), (('A', 'GLU', 82), ('I', 'ARG', 406)), (('A', 'LEU', 83), ('I', 'ARG', 406)), (('C', 'GLU', 75), ('I', 'ARG', 406)), (('C', '…	[(('A', 'TYR', 47), ('I', 'SER', 404)), (('A', 'GLU', 51), ('I', 'SER', 404)), (('C', 'HIS', 79), ('I', 'SER', 404)), (('A', 'TYR', 47), ('I', 'ARG', 406)), (('A', 'GLU', 51), ('I', 'ARG', 406)), (('A', 'LEU', 55), ('I', 'ARG', 406)), (('A', 'ASP', 80), ('I', 'ARG', 406)), (('A', 'GLU', 82), ('I', 'ARG', 406)), (('A', 'LEU', 83), ('I', 'ARG', 406)), (('C', 'GLU', 75), ('I', 'ARG', 406)), (('C', '…
/data163/YX/Proteomes_Uniprot_NCP/UP000005640_240729/fold_test_fold_job_number_q99909_153ncp_6y5e/fold_test_fold_job_number_q99909_153ncp_6y5e_model_1.cif	1.58191	[(('A', 'LEU', 13), ('I', 'ARG', 167)), (('A', 'GLU', 46), ('I', 'ARG', 167)), (('C', 'GLU', 83), ('I', 'ARG', 167)), (('C', 'LYS', 86), ('I', 'ARG', 167)), (('A', 'GLU', 46), ('I', 'TRP', 164)), (('A', 'TYR', 47), ('I', 'TRP', 164)), (('A', 'ALA', 50), ('I', 'TRP', 164)), (('C', 'VAL', 14), ('I', 'TRP', 164)), (('C', 'GLN', 17), ('I', 'TRP', 164)), (('C', 'VAL', 18), ('I', 'TRP', 164)), (('C', '…	[(('A', 'LEU', 13), ('I', 'ARG', 167)), (('A', 'GLU', 46), ('I', 'ARG', 167)), (('C', 'GLU', 83), ('I', 'ARG', 167)), (('C', 'LYS', 86), ('I', 'ARG', 167)), (('A', 'GLU', 46), ('I', 'TRP', 164)), (('A', 'TYR', 47), ('I', 'TRP', 164)), (('A', 'ALA', 50), ('I', 'TRP', 164)), (('C', 'VAL', 14), ('I', 'TRP', 164)), (('C', 'GLN', 17), ('I', 'TRP', 164)), (('C', 'VAL', 18), ('I', 'TRP', 164)), (('C', '…
/data163/YX/Proteomes_Uniprot_NCP/UP000005640_240729/fold_test_fold_job_number_q96me7_153ncp_6y5e/fold_test_fold_job_number_q96me7_153ncp_6y5e_model_0.cif	1.56362	[(('A', 'TYR', 47), ('I', 'ARG', 337)), (('A', 'ALA', 50), ('I', 'ARG', 337)), (('A', 'GLU', 51), ('I', 'ARG', 337)), (('A', 'GLU', 54), ('I', 'ARG', 337)), (('C', 'VAL', 18), ('I', 'ARG', 337)), (('C', 'GLU', 83), ('I', 'ARG', 337)), (('A', 'TYR', 47), ('I', 'ARG', 340)), (('A', 'GLU', 51), ('I', 'ARG', 340)), (('A', 'LEU', 55), ('I', 'ARG', 340)), (('A', 'ASP', 80), ('I', 'ARG', 340)), (('A', '…	[(('A', 'TYR', 47), ('I', 'ARG', 340)), (('A', 'GLU', 51), ('I', 'ARG', 340)), (('A', 'LEU', 55), ('I', 'ARG', 340)), (('A', 'ASP', 80), ('I', 'ARG', 340)), (('A', 'GLU', 82), ('I', 'ARG', 340)), (('A', 'LEU', 83), ('I', 'ARG', 340)), (('C', 'GLU', 75), ('I', 'ARG', 340)), (('C', 'LEU', 76), ('I', 'ARG', 340)), (('C', 'HIS', 79), ('I', 'ARG', 340)), (('A', 'GLU', 51), ('I', 'ALA', 343)), (('A', '…
/data163/YX/Proteomes_Uniprot_NCP/UP000005640_240729/fold_test_fold_job_number_q6b0i6_153ncp_6y5e/fold_test_fold_job_number_q6b0i6_153ncp_6y5e_model_0.cif	1.54156	[(('A', 'TYR', 47), ('I', 'ARG', 123)), (('A', 'GLU', 51), ('I', 'ARG', 123)), (('A', 'GLU', 82), ('I', 'ARG', 123)), (('C', 'GLU', 75), ('I', 'ARG', 123)), (('C', 'LEU', 76), ('I', 'ARG', 123)), (('C', 'HIS', 79), ('I', 'ARG', 123)), (('A', 'GLU', 51), ('I', 'LYS', 127)), (('A', 'LEU', 55), ('I', 'LYS', 127)), (('A', 'ASP', 80), ('I', 'LYS', 127)), (('A', 'GLU', 82), ('I', 'LYS', 127)), (('A', '…	[(('A', 'TYR', 47), ('I', 'ARG', 123)), (('A', 'GLU', 51), ('I', 'ARG', 123)), (('A', 'GLU', 82), ('I', 'ARG', 123)), (('C', 'GLU', 75), ('I', 'ARG', 123)), (('C', 'LEU', 76), ('I', 'ARG', 123)), (('C', 'HIS', 79), ('I', 'ARG', 123)), (('A', 'GLU', 51), ('I', 'LYS', 127)), (('A', 'LEU', 55), ('I', 'LYS', 127)), (('A', 'ASP', 80), ('I', 'LYS', 127)), (('A', 'GLU', 82), ('I', 'LYS', 127)), (('A', '…
/data163/YX/Proteomes_Uniprot_NCP/UP000005640_240729/fold_test_fold_job_number_q149n8_153ncp_6y5e/fold_test_fold_job_number_q149n8_153ncp_6y5e_model_0.cif	1.53855	[(('A', 'ARG', 1), ('I', 'ASN', 231)), (('A', 'ALA', 2), ('I', 'ASN', 231)), (('A', 'ALA', 4), ('I', 'ASN', 231)), (('A', 'ARG', 1), ('I', 'LYS', 235)), (('A', 'ARG', 1), ('I', 'ARG', 233)), (('A', 'ALA', 2), ('I', 'ASP', 229)), (('A', 'LYS', 3), ('I', 'ASP', 229)), (('A', 'LYS', 5), ('I', 'ASP', 225)), (('A', 'GLN', 14), ('I', 'ARG', 793)), (('A', 'GLU', 46), ('I', 'ARG', 793)), (('A', 'ALA', 50…	[(('A', 'ALA', 2), ('I', 'ASN', 231)), (('A', 'ALA', 4), ('I', 'ASN', 231)), (('A', 'ARG', 1), ('I', 'LYS', 235)), (('A', 'ARG', 1), ('I', 'ARG', 233)), (('A', 'ALA', 2), ('I', 'ASP', 229)), (('A', 'LYS', 3), ('I', 'ASP', 229)), (('A', 'LYS', 5), ('I', 'ASP', 225)), (('A', 'GLN', 14), ('I', 'ARG', 793)), (('A', 'GLU', 46), ('I', 'ARG', 793)), (('A', 'ALA', 50), ('I', 'ARG', 793)), (('C', 'VAL', 1…
/data163/YX/Proteomes_Uniprot_NCP/UP000005640_240729/fold_test_fold_job_number_q9hck8_153ncp_6y5e/fold_test_fold_job_number_q9hck8_153ncp_6y5e_model_1.cif	1.52834	[(('A', 'TYR', 47), ('I', 'ARG', 1400)), (('A', 'GLU', 51), ('I', 'ARG', 1400)), (('A', 'LEU', 55), ('I', 'ARG', 1400)), (('A', 'ASP', 80), ('I', 'ARG', 1400)), (('A', 'GLU', 82), ('I', 'ARG', 1400)), (('A', 'LEU', 83), ('I', 'ARG', 1400)), (('C', 'GLU', 75), ('I', 'ARG', 1400)), (('C', 'LEU', 76), ('I', 'ARG', 1400)), (('C', 'HIS', 79), ('I', 'ARG', 1400)), (('A', 'GLU', 51), ('I', 'ARG', 1402))…	[(('A', 'TYR', 47), ('I', 'ARG', 1400)), (('A', 'GLU', 51), ('I', 'ARG', 1400)), (('A', 'LEU', 55), ('I', 'ARG', 1400)), (('A', 'ASP', 80), ('I', 'ARG', 1400)), (('A', 'GLU', 82), ('I', 'ARG', 1400)), (('A', 'LEU', 83), ('I', 'ARG', 1400)), (('C', 'GLU', 75), ('I', 'ARG', 1400)), (('C', 'LEU', 76), ('I', 'ARG', 1400)), (('C', 'HIS', 79), ('I', 'ARG', 1400)), (('A', 'GLU', 51), ('I', 'ARG', 1402))…
/data163/YX/Proteomes_Uniprot_NCP/UP000005640_240729/fold_test_fold_job_number_q8izx4_153ncp_6y5e/fold_test_fold_job_number_q8izx4_153ncp_6y5e_model_2.cif	1.50345	[(('A', 'ALA', 2), ('I', 'TRP', 1545)), (('A', 'LYS', 3), ('I', 'TRP', 1545)), (('A', 'LYS', 5), ('I', 'HIS', 1549)), (('A', 'LYS', 5), ('I', 'HIS', 1548)), (('A', 'TYR', 47), ('I', 'ARG', 1397)), (('A', 'ALA', 50), ('I', 'ARG', 1397)), (('A', 'GLU', 51), ('I', 'ARG', 1397)), (('A', 'GLU', 54), ('I', 'ARG', 1397)), (('C', 'VAL', 18), ('I', 'ARG', 1397)), (('A', 'TYR', 47), ('I', 'ARG', 1395)), ((…	[(('A', 'TYR', 47), ('I', 'ARG', 1397)), (('A', 'ALA', 50), ('I', 'ARG', 1397)), (('A', 'GLU', 51), ('I', 'ARG', 1397)), (('A', 'GLU', 54), ('I', 'ARG', 1397)), (('C', 'VAL', 18), ('I', 'ARG', 1397)), (('A', 'TYR', 47), ('I', 'ARG', 1395)), (('A', 'GLU', 51), ('I', 'ARG', 1395)), (('A', 'ASP', 80), ('I', 'ARG', 1395)), (('A', 'GLU', 82), ('I', 'ARG', 1395)), (('A', 'LEU', 83), ('I', 'ARG', 1395))…
/data163/YX/Proteomes_Uniprot_NCP/UP000005640_240729/fold_test_fold_job_number_q5fbb7_153ncp_6y5e/fold_test_fold_job_number_q5fbb7_153ncp_6y5e_model_2.cif	1.49422	[(('A', 'TYR', 47), ('I', 'ARG', 477)), (('A', 'ALA', 50), ('I', 'ARG', 477)), (('A', 'GLU', 51), ('I', 'ARG', 477)), (('A', 'GLU', 54), ('I', 'ARG', 477)), (('A', 'LEU', 55), ('I', 'ARG', 477)), (('C', 'VAL', 18), ('I', 'ARG', 477)), (('A', 'TYR', 47), ('I', 'ARG', 476)), (('A', 'GLU', 51), ('I', 'ARG', 476)), (('A', 'LEU', 55), ('I', 'ARG', 476)), (('A', 'ASP', 80), ('I', 'ARG', 476)), (('A', '…	[(('C', 'LEU', 76), ('I', 'ARG', 476)), (('C', 'HIS', 79), ('I', 'ARG', 476)), (('A', 'LEU', 55), ('I', 'TYR', 484)), (('A', 'ASN', 58), ('I', 'TYR', 484)), (('A', 'ALA', 59), ('I', 'TYR', 484)), (('A', 'ASP', 62), ('I', 'TYR', 484)), (('A', 'ASN', 63), ('I', 'TYR', 484)), (('A', 'LEU', 75), ('I', 'TYR', 484)), (('A', 'ALA', 76), ('I', 'TYR', 484)), (('A', 'ASN', 79), ('I', 'TYR', 484)), (('A', '…
/data163/YX/Proteomes_Uniprot_NCP/UP000005640_240729/fold_test_fold_job_number_q7rtt5_153ncp_6y5e/fold_test_fold_job_number_q7rtt5_153ncp_6y5e_model_3.cif	1.46123	[(('A', 'GLU', 46), ('I', 'TRP', 164)), (('A', 'TYR', 47), ('I', 'TRP', 164)), (('A', 'ALA', 50), ('I', 'TRP', 164)), (('C', 'VAL', 14), ('I', 'TRP', 164)), (('C', 'GLN', 17), ('I', 'TRP', 164)), (('C', 'VAL', 18), ('I', 'TRP', 164)), (('C', 'GLU', 83), ('I', 'TRP', 164)), (('A', 'GLU', 46), ('I', 'ARG', 167)), (('C', 'GLU', 83), ('I', 'ARG', 167)), (('C', 'LYS', 86), ('I', 'ARG', 167)), (('A', '…	[(('A', 'GLU', 46), ('I', 'TRP', 164)), (('A', 'TYR', 47), ('I', 'TRP', 164)), (('A', 'ALA', 50), ('I', 'TRP', 164)), (('C', 'VAL', 14), ('I', 'TRP', 164)), (('C', 'GLN', 17), ('I', 'TRP', 164)), (('C', 'VAL', 18), ('I', 'TRP', 164)), (('C', 'GLU', 83), ('I', 'TRP', 164)), (('A', 'GLU', 46), ('I', 'ARG', 167)), (('C', 'GLU', 83), ('I', 'ARG', 167)), (('C', 'LYS', 86), ('I', 'ARG', 167)), (('A', '…
/data163/YX/Proteomes_Uniprot_NCP/UP000005640_240729/fold_test_fold_job_number_q69yh5_153ncp_6y5e/fold_test_fold_job_number_q69yh5_153ncp_6y5e_model_0.cif	1.43728	[(('A', 'ALA', 50), ('I', 'ARG', 89)), (('A', 'GLU', 54), ('I', 'ARG', 89)), (('C', 'GLN', 17), ('I', 'ARG', 89)), (('C', 'VAL', 18), ('I', 'ARG', 89)), (('A', 'GLU', 51), ('I', 'ARG', 96)), (('A', 'LEU', 55), ('I', 'ARG', 96)), (('A', 'ASP', 80), ('I', 'ARG', 96)), (('A', 'GLU', 51), ('I', 'VAL', 93)), (('A', 'GLU', 54), ('I', 'VAL', 93)), (('A', 'GLU', 54), ('I', 'ARG', 90)), (('A', 'ASN', 58),…	[(('B', 'GLU', 46), ('I', 'ARG', 891)), (('D', 'GLN', 17), ('I', 'ARG', 891)), (('D', 'VAL', 18), ('I', 'ARG', 891)), (('D', 'GLU', 83), ('I', 'ARG', 891)), (('B', 'TYR', 47), ('I', 'LEU', 905)), (('B', 'ALA', 50), ('I', 'LEU', 905)), (('D', 'GLU', 83), ('I', 'LEU', 905)), (('B', 'TYR', 47), ('I', 'SER', 893)), (('B', 'GLU', 51), ('I', 'SER', 893)), (('B', 'GLU', 54), ('I', 'SER', 893)), (('D', '…
/data163/YX/Proteomes_Uniprot_NCP/UP000005640_240729/fold_test_fold_job_number_q05d32_153ncp_6y5e/fold_test_fold_job_number_q05d32_153ncp_6y5e_model_3.cif	1.41777	[(('A', 'LYS', 5), ('I', 'ASN', 273)), (('A', 'SER', 9), ('I', 'LYS', 275)), (('A', 'GLN', 14), ('I', 'LYS', 275)), (('A', 'GLU', 46), ('I', 'LEU', 280)), (('A', 'TYR', 47), ('I', 'LEU', 280)), (('A', 'ALA', 50), ('I', 'LEU', 280)), (('C', 'GLU', 83), ('I', 'LEU', 280)), (('C', 'LYS', 86), ('I', 'LEU', 280)), (('A', 'TYR', 47), ('I', 'THR', 282)), (('A', 'ALA', 50), ('I', 'THR', 282)), (('A', 'GL…	[(('A', 'SER', 9), ('I', 'LYS', 275)), (('A', 'GLN', 14), ('I', 'LYS', 275)), (('A', 'GLU', 46), ('I', 'LEU', 280)), (('A', 'TYR', 47), ('I', 'LEU', 280)), (('A', 'ALA', 50), ('I', 'LEU', 280)), (('C', 'GLU', 83), ('I', 'LEU', 280)), (('C', 'LYS', 86), ('I', 'LEU', 280)), (('A', 'TYR', 47), ('I', 'THR', 282)), (('A', 'ALA', 50), ('I', 'THR', 282)), (('A', 'GLU', 51), ('I', 'THR', 282)), (('A', 'G…
/data163/YX/Proteomes_Uniprot_NCP/UP000005640_240729/fold_test_fold_job_number_o95760_153ncp_6y5e/fold_test_fold_job_number_o95760_153ncp_6y5e_model_2.cif	1.41561	[(('A', 'ALA', 2), ('I', 'ALA', 36)), (('A', 'ALA', 2), ('I', 'PHE', 60)), (('A', 'LYS', 3), ('I', 'PHE', 60)), (('A', 'LYS', 5), ('I', 'PHE', 60)), (('A', 'LYS', 5), ('I', 'GLU', 38)), (('A', 'LYS', 5), ('I', 'CYS', 58)), (('A', 'SER', 9), ('I', 'CYS', 58)), (('A', 'LYS', 5), ('I', 'TYR', 59)), (('A', 'ARG', 10), ('I', 'TYR', 59)), (('C', 'ALA', 94), ('I', 'TYR', 59)), (('A', 'LYS', 5), ('I', 'C…	[(('A', 'ALA', 2), ('I', 'PHE', 60)), (('A', 'LYS', 3), ('I', 'PHE', 60)), (('A', 'LYS', 5), ('I', 'PHE', 60)), (('A', 'LYS', 5), ('I', 'GLU', 38)), (('A', 'LYS', 5), ('I', 'CYS', 58)), (('A', 'SER', 9), ('I', 'CYS', 58)), (('A', 'LYS', 5), ('I', 'TYR', 59)), (('A', 'ARG', 10), ('I', 'TYR', 59)), (('C', 'ALA', 94), ('I', 'TYR', 59)), (('A', 'LYS', 5), ('I', 'CYS', 40)), (('A', 'LEU', 13), ('I', '…
/data163/YX/Proteomes_Uniprot_NCP/UP000005640_240729/fold_test_fold_job_number_q12888_153ncp_6y5e/fold_test_fold_job_number_q12888_153ncp_6y5e_model_0.cif	1.4155	[(('A', 'TYR', 40), ('I', 'ILE', 1617)), (('C', 'SER', 61), ('I', 'ILE', 1617)), (('C', 'ARG', 62), ('I', 'ILE', 1617)), (('C', 'GLN', 65), ('I', 'ILE', 1617)), (('C', 'THR', 85), ('I', 'ILE', 1617)), (('C', 'VAL', 88), ('I', 'ILE', 1617)), (('A', 'TYR', 47), ('I', 'ARG', 1627)), (('A', 'GLU', 51), ('I', 'ARG', 1627)), (('A', 'LEU', 55), ('I', 'ARG', 1627)), (('A', 'ASP', 80), ('I', 'ARG', 1627))…	[(('A', 'TYR', 40), ('I', 'ILE', 1617)), (('C', 'SER', 61), ('I', 'ILE', 1617)), (('C', 'ARG', 62), ('I', 'ILE', 1617)), (('C', 'GLN', 65), ('I', 'ILE', 1617)), (('C', 'THR', 85), ('I', 'ILE', 1617)), (('C', 'VAL', 88), ('I', 'ILE', 1617)), (('A', 'TYR', 47), ('I', 'ARG', 1627)), (('A', 'GLU', 51), ('I', 'ARG', 1627)), (('A', 'LEU', 55), ('I', 'ARG', 1627)), (('A', 'ASP', 80), ('I', 'ARG', 1627))…
/data163/YX/Proteomes_Uniprot_NCP/UP000005640_240729/fold_test_fold_job_number_q5hyc2_153ncp_6y5e/fold_test_fold_job_number_q5hyc2_153ncp_6y5e_model_0.cif	1.41366	[(('B', 'TYR', 47), ('I', 'ARG', 228)), (('B', 'ALA', 50), ('I', 'ARG', 228)), (('B', 'GLU', 51), ('I', 'ARG', 228)), (('B', 'GLU', 54), ('I', 'ARG', 228)), (('D', 'VAL', 18), ('I', 'ARG', 228)), (('B', 'TYR', 47), ('I', 'ARG', 229)), (('B', 'GLU', 51), ('I', 'ARG', 229)), (('B', 'LEU', 55), ('I', 'ARG', 229)), (('B', 'ASP', 80), ('I', 'ARG', 229)), (('B', 'GLU', 82), ('I', 'ARG', 229)), (('B', '…	[(('B', 'TYR', 47), ('I', 'ARG', 228)), (('B', 'ALA', 50), ('I', 'ARG', 228)), (('B', 'GLU', 51), ('I', 'ARG', 228)), (('B', 'GLU', 54), ('I', 'ARG', 228)), (('B', 'TYR', 47), ('I', 'ARG', 229)), (('B', 'GLU', 51), ('I', 'ARG', 229)), (('B', 'LEU', 55), ('I', 'ARG', 229)), (('B', 'ASP', 80), ('I', 'ARG', 229)), (('B', 'GLU', 82), ('I', 'ARG', 229)), (('B', 'LEU', 83), ('I', 'ARG', 229)), (('D', '…
/data163/YX/Proteomes_Uniprot_NCP/UP000005640_240729/fold_test_fold_job_number_q96st3_153ncp_6y5e/fold_test_fold_job_number_q96st3_153ncp_6y5e_model_2.cif	1.40801	[(('A', 'TYR', 47), ('I', 'LEU', 1126)), (('A', 'ALA', 50), ('I', 'LEU', 1126)), (('A', 'GLU', 51), ('I', 'LEU', 1126)), (('A', 'GLU', 54), ('I', 'LEU', 1126)), (('A', 'TYR', 47), ('I', 'ARG', 1128)), (('A', 'GLU', 51), ('I', 'ARG', 1128)), (('A', 'LEU', 55), ('I', 'ARG', 1128)), (('A', 'ASP', 80), ('I', 'ARG', 1128)), (('A', 'GLU', 82), ('I', 'ARG', 1128)), (('A', 'LEU', 83), ('I', 'ARG', 1128))…	[(('A', 'TYR', 47), ('I', 'LEU', 1126)), (('A', 'ALA', 50), ('I', 'LEU', 1126)), (('A', 'GLU', 51), ('I', 'LEU', 1126)), (('A', 'GLU', 54), ('I', 'LEU', 1126)), (('A', 'TYR', 47), ('I', 'ARG', 1128)), (('A', 'GLU', 51), ('I', 'ARG', 1128)), (('A', 'LEU', 55), ('I', 'ARG', 1128)), (('A', 'ASP', 80), ('I', 'ARG', 1128)), (('A', 'GLU', 82), ('I', 'ARG', 1128)), (('A', 'LEU', 83), ('I', 'ARG', 1128))…
/data163/YX/Proteomes_Uniprot_NCP/UP000005640_240729/fold_test_fold_job_number_q8n8r7_153ncp_6y5e/fold_test_fold_job_number_q8n8r7_153ncp_6y5e_model_0.cif	1.34852	[(('A', 'ALA', 35), ('I', 'ARG', 144)), (('C', 'THR', 92), ('I', 'ARG', 144)), (('A', 'TYR', 40), ('I', 'LEU', 152)), (('C', 'SER', 61), ('I', 'LEU', 152)), (('C', 'ARG', 62), ('I', 'LEU', 152)), (('C', 'GLN', 65), ('I', 'LEU', 152)), (('C', 'THR', 85), ('I', 'LEU', 152)), (('C', 'VAL', 88), ('I', 'LEU', 152)), (('A', 'TYR', 47), ('I', 'ARG', 174)), (('A', 'GLU', 51), ('I', 'ARG', 174)), (('A', '…	[(('A', 'ALA', 35), ('I', 'ARG', 144)), (('C', 'THR', 92), ('I', 'ARG', 144)), (('A', 'TYR', 40), ('I', 'LEU', 152)), (('C', 'SER', 61), ('I', 'LEU', 152)), (('C', 'ARG', 62), ('I', 'LEU', 152)), (('C', 'GLN', 65), ('I', 'LEU', 152)), (('C', 'THR', 85), ('I', 'LEU', 152)), (('C', 'VAL', 88), ('I', 'LEU', 152)), (('A', 'GLU', 51), ('I', 'ARG', 174)), (('A', 'GLU', 54), ('I', 'ARG', 174)), (('A', '…
/data163/YX/Proteomes_Uniprot_NCP/UP000005640_240729/fold_test_fold_job_number_q96t23_153ncp_6y5e/fold_test_fold_job_number_q96t23_153ncp_6y5e_model_0.cif	1.33709	[(('A', 'GLU', 46), ('I', 'ARG', 1010)), (('C', 'GLN', 17), ('I', 'ARG', 1010)), (('A', 'GLN', 14), ('I', 'ARG', 1011)), (('A', 'GLU', 46), ('I', 'ARG', 1011)), (('A', 'TYR', 47), ('I', 'ARG', 1011)), (('A', 'ALA', 50), ('I', 'ARG', 1011)), (('C', 'VAL', 14), ('I', 'ARG', 1011)), (('C', 'GLN', 17), ('I', 'ARG', 1011)), (('C', 'VAL', 18), ('I', 'ARG', 1011)), (('C', 'GLU', 83), ('I', 'ARG', 1011))…	[(('C', 'SER', 61), ('I', 'ILE', 976)), (('C', 'GLN', 65), ('I', 'ILE', 976)), (('C', 'THR', 85), ('I', 'ILE', 976)), (('C', 'VAL', 88), ('I', 'ILE', 976)), (('C', 'THR', 89), ('I', 'ILE', 976)), (('C', 'HIS', 79), ('I', 'SER', 1012)), (('C', 'LEU', 76), ('I', 'ARG', 1014)), (('A', 'ALA', 59), ('I', 'TYR', 1021)), (('A', 'LEU', 75), ('I', 'TYR', 1021)), (('A', 'ASN', 79), ('I', 'TYR', 1021)), (('…
/data163/YX/Proteomes_Uniprot_NCP/UP000005640_240729/fold_test_fold_job_number_q86y97_153ncp_6y5e/fold_test_fold_job_number_q86y97_153ncp_6y5e_model_1.cif	1.3337	[(('A', 'GLN', 14), ('I', 'TYR', 259)), (('A', 'GLU', 46), ('I', 'TYR', 259)), (('A', 'TYR', 47), ('I', 'TYR', 259)), (('A', 'ALA', 50), ('I', 'TYR', 259)), (('C', 'VAL', 14), ('I', 'TYR', 259)), (('C', 'GLN', 17), ('I', 'TYR', 259)), (('C', 'VAL', 18), ('I', 'TYR', 259)), (('C', 'GLU', 83), ('I', 'TYR', 259)), (('A', 'GLN', 14), ('I', 'LYS', 258)), (('A', 'GLU', 46), ('I', 'LYS', 258)), (('C', '…	[(('A', 'GLN', 14), ('I', 'TYR', 259)), (('A', 'GLU', 46), ('I', 'TYR', 259)), (('A', 'TYR', 47), ('I', 'TYR', 259)), (('A', 'ALA', 50), ('I', 'TYR', 259)), (('C', 'VAL', 14), ('I', 'TYR', 259)), (('C', 'GLN', 17), ('I', 'TYR', 259)), (('C', 'VAL', 18), ('I', 'TYR', 259)), (('C', 'GLU', 83), ('I', 'TYR', 259)), (('A', 'GLU', 46), ('I', 'LYS', 258)), (('C', 'GLN', 17), ('I', 'LYS', 258)), (('A', '…
/data163/YX/Proteomes_Uniprot_NCP/UP000005640_240729/fold_test_fold_job_number_o00255_153ncp_6y5e/fold_test_fold_job_number_o00255_153ncp_6y5e_model_2.cif	1.30254	[(('A', 'TYR', 40), ('I', 'LEU', 577)), (('C', 'SER', 61), ('I', 'LEU', 577)), (('C', 'ARG', 62), ('I', 'LEU', 577)), (('C', 'GLN', 65), ('I', 'LEU', 577)), (('C', 'THR', 85), ('I', 'LEU', 577)), (('C', 'VAL', 88), ('I', 'LEU', 577)), (('A', 'ALA', 50), ('I', 'ARG', 479)), (('C', 'GLU', 83), ('I', 'ARG', 479)), (('A', 'GLU', 51), ('I', 'ARG', 481)), (('A', 'ASP', 80), ('I', 'ARG', 481)), (('C', '…	[(('A', 'TYR', 40), ('I', 'LEU', 577)), (('C', 'SER', 61), ('I', 'LEU', 577)), (('C', 'ARG', 62), ('I', 'LEU', 577)), (('C', 'GLN', 65), ('I', 'LEU', 577)), (('C', 'THR', 85), ('I', 'LEU', 577)), (('C', 'VAL', 88), ('I', 'LEU', 577)), (('C', 'ARG', 62), ('I', 'VAL', 434)), (('H', 'LYS', 58), ('I', 'VAL', 434)), (('C', 'GLN', 65), ('I', 'THR', 580)), (('C', 'ARG', 69), ('I', 'THR', 580)), (('C', '…
/data163/YX/Proteomes_Uniprot_NCP/UP000005640_240729/fold_test_fold_job_number_q9nrz9_153ncp_6y5e/fold_test_fold_job_number_q9nrz9_153ncp_6y5e_model_0.cif	1.29993	[(('A', 'TYR', 47), ('I', 'ARG', 507)), (('A', 'ALA', 50), ('I', 'ARG', 507)), (('A', 'GLU', 51), ('I', 'ARG', 507)), (('A', 'GLU', 54), ('I', 'ARG', 507)), (('C', 'VAL', 18), ('I', 'ARG', 507)), (('A', 'TYR', 47), ('I', 'ARG', 510)), (('A', 'GLU', 51), ('I', 'ARG', 510)), (('A', 'LEU', 55), ('I', 'ARG', 510)), (('A', 'ASP', 80), ('I', 'ARG', 510)), (('A', 'GLU', 82), ('I', 'ARG', 510)), (('A', '…	[(('A', 'TYR', 47), ('I', 'ARG', 507)), (('A', 'ALA', 50), ('I', 'ARG', 507)), (('A', 'GLU', 51), ('I', 'ARG', 507)), (('A', 'GLU', 54), ('I', 'ARG', 507)), (('C', 'VAL', 18), ('I', 'ARG', 507)), (('A', 'TYR', 47), ('I', 'ARG', 510)), (('A', 'GLU', 51), ('I', 'ARG', 510)), (('A', 'LEU', 55), ('I', 'ARG', 510)), (('A', 'ASP', 80), ('I', 'ARG', 510)), (('A', 'GLU', 82), ('I', 'ARG', 510)), (('A', '…
/data163/YX/Proteomes_Uniprot_NCP/UP000005640_240729/fold_test_fold_job_number_q9p2d1_153ncp_6y5e/fold_test_fold_job_number_q9p2d1_153ncp_6y5e_model_2.cif	1.28795	[(('A', 'ASN', 79), ('I', 'TYR', 759)), (('B', 'TYR', 47), ('I', 'ARG', 1557)), (('B', 'GLU', 51), ('I', 'ARG', 1557)), (('B', 'LEU', 55), ('I', 'ARG', 1557)), (('B', 'ASP', 80), ('I', 'ARG', 1557)), (('B', 'GLU', 82), ('I', 'ARG', 1557)), (('B', 'LEU', 83), ('I', 'ARG', 1557)), (('D', 'GLU', 75), ('I', 'ARG', 1557)), (('D', 'LEU', 76), ('I', 'ARG', 1557)), (('D', 'HIS', 79), ('I', 'ARG', 1557)),…	[(('B', 'TYR', 47), ('I', 'ARG', 1557)), (('B', 'GLU', 51), ('I', 'ARG', 1557)), (('B', 'LEU', 55), ('I', 'ARG', 1557)), (('B', 'ASP', 80), ('I', 'ARG', 1557)), (('B', 'GLU', 82), ('I', 'ARG', 1557)), (('B', 'LEU', 83), ('I', 'ARG', 1557)), (('D', 'GLU', 75), ('I', 'ARG', 1557)), (('D', 'LEU', 76), ('I', 'ARG', 1557)), (('D', 'HIS', 79), ('I', 'ARG', 1557)), (('B', 'GLU', 51), ('I', 'ARG', 1559))…
/data163/YX/Proteomes_Uniprot_NCP/UP000005640_240729/fold_test_fold_job_number_q9nr48_153ncp_6y5e/fold_test_fold_job_number_q9nr48_153ncp_6y5e_model_2.cif	1.27567	[(('A', 'LEU', 13), ('I', 'VAL', 2425)), (('A', 'GLU', 46), ('I', 'VAL', 2425)), (('A', 'TYR', 47), ('I', 'VAL', 2425)), (('A', 'ALA', 50), ('I', 'VAL', 2425)), (('C', 'GLU', 83), ('I', 'VAL', 2425)), (('A', 'GLN', 14), ('I', 'SER', 2424)), (('A', 'GLU', 46), ('I', 'SER', 2424)), (('C', 'GLN', 17), ('I', 'SER', 2424)), (('A', 'TYR', 47), ('I', 'THR', 2427)), (('A', 'ALA', 50), ('I', 'THR', 2427))…	[(('A', 'LEU', 13), ('I', 'VAL', 2425)), (('A', 'GLU', 46), ('I', 'VAL', 2425)), (('A', 'TYR', 47), ('I', 'VAL', 2425)), (('A', 'ALA', 50), ('I', 'VAL', 2425)), (('C', 'GLU', 83), ('I', 'VAL', 2425)), (('A', 'GLN', 14), ('I', 'SER', 2424)), (('A', 'GLU', 46), ('I', 'SER', 2424)), (('C', 'GLN', 17), ('I', 'SER', 2424)), (('A', 'TYR', 47), ('I', 'THR', 2427)), (('A', 'ALA', 50), ('I', 'THR', 2427))…
/data163/YX/Proteomes_Uniprot_NCP/UP000005640_240729/fold_test_fold_job_number_p51617_153ncp_6y5e/fold_test_fold_job_number_p51617_153ncp_6y5e_model_1.cif	1.26816	[(('A', 'LEU', 13), ('I', 'GLN', 53)), (('A', 'ALA', 43), ('I', 'GLN', 53)), (('C', 'GLU', 83), ('I', 'GLN', 53)), (('C', 'LYS', 86), ('I', 'GLN', 53)), (('C', 'ALA', 87), ('I', 'GLN', 53)), (('A', 'GLN', 14), ('I', 'ASP', 52)), (('A', 'GLU', 46), ('I', 'ASP', 52)), (('C', 'GLN', 17), ('I', 'ASP', 52)), (('A', 'TYR', 40), ('I', 'LEU', 687)), (('C', 'SER', 61), ('I', 'LEU', 687)), (('C', 'ARG', 62…	[(('A', 'LEU', 13), ('I', 'GLN', 53)), (('A', 'ALA', 43), ('I', 'GLN', 53)), (('C', 'GLU', 83), ('I', 'GLN', 53)), (('C', 'LYS', 86), ('I', 'GLN', 53)), (('C', 'ALA', 87), ('I', 'GLN', 53)), (('A', 'GLN', 14), ('I', 'ASP', 52)), (('A', 'GLU', 46), ('I', 'ASP', 52)), (('C', 'GLN', 17), ('I', 'ASP', 52)), (('C', 'SER', 61), ('I', 'LEU', 687)), (('C', 'ARG', 62), ('I', 'LEU', 687)), (('C', 'GLN', 65…
/data163/YX/Proteomes_Uniprot_NCP/UP000005640_240729/fold_test_fold_job_number_q5vvj2_153ncp_6y5e/fold_test_fold_job_number_q5vvj2_153ncp_6y5e_model_0.cif	1.26084	[(('A', 'ARG', 1), ('I', 'ARG', 470)), (('A', 'TYR', 47), ('I', 'ARG', 494)), (('A', 'ALA', 50), ('I', 'ARG', 494)), (('C', 'GLN', 17), ('I', 'ARG', 494)), (('C', 'GLU', 83), ('I', 'ARG', 494)), (('A', 'TYR', 47), ('I', 'MET', 498)), (('A', 'ALA', 50), ('I', 'MET', 498)), (('A', 'GLU', 51), ('I', 'MET', 498)), (('A', 'GLU', 54), ('I', 'MET', 498)), (('A', 'TYR', 47), ('I', 'ARG', 501)), (('A', 'G…	[(('A', 'TYR', 47), ('I', 'ARG', 501)), (('A', 'GLU', 51), ('I', 'ARG', 501)), (('A', 'LEU', 55), ('I', 'ARG', 501)), (('A', 'ASP', 80), ('I', 'ARG', 501)), (('A', 'GLU', 82), ('I', 'ARG', 501)), (('A', 'LEU', 83), ('I', 'ARG', 501)), (('C', 'GLU', 75), ('I', 'ARG', 501)), (('C', 'LEU', 76), ('I', 'ARG', 501)), (('C', 'HIS', 79), ('I', 'ARG', 501)), (('A', 'GLU', 51), ('I', 'ARG', 503)), (('A', '…
/data163/YX/Proteomes_Uniprot_NCP/UP000005640_240729/fold_test_fold_job_number_q9h7z6_153ncp_6y5e/fold_test_fold_job_number_q9h7z6_153ncp_6y5e_model_1.cif	1.24393	[(('A', 'LEU', 13), ('I', 'LYS', 137)), (('A', 'ALA', 43), ('I', 'LYS', 137)), (('A', 'GLU', 46), ('I', 'LYS', 137)), (('A', 'TYR', 47), ('I', 'LYS', 137)), (('A', 'ALA', 50), ('I', 'LYS', 137)), (('C', 'GLU', 83), ('I', 'LYS', 137)), (('C', 'ALA', 87), ('I', 'LYS', 137)), (('A', 'TYR', 47), ('I', 'ARG', 140)), (('A', 'GLU', 51), ('I', 'ARG', 140)), (('A', 'LEU', 55), ('I', 'ARG', 140)), (('A', '…	[(('A', 'LEU', 13), ('I', 'LYS', 137)), (('A', 'ALA', 43), ('I', 'LYS', 137)), (('A', 'GLU', 46), ('I', 'LYS', 137)), (('A', 'TYR', 47), ('I', 'LYS', 137)), (('A', 'ALA', 50), ('I', 'LYS', 137)), (('C', 'GLU', 83), ('I', 'LYS', 137)), (('C', 'ALA', 87), ('I', 'LYS', 137)), (('A', 'TYR', 47), ('I', 'ARG', 140)), (('A', 'GLU', 51), ('I', 'ARG', 140)), (('A', 'LEU', 55), ('I', 'ARG', 140)), (('A', '…
/data163/YX/Proteomes_Uniprot_NCP/UP000005640_240729/fold_test_fold_job_number_q3l8u1_153ncp_6y5e/fold_test_fold_job_number_q3l8u1_153ncp_6y5e_model_0.cif	1.23897	[(('A', 'TYR', 47), ('I', 'ARG', 1449)), (('A', 'GLU', 51), ('I', 'ARG', 1449)), (('A', 'LEU', 55), ('I', 'ARG', 1449)), (('A', 'ASP', 80), ('I', 'ARG', 1449)), (('A', 'GLU', 82), ('I', 'ARG', 1449)), (('A', 'LEU', 83), ('I', 'ARG', 1449)), (('C', 'GLU', 75), ('I', 'ARG', 1449)), (('C', 'LEU', 76), ('I', 'ARG', 1449)), (('C', 'HIS', 79), ('I', 'ARG', 1449)), (('A', 'GLU', 51), ('I', 'ARG', 1451))…	[(('A', 'TYR', 47), ('I', 'ARG', 1449)), (('A', 'GLU', 51), ('I', 'ARG', 1449)), (('A', 'LEU', 55), ('I', 'ARG', 1449)), (('A', 'ASP', 80), ('I', 'ARG', 1449)), (('A', 'GLU', 82), ('I', 'ARG', 1449)), (('A', 'LEU', 83), ('I', 'ARG', 1449)), (('C', 'GLU', 75), ('I', 'ARG', 1449)), (('C', 'LEU', 76), ('I', 'ARG', 1449)), (('C', 'HIS', 79), ('I', 'ARG', 1449)), (('A', 'GLU', 51), ('I', 'ARG', 1451))…
/data163/YX/Proteomes_Uniprot_NCP/UP000005640_240729/fold_test_fold_job_number_q8n884_153ncp_6y5e/fold_test_fold_job_number_q8n884_153ncp_6y5e_model_1.cif	1.2281	[(('A', 'TYR', 47), ('I', 'ARG', 255)), (('A', 'GLU', 51), ('I', 'ARG', 255)), (('A', 'LEU', 55), ('I', 'ARG', 255)), (('A', 'ASP', 80), ('I', 'ARG', 255)), (('A', 'GLU', 82), ('I', 'ARG', 255)), (('A', 'LEU', 83), ('I', 'ARG', 255)), (('C', 'GLU', 75), ('I', 'ARG', 255)), (('C', 'LEU', 76), ('I', 'ARG', 255)), (('C', 'HIS', 79), ('I', 'ARG', 255)), (('A', 'GLU', 51), ('I', 'ARG', 236)), (('A', '…	[(('A', 'TYR', 47), ('I', 'ARG', 255)), (('A', 'GLU', 51), ('I', 'ARG', 255)), (('A', 'LEU', 55), ('I', 'ARG', 255)), (('A', 'ASP', 80), ('I', 'ARG', 255)), (('A', 'GLU', 82), ('I', 'ARG', 255)), (('A', 'LEU', 83), ('I', 'ARG', 255)), (('C', 'GLU', 75), ('I', 'ARG', 255)), (('C', 'LEU', 76), ('I', 'ARG', 255)), (('C', 'HIS', 79), ('I', 'ARG', 255)), (('A', 'GLU', 51), ('I', 'ARG', 236)), (('A', '…
/data163/YX/Proteomes_Uniprot_NCP/UP000005640_240729/fold_test_fold_job_number_q7rtt6_153ncp_6y5e/fold_test_fold_job_number_q7rtt6_153ncp_6y5e_model_0.cif	1.21824	[(('A', 'LEU', 13), ('I', 'ARG', 167)), (('A', 'GLU', 46), ('I', 'ARG', 167)), (('C', 'GLU', 83), ('I', 'ARG', 167)), (('C', 'LYS', 86), ('I', 'ARG', 167)), (('A', 'GLU', 46), ('I', 'TRP', 164)), (('A', 'TYR', 47), ('I', 'TRP', 164)), (('A', 'ALA', 50), ('I', 'TRP', 164)), (('C', 'VAL', 14), ('I', 'TRP', 164)), (('C', 'GLN', 17), ('I', 'TRP', 164)), (('C', 'VAL', 18), ('I', 'TRP', 164)), (('C', '…	[(('A', 'LEU', 13), ('I', 'ARG', 167)), (('A', 'GLU', 46), ('I', 'ARG', 167)), (('C', 'GLU', 83), ('I', 'ARG', 167)), (('C', 'LYS', 86), ('I', 'ARG', 167)), (('A', 'GLU', 46), ('I', 'TRP', 164)), (('A', 'TYR', 47), ('I', 'TRP', 164)), (('A', 'ALA', 50), ('I', 'TRP', 164)), (('C', 'VAL', 14), ('I', 'TRP', 164)), (('C', 'GLN', 17), ('I', 'TRP', 164)), (('C', 'VAL', 18), ('I', 'TRP', 164)), (('C', '…
/data163/YX/Proteomes_Uniprot_NCP/UP000005640_240729/fold_test_fold_job_number_o60225_153ncp_6y5e/fold_test_fold_job_number_o60225_153ncp_6y5e_model_0.cif	1.19836	[(('A', 'LEU', 13), ('I', 'ARG', 167)), (('A', 'GLU', 46), ('I', 'ARG', 167)), (('C', 'GLU', 83), ('I', 'ARG', 167)), (('C', 'LYS', 86), ('I', 'ARG', 167)), (('A', 'GLU', 46), ('I', 'TRP', 164)), (('A', 'TYR', 47), ('I', 'TRP', 164)), (('A', 'ALA', 50), ('I', 'TRP', 164)), (('C', 'VAL', 14), ('I', 'TRP', 164)), (('C', 'GLN', 17), ('I', 'TRP', 164)), (('C', 'VAL', 18), ('I', 'TRP', 164)), (('C', '…	[(('A', 'LEU', 13), ('I', 'ARG', 167)), (('A', 'GLU', 46), ('I', 'ARG', 167)), (('C', 'GLU', 83), ('I', 'ARG', 167)), (('A', 'GLU', 46), ('I', 'TRP', 164)), (('A', 'TYR', 47), ('I', 'TRP', 164)), (('A', 'ALA', 50), ('I', 'TRP', 164)), (('C', 'VAL', 14), ('I', 'TRP', 164)), (('C', 'GLN', 17), ('I', 'TRP', 164)), (('C', 'VAL', 18), ('I', 'TRP', 164)), (('C', 'GLU', 83), ('I', 'TRP', 164)), (('A', '…
/data163/YX/Proteomes_Uniprot_NCP/UP000005640_240729/fold_test_fold_job_number_q9h0e9_153ncp_6y5e/fold_test_fold_job_number_q9h0e9_153ncp_6y5e_model_0.cif	1.19564	[(('A', 'TYR', 47), ('I', 'ARG', 80)), (('A', 'GLU', 51), ('I', 'ARG', 80)), (('A', 'LEU', 55), ('I', 'ARG', 80)), (('A', 'ASP', 80), ('I', 'ARG', 80)), (('A', 'GLU', 82), ('I', 'ARG', 80)), (('A', 'LEU', 83), ('I', 'ARG', 80)), (('C', 'GLU', 75), ('I', 'ARG', 80)), (('C', 'LEU', 76), ('I', 'ARG', 80)), (('C', 'HIS', 79), ('I', 'ARG', 80)), (('B', 'GLU', 46), ('I', 'LYS', 828)), (('D', 'GLU', 83)…	[]
/data163/YX/Proteomes_Uniprot_NCP/UP000005640_240729/fold_test_fold_job_number_q7rtt3_153ncp_6y5e/fold_test_fold_job_number_q7rtt3_153ncp_6y5e_model_3.cif	1.18975	[(('A', 'LEU', 13), ('I', 'ARG', 167)), (('A', 'GLU', 46), ('I', 'ARG', 167)), (('C', 'GLU', 83), ('I', 'ARG', 167)), (('C', 'LYS', 86), ('I', 'ARG', 167)), (('A', 'GLU', 46), ('I', 'TRP', 164)), (('A', 'TYR', 47), ('I', 'TRP', 164)), (('A', 'ALA', 50), ('I', 'TRP', 164)), (('C', 'VAL', 14), ('I', 'TRP', 164)), (('C', 'GLN', 17), ('I', 'TRP', 164)), (('C', 'VAL', 18), ('I', 'TRP', 164)), (('C', '…	[(('A', 'LEU', 13), ('I', 'ARG', 167)), (('A', 'GLU', 46), ('I', 'ARG', 167)), (('C', 'GLU', 83), ('I', 'ARG', 167)), (('A', 'GLU', 46), ('I', 'TRP', 164)), (('A', 'TYR', 47), ('I', 'TRP', 164)), (('A', 'ALA', 50), ('I', 'TRP', 164)), (('C', 'VAL', 14), ('I', 'TRP', 164)), (('C', 'GLN', 17), ('I', 'TRP', 164)), (('C', 'VAL', 18), ('I', 'TRP', 164)), (('C', 'GLU', 83), ('I', 'TRP', 164)), (('A', '…
/data163/YX/Proteomes_Uniprot_NCP/UP000005640_240729/fold_test_fold_job_number_q9nrl2_153ncp_6y5e/fold_test_fold_job_number_q9nrl2_153ncp_6y5e_model_0.cif	1.17966	[(('A', 'GLU', 46), ('I', 'ARG', 1424)), (('A', 'TYR', 47), ('I', 'ARG', 1424)), (('A', 'ALA', 50), ('I', 'ARG', 1424)), (('C', 'VAL', 14), ('I', 'ARG', 1424)), (('C', 'GLN', 17), ('I', 'ARG', 1424)), (('C', 'VAL', 18), ('I', 'ARG', 1424)), (('C', 'GLU', 83), ('I', 'ARG', 1424)), (('A', 'GLU', 51), ('I', 'SER', 1426)), (('A', 'GLU', 54), ('I', 'SER', 1426)), (('A', 'TYR', 47), ('I', 'ARG', 1428))…	[(('A', 'ALA', 50), ('I', 'ARG', 1424)), (('C', 'VAL', 18), ('I', 'ARG', 1424)), (('A', 'GLU', 82), ('I', 'ARG', 1428)), (('A', 'LEU', 83), ('I', 'ARG', 1428)), (('C', 'VAL', 81), ('I', 'CYS', 1486)), (('C', 'ARG', 69), ('I', 'ASN', 1484)), (('F', 'LYS', 42), ('I', 'ASN', 1484)), (('H', 'GLU', 55), ('I', 'ASN', 1484)), (('C', 'GLU', 75), ('I', 'SER', 1436)), (('C', 'LYS', 78), ('I', 'SER', 1436))…
/data163/YX/Proteomes_Uniprot_NCP/UP000005640_240729/fold_test_fold_job_number_q8wyb5_153ncp_6y5e/fold_test_fold_job_number_q8wyb5_153ncp_6y5e_model_4.cif	1.17427	[(('A', 'TYR', 40), ('I', 'LEU', 434)), (('C', 'SER', 61), ('I', 'LEU', 434)), (('C', 'ARG', 62), ('I', 'LEU', 434)), (('C', 'GLN', 65), ('I', 'LEU', 434)), (('C', 'THR', 85), ('I', 'LEU', 434)), (('C', 'VAL', 88), ('I', 'LEU', 434)), (('A', 'LEU', 55), ('I', 'ARG', 449)), (('A', 'ASP', 80), ('I', 'ARG', 449)), (('A', 'GLU', 82), ('I', 'ARG', 449)), (('A', 'LEU', 83), ('I', 'ARG', 449)), (('D', '…	[]
/data163/YX/Proteomes_Uniprot_NCP/UP000005640_240729/fold_test_fold_job_number_p46100_153ncp_6y5e/fold_test_fold_job_number_p46100_153ncp_6y5e_model_1.cif	1.17155	[(('A', 'ASN', 79), ('I', 'ILE', 1955)), (('A', 'ASP', 62), ('I', 'TYR', 1901)), (('A', 'LYS', 64), ('I', 'PHE', 1902)), (('B', 'TYR', 47), ('I', 'ARG', 250)), (('B', 'GLU', 51), ('I', 'ARG', 250)), (('B', 'LEU', 55), ('I', 'ARG', 250)), (('B', 'ASP', 80), ('I', 'ARG', 250)), (('B', 'GLU', 82), ('I', 'ARG', 250)), (('B', 'LEU', 83), ('I', 'ARG', 250)), (('D', 'GLU', 75), ('I', 'ARG', 250)), (('D'…	[(('B', 'TYR', 47), ('I', 'ARG', 250)), (('B', 'GLU', 51), ('I', 'ARG', 250)), (('B', 'LEU', 55), ('I', 'ARG', 250)), (('B', 'ASP', 80), ('I', 'ARG', 250)), (('B', 'GLU', 82), ('I', 'ARG', 250)), (('B', 'LEU', 83), ('I', 'ARG', 250)), (('D', 'GLU', 75), ('I', 'ARG', 250)), (('D', 'LEU', 76), ('I', 'ARG', 250)), (('D', 'HIS', 79), ('I', 'ARG', 250)), (('B', 'GLU', 54), ('I', 'ASN', 228)), (('B', '…
/data163/YX/Proteomes_Uniprot_NCP/UP000005640_240729/fold_test_fold_job_number_q96gn5_153ncp_6y5e/fold_test_fold_job_number_q96gn5_153ncp_6y5e_model_1.cif	1.16564	[(('B', 'GLU', 46), ('I', 'ARG', 268)), (('B', 'TYR', 47), ('I', 'ARG', 268)), (('B', 'ALA', 50), ('I', 'ARG', 268)), (('D', 'GLN', 17), ('I', 'ARG', 268)), (('D', 'VAL', 18), ('I', 'ARG', 268)), (('D', 'GLU', 83), ('I', 'ARG', 268)), (('B', 'TYR', 47), ('I', 'ASN', 270)), (('B', 'ALA', 50), ('I', 'ASN', 270)), (('B', 'GLU', 51), ('I', 'ASN', 270)), (('B', 'GLU', 54), ('I', 'ASN', 270)), (('B', '…	[(('D', 'VAL', 18), ('I', 'ARG', 268)), (('B', 'TYR', 47), ('I', 'ASN', 270)), (('B', 'ALA', 50), ('I', 'ASN', 270)), (('B', 'GLU', 51), ('I', 'ASN', 270)), (('B', 'GLU', 54), ('I', 'ASN', 270)), (('D', 'HIS', 79), ('I', 'PRO', 271)), (('B', 'TYR', 47), ('I', 'ARG', 273)), (('B', 'GLU', 51), ('I', 'ARG', 273)), (('B', 'LEU', 55), ('I', 'ARG', 273)), (('B', 'ASP', 80), ('I', 'ARG', 273)), (('B', '…
/data163/YX/Proteomes_Uniprot_NCP/UP000005640_240729/fold_test_fold_job_number_q9y6k1_153ncp_6y5e/fold_test_fold_job_number_q9y6k1_153ncp_6y5e_model_1.cif	1.15887	[(('A', 'GLU', 46), ('I', 'TRP', 176)), (('A', 'TYR', 47), ('I', 'TRP', 176)), (('A', 'ALA', 50), ('I', 'TRP', 176)), (('C', 'VAL', 14), ('I', 'TRP', 176)), (('C', 'GLN', 17), ('I', 'TRP', 176)), (('C', 'VAL', 18), ('I', 'TRP', 176)), (('C', 'GLU', 83), ('I', 'TRP', 176)), (('A', 'TYR', 47), ('I', 'LEU', 180)), (('A', 'ALA', 50), ('I', 'LEU', 180)), (('A', 'GLU', 51), ('I', 'LEU', 180)), (('A', '…	[(('A', 'GLU', 46), ('I', 'TRP', 176)), (('A', 'TYR', 47), ('I', 'TRP', 176)), (('A', 'ALA', 50), ('I', 'TRP', 176)), (('C', 'VAL', 14), ('I', 'TRP', 176)), (('C', 'GLN', 17), ('I', 'TRP', 176)), (('C', 'VAL', 18), ('I', 'TRP', 176)), (('C', 'GLU', 83), ('I', 'TRP', 176)), (('A', 'TYR', 47), ('I', 'LEU', 180)), (('A', 'ALA', 50), ('I', 'LEU', 180)), (('A', 'GLU', 51), ('I', 'LEU', 180)), (('A', '…
/data163/YX/Proteomes_Uniprot_NCP/UP000005640_240729/fold_test_fold_job_number_o14646_153ncp_6y5e/fold_test_fold_job_number_o14646_153ncp_6y5e_model_0.cif	1.15539	[(('A', 'TYR', 47), ('I', 'ARG', 1072)), (('A', 'GLU', 51), ('I', 'ARG', 1072)), (('A', 'LEU', 55), ('I', 'ARG', 1072)), (('A', 'ASP', 80), ('I', 'ARG', 1072)), (('A', 'GLU', 82), ('I', 'ARG', 1072)), (('A', 'LEU', 83), ('I', 'ARG', 1072)), (('C', 'GLU', 75), ('I', 'ARG', 1072)), (('C', 'LEU', 76), ('I', 'ARG', 1072)), (('C', 'HIS', 79), ('I', 'ARG', 1072)), (('A', 'GLU', 51), ('I', 'ARG', 1074))…	[(('A', 'TYR', 47), ('I', 'ARG', 1072)), (('A', 'GLU', 51), ('I', 'ARG', 1072)), (('A', 'LEU', 55), ('I', 'ARG', 1072)), (('A', 'ASP', 80), ('I', 'ARG', 1072)), (('A', 'GLU', 82), ('I', 'ARG', 1072)), (('A', 'LEU', 83), ('I', 'ARG', 1072)), (('C', 'GLU', 75), ('I', 'ARG', 1072)), (('C', 'LEU', 76), ('I', 'ARG', 1072)), (('C', 'HIS', 79), ('I', 'ARG', 1072)), (('A', 'GLU', 51), ('I', 'ARG', 1074))…
/data163/YX/Proteomes_Uniprot_NCP/UP000005640_240729/fold_test_fold_job_number_q3t8j9_153ncp_6y5e/fold_test_fold_job_number_q3t8j9_153ncp_6y5e_model_1.cif	1.15436	[(('C', 'THR', 85), ('I', 'LEU', 513)), (('A', 'GLU', 46), ('I', 'ILE', 491)), (('A', 'TYR', 47), ('I', 'ILE', 491)), (('A', 'ALA', 50), ('I', 'ILE', 491)), (('C', 'VAL', 14), ('I', 'ILE', 491)), (('C', 'GLN', 17), ('I', 'ILE', 491)), (('A', 'TYR', 47), ('I', 'ARG', 496)), (('A', 'GLU', 51), ('I', 'ARG', 496)), (('A', 'LEU', 55), ('I', 'ARG', 496)), (('A', 'ASP', 80), ('I', 'ARG', 496)), (('A', '…	[(('A', 'ASP', 80), ('I', 'ARG', 496)), (('A', 'LEU', 83), ('I', 'ARG', 496)), (('C', 'GLU', 75), ('I', 'ARG', 496))]
/data163/YX/Proteomes_Uniprot_NCP/UP000005640_240729/fold_test_fold_job_number_q16384_153ncp_6y5e/fold_test_fold_job_number_q16384_153ncp_6y5e_model_0.cif	1.15027	[(('A', 'GLU', 46), ('I', 'TRP', 164)), (('A', 'TYR', 47), ('I', 'TRP', 164)), (('A', 'ALA', 50), ('I', 'TRP', 164)), (('C', 'VAL', 14), ('I', 'TRP', 164)), (('C', 'GLN', 17), ('I', 'TRP', 164)), (('C', 'VAL', 18), ('I', 'TRP', 164)), (('C', 'GLU', 83), ('I', 'TRP', 164)), (('A', 'GLU', 46), ('I', 'ARG', 167)), (('C', 'GLU', 83), ('I', 'ARG', 167)), (('C', 'LYS', 86), ('I', 'ARG', 167)), (('A', '…	[(('A', 'GLU', 46), ('I', 'TRP', 164)), (('A', 'TYR', 47), ('I', 'TRP', 164)), (('A', 'ALA', 50), ('I', 'TRP', 164)), (('C', 'VAL', 14), ('I', 'TRP', 164)), (('C', 'GLN', 17), ('I', 'TRP', 164)), (('C', 'VAL', 18), ('I', 'TRP', 164)), (('C', 'GLU', 83), ('I', 'TRP', 164)), (('A', 'GLU', 46), ('I', 'ARG', 167)), (('C', 'GLU', 83), ('I', 'ARG', 167)), (('C', 'LYS', 86), ('I', 'ARG', 167)), (('A', '…
/data163/YX/Proteomes_Uniprot_NCP/UP000005640_240729/fold_test_fold_job_number_q9c086_153ncp_6y5e/fold_test_fold_job_number_q9c086_153ncp_6y5e_model_2.cif	1.14634	[(('A', 'TYR', 47), ('I', 'ARG', 179)), (('A', 'GLU', 51), ('I', 'ARG', 179)), (('A', 'LEU', 55), ('I', 'ARG', 179)), (('A', 'ASP', 80), ('I', 'ARG', 179)), (('A', 'GLU', 82), ('I', 'ARG', 179)), (('A', 'LEU', 83), ('I', 'ARG', 179)), (('C', 'GLU', 75), ('I', 'ARG', 179)), (('C', 'LEU', 76), ('I', 'ARG', 179)), (('C', 'HIS', 79), ('I', 'ARG', 179)), (('A', 'GLU', 51), ('I', 'THR', 177)), (('A', '…	[(('A', 'TYR', 47), ('I', 'ARG', 179)), (('A', 'GLU', 51), ('I', 'ARG', 179)), (('A', 'LEU', 55), ('I', 'ARG', 179)), (('A', 'ASP', 80), ('I', 'ARG', 179)), (('A', 'GLU', 82), ('I', 'ARG', 179)), (('A', 'LEU', 83), ('I', 'ARG', 179)), (('C', 'GLU', 75), ('I', 'ARG', 179)), (('C', 'LEU', 76), ('I', 'ARG', 179)), (('C', 'HIS', 79), ('I', 'ARG', 179)), (('A', 'GLU', 51), ('I', 'THR', 177)), (('A', '…
/data163/YX/Proteomes_Uniprot_NCP/UP000005640_240729/fold_test_fold_job_number_q68ea5_153ncp_6y5e/fold_test_fold_job_number_q68ea5_153ncp_6y5e_model_3.cif	1.13998	[(('C', 'MET', 29), ('I', 'PHE', 379))]	[]
/data163/YX/Proteomes_Uniprot_NCP/UP000005640_240729/fold_test_fold_job_number_o14647_153ncp_6y5e/fold_test_fold_job_number_o14647_153ncp_6y5e_model_3.cif	1.13838	[(('A', 'TYR', 47), ('I', 'ARG', 1072)), (('A', 'GLU', 51), ('I', 'ARG', 1072)), (('A', 'LEU', 55), ('I', 'ARG', 1072)), (('A', 'ASP', 80), ('I', 'ARG', 1072)), (('A', 'GLU', 82), ('I', 'ARG', 1072)), (('A', 'LEU', 83), ('I', 'ARG', 1072)), (('C', 'GLU', 75), ('I', 'ARG', 1072)), (('C', 'LEU', 76), ('I', 'ARG', 1072)), (('C', 'HIS', 79), ('I', 'ARG', 1072)), (('A', 'GLU', 51), ('I', 'ARG', 1074))…	[(('A', 'TYR', 47), ('I', 'ARG', 1072)), (('A', 'GLU', 51), ('I', 'ARG', 1072)), (('A', 'LEU', 55), ('I', 'ARG', 1072)), (('A', 'ASP', 80), ('I', 'ARG', 1072)), (('A', 'GLU', 82), ('I', 'ARG', 1072)), (('A', 'LEU', 83), ('I', 'ARG', 1072)), (('C', 'GLU', 75), ('I', 'ARG', 1072)), (('C', 'LEU', 76), ('I', 'ARG', 1072)), (('C', 'HIS', 79), ('I', 'ARG', 1072)), (('A', 'GLU', 51), ('I', 'ARG', 1074))…
/data163/YX/Proteomes_Uniprot_NCP/UP000005640_240729/fold_test_fold_job_number_q02386_153ncp_6y5e/fold_test_fold_job_number_q02386_153ncp_6y5e_model_0.cif	1.1293	[(('A', 'TYR', 47), ('I', 'ARG', 202)), (('A', 'ALA', 50), ('I', 'ARG', 202)), (('A', 'GLU', 51), ('I', 'ARG', 202)), (('A', 'GLU', 54), ('I', 'ARG', 202)), (('C', 'HIS', 79), ('I', 'ARG', 202)), (('A', 'TYR', 47), ('I', 'ARG', 203)), (('A', 'GLU', 51), ('I', 'ARG', 203)), (('A', 'LEU', 55), ('I', 'ARG', 203)), (('A', 'ASP', 80), ('I', 'ARG', 203)), (('A', 'GLU', 82), ('I', 'ARG', 203)), (('A', '…	[(('A', 'GLU', 51), ('I', 'ARG', 203)), (('A', 'LEU', 55), ('I', 'ARG', 203)), (('A', 'ASP', 80), ('I', 'ARG', 203)), (('A', 'GLU', 82), ('I', 'ARG', 203)), (('A', 'LEU', 83), ('I', 'ARG', 203)), (('C', 'GLU', 75), ('I', 'ARG', 203)), (('C', 'LEU', 76), ('I', 'ARG', 203)), (('C', 'HIS', 79), ('I', 'ARG', 203)), (('A', 'LEU', 55), ('I', 'SER', 206)), (('A', 'ASP', 80), ('I', 'SER', 206)), (('A', '…
/data163/YX/Proteomes_Uniprot_NCP/UP000005640_240729/fold_test_fold_job_number_q8tdi0_153ncp_6y5e/fold_test_fold_job_number_q8tdi0_153ncp_6y5e_model_1.cif	1.12517	[(('A', 'GLU', 46), ('I', 'LYS', 1341)), (('A', 'TYR', 47), ('I', 'LYS', 1341)), (('A', 'ALA', 50), ('I', 'LYS', 1341)), (('C', 'VAL', 14), ('I', 'LYS', 1341)), (('C', 'GLN', 17), ('I', 'LYS', 1341)), (('C', 'VAL', 18), ('I', 'LYS', 1341)), (('C', 'GLU', 83), ('I', 'LYS', 1341)), (('A', 'TYR', 47), ('I', 'ARG', 1344)), (('A', 'GLU', 51), ('I', 'ARG', 1344)), (('A', 'LEU', 55), ('I', 'ARG', 1344))…	[(('A', 'GLU', 46), ('I', 'LYS', 1341)), (('A', 'TYR', 47), ('I', 'LYS', 1341)), (('A', 'ALA', 50), ('I', 'LYS', 1341)), (('C', 'VAL', 14), ('I', 'LYS', 1341)), (('C', 'GLU', 83), ('I', 'LYS', 1341)), (('A', 'TYR', 47), ('I', 'ARG', 1344)), (('A', 'GLU', 51), ('I', 'ARG', 1344)), (('A', 'LEU', 55), ('I', 'ARG', 1344)), (('A', 'ASP', 80), ('I', 'ARG', 1344)), (('A', 'GLU', 82), ('I', 'ARG', 1344))…
/data163/YX/Proteomes_Uniprot_NCP/UP000005640_240729/fold_test_fold_job_number_q9npf5_153ncp_6y5e/fold_test_fold_job_number_q9npf5_153ncp_6y5e_model_4.cif	1.12285	[(('A', 'TYR', 40), ('I', 'LEU', 60)), (('C', 'SER', 61), ('I', 'LEU', 60)), (('C', 'ARG', 62), ('I', 'LEU', 60)), (('C', 'GLN', 65), ('I', 'LEU', 60)), (('C', 'THR', 85), ('I', 'LEU', 60)), (('C', 'VAL', 88), ('I', 'LEU', 60)), (('A', 'GLU', 46), ('I', 'VAL', 320)), (('A', 'TYR', 47), ('I', 'VAL', 320)), (('A', 'ALA', 50), ('I', 'VAL', 320)), (('C', 'GLU', 83), ('I', 'VAL', 320)), (('A', 'TYR', …	[(('A', 'TYR', 40), ('I', 'LEU', 60)), (('C', 'SER', 61), ('I', 'LEU', 60)), (('C', 'ARG', 62), ('I', 'LEU', 60)), (('C', 'GLN', 65), ('I', 'LEU', 60)), (('C', 'THR', 85), ('I', 'LEU', 60)), (('C', 'VAL', 88), ('I', 'LEU', 60)), (('A', 'GLU', 46), ('I', 'VAL', 320)), (('A', 'TYR', 47), ('I', 'VAL', 320)), (('A', 'ALA', 50), ('I', 'VAL', 320)), (('C', 'GLU', 83), ('I', 'VAL', 320)), (('A', 'TYR', …
/data163/YX/Proteomes_Uniprot_NCP/UP000005640_240729/fold_test_fold_job_number_q86yi8_153ncp_6y5e/fold_test_fold_job_number_q86yi8_153ncp_6y5e_model_3.cif	1.10862	[(('A', 'GLU', 46), ('I', 'ARG', 285)), (('A', 'TYR', 47), ('I', 'ARG', 285)), (('A', 'ALA', 50), ('I', 'ARG', 285)), (('C', 'VAL', 14), ('I', 'ARG', 285)), (('C', 'GLN', 17), ('I', 'ARG', 285)), (('C', 'VAL', 18), ('I', 'ARG', 285)), (('C', 'GLU', 83), ('I', 'ARG', 285)), (('A', 'TYR', 47), ('I', 'SER', 287)), (('A', 'GLU', 51), ('I', 'SER', 287)), (('A', 'GLU', 54), ('I', 'SER', 287)), (('A', '…	[(('A', 'GLU', 46), ('I', 'ARG', 285)), (('A', 'TYR', 47), ('I', 'ARG', 285)), (('A', 'ALA', 50), ('I', 'ARG', 285)), (('C', 'VAL', 14), ('I', 'ARG', 285)), (('C', 'GLN', 17), ('I', 'ARG', 285)), (('C', 'VAL', 18), ('I', 'ARG', 285)), (('C', 'GLU', 83), ('I', 'ARG', 285)), (('A', 'TYR', 47), ('I', 'SER', 287)), (('A', 'GLU', 51), ('I', 'SER', 287)), (('A', 'GLU', 54), ('I', 'SER', 287)), (('A', '…
/data163/YX/Proteomes_Uniprot_NCP/UP000005640_240729/fold_test_fold_job_number_o60224_153ncp_6y5e/fold_test_fold_job_number_o60224_153ncp_6y5e_model_1.cif	1.10381	[(('A', 'LEU', 13), ('I', 'ARG', 167)), (('A', 'GLU', 46), ('I', 'ARG', 167)), (('C', 'GLU', 83), ('I', 'ARG', 167)), (('C', 'LYS', 86), ('I', 'ARG', 167)), (('A', 'GLU', 46), ('I', 'TRP', 164)), (('A', 'TYR', 47), ('I', 'TRP', 164)), (('A', 'ALA', 50), ('I', 'TRP', 164)), (('C', 'VAL', 14), ('I', 'TRP', 164)), (('C', 'GLN', 17), ('I', 'TRP', 164)), (('C', 'VAL', 18), ('I', 'TRP', 164)), (('C', '…	[(('A', 'LEU', 13), ('I', 'ARG', 167)), (('A', 'GLU', 46), ('I', 'ARG', 167)), (('C', 'GLU', 83), ('I', 'ARG', 167)), (('C', 'LYS', 86), ('I', 'ARG', 167)), (('A', 'GLU', 46), ('I', 'TRP', 164)), (('A', 'TYR', 47), ('I', 'TRP', 164)), (('A', 'ALA', 50), ('I', 'TRP', 164)), (('C', 'VAL', 14), ('I', 'TRP', 164)), (('C', 'GLN', 17), ('I', 'TRP', 164)), (('C', 'VAL', 18), ('I', 'TRP', 164)), (('C', '…
/data163/YX/Proteomes_Uniprot_NCP/UP000005640_240729/fold_test_fold_job_number_p28370_153ncp_6y5e/fold_test_fold_job_number_p28370_153ncp_6y5e_model_0.cif	1.10206	[(('A', 'TYR', 47), ('I', 'ARG', 751)), (('A', 'GLU', 51), ('I', 'ARG', 751)), (('A', 'LEU', 55), ('I', 'ARG', 751)), (('A', 'ASP', 80), ('I', 'ARG', 751)), (('A', 'GLU', 82), ('I', 'ARG', 751)), (('A', 'LEU', 83), ('I', 'ARG', 751)), (('C', 'GLU', 75), ('I', 'ARG', 751)), (('C', 'LEU', 76), ('I', 'ARG', 751)), (('C', 'HIS', 79), ('I', 'ARG', 751)), (('A', 'GLU', 51), ('I', 'ARG', 753)), (('A', '…	[(('A', 'GLU', 51), ('I', 'ARG', 751)), (('A', 'LEU', 55), ('I', 'ARG', 751)), (('A', 'ASP', 80), ('I', 'ARG', 751)), (('A', 'GLU', 82), ('I', 'ARG', 751)), (('A', 'LEU', 83), ('I', 'ARG', 751)), (('C', 'GLU', 75), ('I', 'ARG', 751)), (('C', 'LEU', 76), ('I', 'ARG', 751)), (('C', 'HIS', 79), ('I', 'ARG', 751)), (('A', 'ASN', 58), ('I', 'TYR', 757)), (('A', 'ALA', 59), ('I', 'TYR', 757)), (('A', '…
/data163/YX/Proteomes_Uniprot_NCP/UP000005640_240729/fold_test_fold_job_number_q16385_153ncp_6y5e/fold_test_fold_job_number_q16385_153ncp_6y5e_model_0.cif	1.09746	[(('A', 'LEU', 13), ('I', 'ARG', 167)), (('A', 'GLU', 46), ('I', 'ARG', 167)), (('C', 'GLU', 83), ('I', 'ARG', 167)), (('C', 'LYS', 86), ('I', 'ARG', 167)), (('A', 'GLU', 46), ('I', 'TRP', 164)), (('A', 'TYR', 47), ('I', 'TRP', 164)), (('A', 'ALA', 50), ('I', 'TRP', 164)), (('C', 'VAL', 14), ('I', 'TRP', 164)), (('C', 'GLN', 17), ('I', 'TRP', 164)), (('C', 'VAL', 18), ('I', 'TRP', 164)), (('C', '…	[(('A', 'LEU', 13), ('I', 'ARG', 167)), (('A', 'GLU', 46), ('I', 'ARG', 167)), (('C', 'GLU', 83), ('I', 'ARG', 167)), (('A', 'GLU', 46), ('I', 'TRP', 164)), (('A', 'TYR', 47), ('I', 'TRP', 164)), (('A', 'ALA', 50), ('I', 'TRP', 164)), (('C', 'VAL', 14), ('I', 'TRP', 164)), (('C', 'GLN', 17), ('I', 'TRP', 164)), (('C', 'VAL', 18), ('I', 'TRP', 164)), (('C', 'GLU', 83), ('I', 'TRP', 164)), (('A', '…
/data163/YX/Proteomes_Uniprot_NCP/UP000005640_240729/fold_test_fold_job_number_q8wv24_153ncp_6y5e/fold_test_fold_job_number_q8wv24_153ncp_6y5e_model_2.cif	1.08891	[(('A', 'ALA', 50), ('I', 'PHE', 15)), (('C', 'LEU', 76), ('I', 'ARG', 18)), (('A', 'ALA', 50), ('I', 'LEU', 10)), (('A', 'GLU', 51), ('I', 'LEU', 10)), (('A', 'GLU', 54), ('I', 'LEU', 10)), (('A', 'GLU', 54), ('I', 'ALA', 6)), (('A', 'GLU', 54), ('I', 'ARG', 9)), (('E', 'LEU', 28), ('I', 'LEU', 163)), (('E', 'ARG', 32), ('I', 'LEU', 163)), (('E', 'LEU', 28), ('I', 'LEU', 164)), (('E', 'GLN', 31)…	[(('E', 'LEU', 28), ('I', 'LEU', 163)), (('E', 'ARG', 32), ('I', 'LEU', 163)), (('E', 'LEU', 28), ('I', 'LEU', 164)), (('E', 'GLN', 31), ('I', 'LEU', 164)), (('E', 'ARG', 35), ('I', 'LEU', 164)), (('E', 'ARG', 32), ('I', 'GLN', 165)), (('G', 'ASN', 6), ('I', 'GLN', 165)), (('E', 'ARG', 35), ('I', 'LEU', 166)), (('E', 'GLN', 39), ('I', 'LEU', 166)), (('E', 'GLU', 36), ('I', 'TRP', 167)), (('E', 'G…
/data163/YX/Proteomes_Uniprot_NCP/UP000005640_240729/fold_test_fold_job_number_p35348_153ncp_6y5e/fold_test_fold_job_number_p35348_153ncp_6y5e_model_0.cif	1.08689	[(('A', 'LYS', 5), ('I', 'GLU', 332)), (('C', 'ALA', 94), ('I', 'GLU', 332)), (('A', 'TYR', 40), ('I', 'LEU', 132)), (('C', 'SER', 61), ('I', 'LEU', 132)), (('C', 'GLN', 65), ('I', 'LEU', 132)), (('C', 'THR', 85), ('I', 'LEU', 132)), (('C', 'VAL', 88), ('I', 'LEU', 132)), (('A', 'GLU', 46), ('I', 'VAL', 232)), (('A', 'TYR', 47), ('I', 'VAL', 232)), (('A', 'ALA', 50), ('I', 'VAL', 232)), (('C', 'G…	[(('A', 'TYR', 40), ('I', 'LEU', 132)), (('C', 'SER', 61), ('I', 'LEU', 132)), (('C', 'GLN', 65), ('I', 'LEU', 132)), (('C', 'THR', 85), ('I', 'LEU', 132)), (('C', 'VAL', 88), ('I', 'LEU', 132)), (('A', 'GLU', 51), ('I', 'ARG', 235)), (('A', 'GLU', 81), ('I', 'ARG', 238)), (('C', 'LYS', 78), ('I', 'LEU', 218)), (('C', 'HIS', 79), ('I', 'LEU', 218)), (('C', 'SER', 82), ('I', 'LEU', 218)), (('C', '…
/data163/YX/Proteomes_Uniprot_NCP/UP000005640_240729/fold_test_fold_job_number_q8tek3_153ncp_6y5e/fold_test_fold_job_number_q8tek3_153ncp_6y5e_model_0.cif	1.07918	[(('A', 'TYR', 40), ('I', 'LEU', 88)), (('C', 'SER', 61), ('I', 'LEU', 88)), (('C', 'ARG', 62), ('I', 'LEU', 88)), (('C', 'GLN', 65), ('I', 'LEU', 88)), (('C', 'THR', 85), ('I', 'LEU', 88)), (('C', 'VAL', 88), ('I', 'LEU', 88)), (('C', 'THR', 60), ('I', 'GLN', 87)), (('C', 'SER', 61), ('I', 'GLN', 87)), (('C', 'ARG', 62), ('I', 'LYS', 90)), (('H', 'LYS', 58), ('I', 'LYS', 90)), (('C', 'ARG', 69),…	[(('A', 'TYR', 40), ('I', 'LEU', 88)), (('C', 'SER', 61), ('I', 'LEU', 88)), (('C', 'ARG', 62), ('I', 'LEU', 88)), (('C', 'GLN', 65), ('I', 'LEU', 88)), (('C', 'THR', 85), ('I', 'LEU', 88)), (('C', 'VAL', 88), ('I', 'LEU', 88)), (('C', 'THR', 60), ('I', 'GLN', 87)), (('C', 'SER', 61), ('I', 'GLN', 87)), (('C', 'ARG', 62), ('I', 'LYS', 90)), (('H', 'LYS', 58), ('I', 'LYS', 90)), (('C', 'ARG', 69),…
/data163/YX/Proteomes_Uniprot_NCP/UP000005640_240729/fold_test_fold_job_number_o43683_153ncp_6y5e/fold_test_fold_job_number_o43683_153ncp_6y5e_model_2.cif	1.07032	[(('A', 'TYR', 47), ('I', 'ARG', 1021)), (('A', 'GLU', 51), ('I', 'ARG', 1021)), (('A', 'LEU', 55), ('I', 'ARG', 1021)), (('A', 'ASP', 80), ('I', 'ARG', 1021)), (('A', 'GLU', 82), ('I', 'ARG', 1021)), (('A', 'LEU', 83), ('I', 'ARG', 1021)), (('C', 'GLU', 75), ('I', 'ARG', 1021)), (('C', 'LEU', 76), ('I', 'ARG', 1021)), (('C', 'HIS', 79), ('I', 'ARG', 1021)), (('A', 'GLU', 51), ('I', 'ARG', 1020))…	[(('A', 'TYR', 47), ('I', 'ARG', 1021)), (('A', 'GLU', 51), ('I', 'ARG', 1021)), (('A', 'LEU', 55), ('I', 'ARG', 1021)), (('A', 'ASP', 80), ('I', 'ARG', 1021)), (('A', 'GLU', 82), ('I', 'ARG', 1021)), (('A', 'LEU', 83), ('I', 'ARG', 1021)), (('C', 'GLU', 75), ('I', 'ARG', 1021)), (('C', 'LEU', 76), ('I', 'ARG', 1021)), (('C', 'HIS', 79), ('I', 'ARG', 1021)), (('A', 'GLU', 51), ('I', 'ARG', 1020))…
/data163/YX/Proteomes_Uniprot_NCP/UP000005640_240729/fold_test_fold_job_number_q9h4i2_153ncp_6y5e/fold_test_fold_job_number_q9h4i2_153ncp_6y5e_model_1.cif	1.06751	[(('A', 'TYR', 47), ('I', 'ARG', 654)), (('A', 'GLU', 51), ('I', 'ARG', 654)), (('A', 'LEU', 55), ('I', 'ARG', 654)), (('A', 'ASP', 80), ('I', 'ARG', 654)), (('A', 'GLU', 82), ('I', 'ARG', 654)), (('A', 'LEU', 83), ('I', 'ARG', 654)), (('C', 'GLU', 75), ('I', 'ARG', 654)), (('C', 'LEU', 76), ('I', 'ARG', 654)), (('C', 'HIS', 79), ('I', 'ARG', 654)), (('A', 'GLU', 51), ('I', 'THR', 652)), (('A', '…	[(('A', 'TYR', 47), ('I', 'ARG', 654)), (('A', 'GLU', 51), ('I', 'ARG', 654)), (('A', 'LEU', 55), ('I', 'ARG', 654)), (('A', 'ASP', 80), ('I', 'ARG', 654)), (('A', 'GLU', 82), ('I', 'ARG', 654)), (('A', 'LEU', 83), ('I', 'ARG', 654)), (('C', 'GLU', 75), ('I', 'ARG', 654)), (('C', 'LEU', 76), ('I', 'ARG', 654)), (('C', 'HIS', 79), ('I', 'ARG', 654)), (('B', 'ASP', 80), ('I', 'ARG', 5)), (('C', 'GL…
/data163/YX/Proteomes_Uniprot_NCP/UP000005640_240729/fold_test_fold_job_number_q9brp8_153ncp_6y5e/fold_test_fold_job_number_q9brp8_153ncp_6y5e_model_1.cif	1.06175	[(('A', 'TYR', 47), ('I', 'ARG', 30)), (('C', 'HIS', 79), ('I', 'ARG', 30)), (('C', 'SER', 82), ('I', 'ARG', 30)), (('C', 'GLU', 83), ('I', 'ARG', 30)), (('A', 'TYR', 47), ('I', 'ARG', 27)), (('A', 'GLU', 51), ('I', 'ARG', 27)), (('A', 'ASP', 80), ('I', 'ARG', 27)), (('A', 'GLU', 82), ('I', 'ARG', 27)), (('C', 'GLU', 75), ('I', 'ARG', 27)), (('C', 'LEU', 76), ('I', 'ARG', 27)), (('C', 'HIS', 79),…	[]
/data163/YX/Proteomes_Uniprot_NCP/UP000005640_240729/fold_test_fold_job_number_q9nqw5_153ncp_6y5e/fold_test_fold_job_number_q9nqw5_153ncp_6y5e_model_0.cif	1.05761	[(('A', 'GLN', 14), ('I', 'TYR', 181)), (('A', 'GLU', 46), ('I', 'TYR', 181)), (('A', 'TYR', 47), ('I', 'TYR', 181)), (('A', 'ALA', 50), ('I', 'TYR', 181)), (('C', 'VAL', 14), ('I', 'TYR', 181)), (('C', 'GLN', 17), ('I', 'TYR', 181)), (('C', 'VAL', 18), ('I', 'TYR', 181)), (('C', 'GLU', 83), ('I', 'TYR', 181)), (('C', 'GLN', 17), ('I', 'MET', 180)), (('A', 'TYR', 47), ('I', 'LEU', 183)), (('A', '…	[(('A', 'GLN', 14), ('I', 'TYR', 181)), (('A', 'GLU', 46), ('I', 'TYR', 181)), (('A', 'TYR', 47), ('I', 'TYR', 181)), (('C', 'VAL', 14), ('I', 'TYR', 181)), (('A', 'TYR', 47), ('I', 'LEU', 183)), (('A', 'ALA', 50), ('I', 'LEU', 183)), (('A', 'GLU', 51), ('I', 'LEU', 183)), (('A', 'GLU', 54), ('I', 'LEU', 183)), (('C', 'VAL', 18), ('I', 'LEU', 183)), (('A', 'TYR', 47), ('I', 'ARG', 184)), (('A', '…
/data163/YX/Proteomes_Uniprot_NCP/UP000005640_240729/fold_test_fold_job_number_p23511_153ncp_6y5e/fold_test_fold_job_number_p23511_153ncp_6y5e_model_2.cif	1.05507	[(('A', 'ARG', 1), ('I', 'GLU', 301)), (('A', 'ARG', 1), ('I', 'ARG', 305)), (('A', 'ARG', 1), ('I', 'SER', 302)), (('A', 'ALA', 2), ('I', 'ARG', 296)), (('A', 'LYS', 5), ('I', 'ARG', 296)), (('A', 'ARG', 10), ('I', 'ARG', 296)), (('C', 'ALA', 94), ('I', 'ARG', 296)), (('A', 'ALA', 4), ('I', 'HIS', 300)), (('A', 'LYS', 5), ('I', 'LEU', 299)), (('A', 'SER', 6), ('I', 'LEU', 299)), (('A', 'ARG', 7)…	[(('A', 'ARG', 10), ('I', 'ARG', 296)), (('C', 'ALA', 94), ('I', 'ARG', 296)), (('A', 'ALA', 4), ('I', 'HIS', 300)), (('A', 'LYS', 5), ('I', 'LEU', 299)), (('A', 'SER', 6), ('I', 'LEU', 299)), (('A', 'ARG', 7), ('I', 'LEU', 299)), (('A', 'SER', 9), ('I', 'LEU', 299)), (('A', 'ARG', 10), ('I', 'LEU', 299)), (('A', 'ARG', 10), ('I', 'PRO', 292)), (('C', 'THR', 92), ('I', 'ARG', 295)), (('A', 'ARG',…
/data163/YX/Proteomes_Uniprot_NCP/UP000005640_240729/fold_test_fold_job_number_q96dt7_153ncp_6y5e/fold_test_fold_job_number_q96dt7_153ncp_6y5e_model_1.cif	1.04519	[(('A', 'TYR', 47), ('I', 'LYS', 303)), (('C', 'HIS', 79), ('I', 'LYS', 303)), (('C', 'SER', 82), ('I', 'LYS', 303)), (('C', 'GLU', 83), ('I', 'LYS', 303)), (('C', 'LYS', 86), ('I', 'LYS', 303)), (('A', 'TYR', 47), ('I', 'ARG', 300)), (('A', 'GLU', 51), ('I', 'ARG', 300)), (('A', 'LEU', 55), ('I', 'ARG', 300)), (('A', 'ASP', 80), ('I', 'ARG', 300)), (('A', 'GLU', 82), ('I', 'ARG', 300)), (('A', '…	[(('A', 'TYR', 47), ('I', 'LYS', 303)), (('C', 'HIS', 79), ('I', 'LYS', 303)), (('C', 'SER', 82), ('I', 'LYS', 303)), (('C', 'GLU', 83), ('I', 'LYS', 303)), (('C', 'LYS', 86), ('I', 'LYS', 303)), (('A', 'TYR', 47), ('I', 'ARG', 300)), (('A', 'GLU', 51), ('I', 'ARG', 300)), (('A', 'LEU', 55), ('I', 'ARG', 300)), (('A', 'ASP', 80), ('I', 'ARG', 300)), (('A', 'GLU', 82), ('I', 'ARG', 300)), (('A', '…
/data163/YX/Proteomes_Uniprot_NCP/UP000005640_240729/fold_test_fold_job_number_p18754_153ncp_6y5e/fold_test_fold_job_number_p18754_153ncp_6y5e_model_3.cif	1.0407	[(('A', 'GLU', 46), ('I', 'LEU', 210)), (('A', 'TYR', 47), ('I', 'LEU', 210)), (('A', 'ALA', 50), ('I', 'LEU', 210)), (('C', 'VAL', 14), ('I', 'LEU', 210)), (('C', 'GLN', 17), ('I', 'LEU', 210)), (('C', 'VAL', 18), ('I', 'LEU', 210)), (('C', 'GLU', 83), ('I', 'LEU', 210)), (('A', 'TYR', 47), ('I', 'PHE', 211)), (('A', 'ALA', 50), ('I', 'PHE', 211)), (('A', 'GLU', 51), ('I', 'PHE', 211)), (('A', '…	[(('A', 'GLU', 46), ('I', 'LEU', 210)), (('A', 'TYR', 47), ('I', 'LEU', 210)), (('A', 'ALA', 50), ('I', 'LEU', 210)), (('C', 'VAL', 14), ('I', 'LEU', 210)), (('C', 'GLN', 17), ('I', 'LEU', 210)), (('C', 'VAL', 18), ('I', 'LEU', 210)), (('C', 'GLU', 83), ('I', 'LEU', 210)), (('A', 'TYR', 47), ('I', 'PHE', 211)), (('A', 'ALA', 50), ('I', 'PHE', 211)), (('A', 'GLU', 51), ('I', 'PHE', 211)), (('A', '…
/data163/YX/Proteomes_Uniprot_NCP/UP000005640_240729/fold_test_fold_job_number_q9h3r0_153ncp_6y5e/fold_test_fold_job_number_q9h3r0_153ncp_6y5e_model_0.cif	1.03938	[(('A', 'TYR', 47), ('I', 'ARG', 121)), (('A', 'LEU', 83), ('I', 'LYS', 125)), (('C', 'LEU', 76), ('I', 'LYS', 125)), (('A', 'ARG', 78), ('I', 'GLN', 80)), (('A', 'GLU', 81), ('I', 'SER', 248)), (('A', 'ALA', 103), ('I', 'SER', 231)), (('E', 'ILE', 75), ('I', 'GLN', 234)), (('E', 'LYS', 78), ('I', 'GLN', 234)), (('F', 'PRO', 84), ('I', 'ARG', 223)), (('F', 'GLU', 96), ('I', 'LYS', 254))]	[]
/data163/YX/Proteomes_Uniprot_NCP/UP000005640_240729/fold_test_fold_job_number_q96k30_153ncp_6y5e/fold_test_fold_job_number_q96k30_153ncp_6y5e_model_1.cif	1.02791	[(('C', 'SER', 61), ('I', 'LEU', 141)), (('C', 'GLN', 65), ('I', 'LEU', 141)), (('C', 'THR', 85), ('I', 'LEU', 141)), (('A', 'GLU', 54), ('I', 'HIS', 105)), (('C', 'HIS', 79), ('I', 'HIS', 105)), (('A', 'GLU', 51), ('I', 'ARG', 95)), (('A', 'ASP', 80), ('I', 'ARG', 95)), (('A', 'GLU', 82), ('I', 'ARG', 95)), (('C', 'GLU', 75), ('I', 'ARG', 95)), (('C', 'LEU', 76), ('I', 'ARG', 95)), (('C', 'HIS',…	[(('A', 'LEU', 55), ('I', 'TYR', 100)), (('A', 'ALA', 59), ('I', 'TYR', 100)), (('C', 'GLN', 65), ('I', 'LEU', 114)), (('C', 'ARG', 69), ('I', 'LEU', 114)), (('C', 'VAL', 81), ('I', 'LEU', 114)), (('C', 'ARG', 69), ('I', 'PHE', 115)), (('C', 'ALA', 77), ('I', 'PHE', 115)), (('C', 'LYS', 78), ('I', 'PHE', 115)), (('C', 'VAL', 81), ('I', 'PHE', 115)), (('C', 'LYS', 78), ('I', 'GLU', 112))]
/data163/YX/Proteomes_Uniprot_NCP/UP000005640_240729/fold_test_fold_job_number_q96qd9_153ncp_6y5e/fold_test_fold_job_number_q96qd9_153ncp_6y5e_model_2.cif	1.02601	[(('B', 'TYR', 40), ('I', 'LEU', 34)), (('D', 'SER', 61), ('I', 'LEU', 34)), (('D', 'ARG', 62), ('I', 'LEU', 34)), (('D', 'GLN', 65), ('I', 'LEU', 34)), (('D', 'THR', 85), ('I', 'LEU', 34)), (('D', 'VAL', 88), ('I', 'LEU', 34)), (('D', 'SER', 61), ('I', 'ILE', 38)), (('D', 'VAL', 88), ('I', 'ILE', 38)), (('D', 'THR', 92), ('I', 'ILE', 38)), (('D', 'ARG', 62), ('I', 'ASP', 35)), (('G', 'LYS', 58),…	[(('D', 'SER', 61), ('I', 'LEU', 34)), (('D', 'VAL', 88), ('I', 'LEU', 34)), (('D', 'SER', 61), ('I', 'ILE', 38)), (('D', 'VAL', 88), ('I', 'ILE', 38)), (('D', 'THR', 92), ('I', 'ILE', 38))]
/data163/YX/Proteomes_Uniprot_NCP/UP000005640_240729/fold_test_fold_job_number_q15291_153ncp_6y5e/fold_test_fold_job_number_q15291_153ncp_6y5e_model_3.cif	1.0233	[(('A', 'TYR', 40), ('I', 'VAL', 249)), (('C', 'SER', 61), ('I', 'VAL', 249)), (('C', 'ARG', 62), ('I', 'VAL', 249)), (('C', 'GLN', 65), ('I', 'VAL', 249)), (('C', 'THR', 85), ('I', 'VAL', 249)), (('C', 'VAL', 88), ('I', 'VAL', 249)), (('C', 'ARG', 62), ('I', 'ASN', 250)), (('C', 'GLN', 65), ('I', 'ASN', 250)), (('C', 'ARG', 69), ('I', 'ASN', 250)), (('C', 'ARG', 69), ('I', 'ARG', 294)), (('F', '…	[(('A', 'TYR', 40), ('I', 'VAL', 249)), (('C', 'SER', 61), ('I', 'VAL', 249)), (('C', 'ARG', 62), ('I', 'VAL', 249)), (('C', 'GLN', 65), ('I', 'VAL', 249)), (('C', 'THR', 85), ('I', 'VAL', 249)), (('C', 'VAL', 88), ('I', 'VAL', 249)), (('C', 'ARG', 62), ('I', 'ASN', 250)), (('C', 'GLN', 65), ('I', 'ASN', 250)), (('C', 'ARG', 69), ('I', 'ASN', 250)), (('C', 'ARG', 69), ('I', 'ARG', 294)), (('F', '…
/data163/YX/Proteomes_Uniprot_NCP/UP000005640_240729/fold_test_fold_job_number_p35659_153ncp_6y5e/fold_test_fold_job_number_p35659_153ncp_6y5e_model_0.cif	1.01897	[(('A', 'TYR', 47), ('I', 'ARG', 58)), (('A', 'GLU', 51), ('I', 'ARG', 58)), (('A', 'LEU', 55), ('I', 'ARG', 58)), (('A', 'ASP', 80), ('I', 'ARG', 58)), (('A', 'GLU', 82), ('I', 'ARG', 58)), (('A', 'LEU', 83), ('I', 'ARG', 58)), (('C', 'GLU', 75), ('I', 'ARG', 58)), (('C', 'LEU', 76), ('I', 'ARG', 58)), (('C', 'HIS', 79), ('I', 'ARG', 58)), (('A', 'GLU', 51), ('I', 'LYS', 60)), (('A', 'GLU', 54),…	[(('A', 'TYR', 47), ('I', 'ARG', 58)), (('A', 'GLU', 51), ('I', 'ARG', 58)), (('A', 'LEU', 55), ('I', 'ARG', 58)), (('A', 'ASP', 80), ('I', 'ARG', 58)), (('A', 'GLU', 82), ('I', 'ARG', 58)), (('A', 'LEU', 83), ('I', 'ARG', 58)), (('C', 'GLU', 75), ('I', 'ARG', 58)), (('C', 'LEU', 76), ('I', 'ARG', 58)), (('C', 'HIS', 79), ('I', 'ARG', 58)), (('A', 'GLU', 51), ('I', 'LYS', 60)), (('A', 'GLU', 54),…
/data163/YX/Proteomes_Uniprot_NCP/UP000005640_240729/fold_test_fold_job_number_o95780_153ncp_6y5e/fold_test_fold_job_number_o95780_153ncp_6y5e_model_1.cif	1.01098	[(('C', 'VAL', 88), ('I', 'LEU', 28)), (('C', 'THR', 85), ('I', 'VAL', 32)), (('C', 'VAL', 88), ('I', 'VAL', 32)), (('C', 'THR', 89), ('I', 'VAL', 32))]	[]
/data163/YX/Proteomes_Uniprot_NCP/UP000005640_240729/fold_test_fold_job_number_q6p0n0_153ncp_6y5e/fold_test_fold_job_number_q6p0n0_153ncp_6y5e_model_0.cif	1.00733	[(('A', 'TYR', 47), ('I', 'TYR', 454)), (('C', 'GLU', 75), ('I', 'TYR', 454)), (('C', 'HIS', 79), ('I', 'TYR', 454)), (('A', 'TYR', 47), ('I', 'ARG', 457)), (('A', 'GLU', 51), ('I', 'ARG', 457)), (('A', 'LEU', 55), ('I', 'ARG', 457)), (('A', 'ASP', 80), ('I', 'ARG', 457)), (('A', 'GLU', 82), ('I', 'ARG', 457)), (('A', 'LEU', 83), ('I', 'ARG', 457)), (('C', 'LEU', 76), ('I', 'ARG', 457)), (('A', '…	[(('A', 'TYR', 47), ('I', 'TYR', 454)), (('C', 'GLU', 75), ('I', 'TYR', 454)), (('C', 'HIS', 79), ('I', 'TYR', 454)), (('A', 'TYR', 47), ('I', 'ARG', 457)), (('A', 'GLU', 51), ('I', 'ARG', 457)), (('A', 'LEU', 55), ('I', 'ARG', 457)), (('A', 'ASP', 80), ('I', 'ARG', 457)), (('A', 'GLU', 82), ('I', 'ARG', 457)), (('A', 'LEU', 83), ('I', 'ARG', 457)), (('C', 'LEU', 76), ('I', 'ARG', 457)), (('A', '…
/data163/YX/Proteomes_Uniprot_NCP/UP000005640_240729/fold_test_fold_job_number_q9nz56_153ncp_6y5e/fold_test_fold_job_number_q9nz56_153ncp_6y5e_model_0.cif	1.00323	[(('A', 'TYR', 47), ('I', 'ARG', 424)), (('A', 'GLU', 51), ('I', 'ARG', 424)), (('A', 'LEU', 55), ('I', 'ARG', 424)), (('A', 'ASP', 80), ('I', 'ARG', 424)), (('A', 'GLU', 82), ('I', 'ARG', 424)), (('A', 'LEU', 83), ('I', 'ARG', 424)), (('C', 'GLU', 75), ('I', 'ARG', 424)), (('C', 'LEU', 76), ('I', 'ARG', 424)), (('C', 'HIS', 79), ('I', 'ARG', 424)), (('A', 'GLU', 51), ('I', 'THR', 422)), (('A', '…	[(('A', 'GLU', 51), ('I', 'ARG', 424)), (('A', 'LEU', 55), ('I', 'ARG', 424)), (('A', 'ASP', 80), ('I', 'ARG', 424)), (('A', 'GLU', 82), ('I', 'ARG', 424)), (('A', 'LEU', 83), ('I', 'ARG', 424)), (('C', 'GLU', 75), ('I', 'ARG', 424)), (('C', 'LEU', 76), ('I', 'ARG', 424)), (('C', 'HIS', 79), ('I', 'ARG', 424)), (('A', 'GLU', 51), ('I', 'THR', 422)), (('A', 'GLU', 54), ('I', 'THR', 422)), (('A', '…
/data163/YX/Proteomes_Uniprot_NCP/UP000005640_240729/fold_test_fold_job_number_q2tak8_153ncp_6y5e/fold_test_fold_job_number_q2tak8_153ncp_6y5e_model_1.cif	1.00063	[(('A', 'GLU', 46), ('I', 'LYS', 558)), (('C', 'GLN', 17), ('I', 'LYS', 558)), (('C', 'VAL', 18), ('I', 'LYS', 558)), (('C', 'GLU', 83), ('I', 'LYS', 558)), (('A', 'TYR', 47), ('I', 'LEU', 560)), (('A', 'ALA', 50), ('I', 'LEU', 560)), (('A', 'GLU', 51), ('I', 'LEU', 560)), (('A', 'GLU', 54), ('I', 'LEU', 560)), (('C', 'VAL', 18), ('I', 'LEU', 560)), (('A', 'TYR', 47), ('I', 'PRO', 561)), (('C', '…	[(('A', 'GLU', 46), ('I', 'LYS', 558)), (('C', 'GLN', 17), ('I', 'LYS', 558)), (('C', 'VAL', 18), ('I', 'LYS', 558)), (('C', 'GLU', 83), ('I', 'LYS', 558)), (('A', 'TYR', 47), ('I', 'LEU', 560)), (('A', 'ALA', 50), ('I', 'LEU', 560)), (('A', 'GLU', 51), ('I', 'LEU', 560)), (('A', 'GLU', 54), ('I', 'LEU', 560)), (('C', 'VAL', 18), ('I', 'LEU', 560)), (('A', 'TYR', 47), ('I', 'PRO', 561)), (('C', '…
/data163/YX/Proteomes_Uniprot_NCP/UP000005640_240729/fold_test_fold_job_number_q8td26_153ncp_6y5e/fold_test_fold_job_number_q8td26_153ncp_6y5e_model_0.cif	0.999924	[(('A', 'TYR', 47), ('I', 'ARG', 1049)), (('A', 'GLU', 51), ('I', 'ARG', 1049)), (('A', 'LEU', 55), ('I', 'ARG', 1049)), (('A', 'ASP', 80), ('I', 'ARG', 1049)), (('A', 'GLU', 82), ('I', 'ARG', 1049)), (('A', 'LEU', 83), ('I', 'ARG', 1049)), (('C', 'GLU', 75), ('I', 'ARG', 1049)), (('C', 'LEU', 76), ('I', 'ARG', 1049)), (('C', 'HIS', 79), ('I', 'ARG', 1049)), (('A', 'GLU', 51), ('I', 'ARG', 1051))…	[(('A', 'TYR', 47), ('I', 'ARG', 1049)), (('A', 'GLU', 51), ('I', 'ARG', 1049)), (('A', 'LEU', 55), ('I', 'ARG', 1049)), (('A', 'ASP', 80), ('I', 'ARG', 1049)), (('A', 'GLU', 82), ('I', 'ARG', 1049)), (('A', 'LEU', 83), ('I', 'ARG', 1049)), (('C', 'GLU', 75), ('I', 'ARG', 1049)), (('C', 'LEU', 76), ('I', 'ARG', 1049)), (('C', 'HIS', 79), ('I', 'ARG', 1049)), (('A', 'GLU', 51), ('I', 'ARG', 1051))…
/data163/YX/Proteomes_Uniprot_NCP/UP000005640_240729/fold_test_fold_job_number_q86x24_153ncp_6y5e/fold_test_fold_job_number_q86x24_153ncp_6y5e_model_3.cif	0.998345	[(('A', 'LEU', 13), ('I', 'GLN', 341)), (('A', 'GLU', 46), ('I', 'GLN', 341)), (('C', 'GLN', 17), ('I', 'GLN', 341)), (('C', 'GLU', 83), ('I', 'GLN', 341)), (('C', 'LYS', 86), ('I', 'GLN', 341)), (('A', 'GLU', 46), ('I', 'PHE', 340)), (('A', 'TYR', 47), ('I', 'PHE', 340)), (('A', 'ALA', 50), ('I', 'PHE', 340)), (('C', 'VAL', 14), ('I', 'PHE', 340)), (('C', 'GLN', 17), ('I', 'PHE', 340)), (('C', '…	[(('A', 'GLU', 46), ('I', 'PHE', 340)), (('A', 'TYR', 47), ('I', 'PHE', 340)), (('A', 'ALA', 50), ('I', 'PHE', 340)), (('C', 'VAL', 14), ('I', 'PHE', 340)), (('C', 'GLN', 17), ('I', 'PHE', 340)), (('C', 'VAL', 18), ('I', 'PHE', 340)), (('C', 'GLU', 83), ('I', 'PHE', 340)), (('A', 'TYR', 47), ('I', 'THR', 334)), (('A', 'ALA', 50), ('I', 'THR', 334)), (('A', 'GLU', 51), ('I', 'THR', 334)), (('A', '…
/data163/YX/Proteomes_Uniprot_NCP/UP000005640_240729/fold_test_fold_job_number_q12824_153ncp_6y5e/fold_test_fold_job_number_q12824_153ncp_6y5e_model_4.cif	0.997306	[(('A', 'TYR', 47), ('I', 'ARG', 374)), (('C', 'HIS', 79), ('I', 'ARG', 374)), (('C', 'SER', 82), ('I', 'ARG', 374)), (('C', 'GLU', 83), ('I', 'ARG', 374)), (('A', 'TYR', 47), ('I', 'ARG', 377)), (('A', 'ALA', 50), ('I', 'ARG', 377)), (('A', 'GLU', 51), ('I', 'ARG', 377)), (('A', 'GLU', 54), ('I', 'ARG', 377)), (('C', 'VAL', 18), ('I', 'ARG', 377)), (('A', 'TYR', 47), ('I', 'ARG', 370)), (('A', '…	[(('A', 'TYR', 47), ('I', 'ARG', 374)), (('C', 'HIS', 79), ('I', 'ARG', 374)), (('C', 'SER', 82), ('I', 'ARG', 374)), (('C', 'GLU', 83), ('I', 'ARG', 374)), (('A', 'TYR', 47), ('I', 'ARG', 377)), (('A', 'ALA', 50), ('I', 'ARG', 377)), (('A', 'GLU', 51), ('I', 'ARG', 377)), (('A', 'GLU', 54), ('I', 'ARG', 377)), (('C', 'VAL', 18), ('I', 'ARG', 377)), (('A', 'TYR', 47), ('I', 'ARG', 370)), (('A', '…
/data163/YX/Proteomes_Uniprot_NCP/UP000005640_240729/fold_test_fold_job_number_q9bq89_153ncp_6y5e/fold_test_fold_job_number_q9bq89_153ncp_6y5e_model_0.cif	0.987509	[(('D', 'TYR', 91), ('I', 'ARG', 285)), (('D', 'VAL', 88), ('I', 'TYR', 282)), (('D', 'TYR', 91), ('I', 'TYR', 282)), (('B', 'TYR', 40), ('I', 'ILE', 278)), (('D', 'SER', 61), ('I', 'ILE', 278)), (('D', 'GLN', 65), ('I', 'ILE', 278)), (('D', 'THR', 85), ('I', 'ILE', 278)), (('D', 'VAL', 88), ('I', 'ILE', 278)), (('D', 'ARG', 62), ('I', 'ALA', 275)), (('D', 'ARG', 62), ('I', 'VAL', 271)), (('D', '…	[]
/data163/YX/Proteomes_Uniprot_NCP/UP000005640_240729/fold_test_fold_job_number_a0a1w2ppd8_153ncp_6y5e/fold_test_fold_job_number_a0a1w2ppd8_153ncp_6y5e_model_0.cif	0.98574	[(('A', 'TYR', 47), ('I', 'LEU', 371)), (('A', 'ALA', 50), ('I', 'LEU', 371)), (('A', 'GLU', 51), ('I', 'LEU', 371)), (('A', 'GLU', 54), ('I', 'LEU', 371)), (('C', 'VAL', 18), ('I', 'LEU', 371)), (('A', 'TYR', 47), ('I', 'ARG', 372)), (('A', 'GLU', 51), ('I', 'ARG', 372)), (('A', 'LEU', 55), ('I', 'ARG', 372)), (('A', 'ASP', 80), ('I', 'ARG', 372)), (('A', 'GLU', 82), ('I', 'ARG', 372)), (('A', '…	[(('A', 'TYR', 47), ('I', 'LEU', 371)), (('A', 'ALA', 50), ('I', 'LEU', 371)), (('A', 'GLU', 51), ('I', 'LEU', 371)), (('A', 'GLU', 54), ('I', 'LEU', 371)), (('C', 'VAL', 18), ('I', 'LEU', 371)), (('A', 'TYR', 47), ('I', 'ARG', 372)), (('A', 'GLU', 51), ('I', 'ARG', 372)), (('A', 'LEU', 55), ('I', 'ARG', 372)), (('A', 'ASP', 80), ('I', 'ARG', 372)), (('A', 'GLU', 82), ('I', 'ARG', 372)), (('A', '…
/data163/YX/Proteomes_Uniprot_NCP/UP000005640_240729/fold_test_fold_job_number_q14135_153ncp_6y5e/fold_test_fold_job_number_q14135_153ncp_6y5e_model_0.cif	0.980685	[(('A', 'GLU', 46), ('I', 'ILE', 165)), (('A', 'TYR', 47), ('I', 'ILE', 165)), (('A', 'ALA', 50), ('I', 'ILE', 165)), (('C', 'GLU', 83), ('I', 'ILE', 165)), (('A', 'TYR', 47), ('I', 'VAL', 164)), (('A', 'ALA', 50), ('I', 'VAL', 164)), (('A', 'GLU', 51), ('I', 'VAL', 164)), (('A', 'GLU', 54), ('I', 'VAL', 164)), (('C', 'VAL', 18), ('I', 'VAL', 164)), (('A', 'TYR', 47), ('I', 'ARG', 161)), (('A', '…	[(('C', 'ALA', 77), ('I', 'PHE', 213)), (('C', 'LYS', 78), ('I', 'PHE', 213)), (('C', 'VAL', 81), ('I', 'PHE', 213)), (('C', 'LYS', 78), ('I', 'GLU', 210))]
/data163/YX/Proteomes_Uniprot_NCP/UP000005640_240729/fold_test_fold_job_number_q96e09_153ncp_6y5e/fold_test_fold_job_number_q96e09_153ncp_6y5e_model_0.cif	0.980235	[(('A', 'LEU', 13), ('I', 'ARG', 195)), (('A', 'ALA', 43), ('I', 'ARG', 195)), (('A', 'GLU', 46), ('I', 'ARG', 195)), (('C', 'GLU', 83), ('I', 'ARG', 195)), (('C', 'LYS', 86), ('I', 'ARG', 195)), (('C', 'ALA', 87), ('I', 'ARG', 195)), (('A', 'GLU', 46), ('I', 'ILE', 194)), (('A', 'ALA', 50), ('I', 'ILE', 194)), (('C', 'VAL', 14), ('I', 'ILE', 194)), (('C', 'GLN', 17), ('I', 'ILE', 194)), (('C', '…	[(('A', 'GLU', 51), ('I', 'PRO', 190))]
/data163/YX/Proteomes_Uniprot_NCP/UP000005640_240729/fold_test_fold_job_number_q8iyl3_153ncp_6y5e/fold_test_fold_job_number_q8iyl3_153ncp_6y5e_model_1.cif	0.976372	[(('C', 'THR', 60), ('I', 'ASN', 190)), (('C', 'SER', 61), ('I', 'ASN', 190)), (('A', 'TYR', 40), ('I', 'PRO', 192)), (('C', 'SER', 61), ('I', 'PRO', 192)), (('C', 'GLN', 65), ('I', 'PRO', 192)), (('C', 'THR', 85), ('I', 'PRO', 192)), (('C', 'VAL', 88), ('I', 'PRO', 192)), (('A', 'TYR', 47), ('I', 'ARG', 221)), (('A', 'GLU', 51), ('I', 'ARG', 221)), (('A', 'ASP', 80), ('I', 'ARG', 221)), (('A', '…	[(('D', 'LEU', 76), ('I', 'ARG', 15))]
/data163/YX/Proteomes_Uniprot_NCP/UP000005640_240729/fold_test_fold_job_number_q1w6h9_153ncp_6y5e/fold_test_fold_job_number_q1w6h9_153ncp_6y5e_model_0.cif	0.969518	[(('C', 'LEU', 76), ('I', 'ARG', 88)), (('D', 'ALA', 94), ('I', 'LYS', 301)), (('B', 'VAL', 39), ('I', 'TYR', 298)), (('D', 'VAL', 88), ('I', 'TYR', 298)), (('D', 'TYR', 91), ('I', 'TYR', 298)), (('D', 'THR', 92), ('I', 'TYR', 298)), (('B', 'TYR', 40), ('I', 'ILE', 294)), (('D', 'SER', 61), ('I', 'ILE', 294)), (('D', 'GLN', 65), ('I', 'ILE', 294)), (('D', 'THR', 85), ('I', 'ILE', 294)), (('D', 'V…	[]
/data163/YX/Proteomes_Uniprot_NCP/UP000005640_240729/fold_test_fold_job_number_q8wwq0_153ncp_6y5e/fold_test_fold_job_number_q8wwq0_153ncp_6y5e_model_4.cif	0.964539	[(('A', 'TYR', 47), ('I', 'ARG', 1806)), (('A', 'GLU', 51), ('I', 'ARG', 1806)), (('A', 'LEU', 55), ('I', 'ARG', 1806)), (('A', 'ASP', 80), ('I', 'ARG', 1806)), (('A', 'GLU', 82), ('I', 'ARG', 1806)), (('A', 'LEU', 83), ('I', 'ARG', 1806)), (('C', 'GLU', 75), ('I', 'ARG', 1806)), (('C', 'LEU', 76), ('I', 'ARG', 1806)), (('C', 'HIS', 79), ('I', 'ARG', 1806)), (('A', 'TYR', 47), ('I', 'SER', 1802))…	[(('A', 'ASP', 80), ('I', 'ARG', 1806)), (('A', 'GLU', 82), ('I', 'ARG', 1806)), (('A', 'LEU', 83), ('I', 'ARG', 1806)), (('A', 'ASP', 80), ('I', 'ARG', 1808)), (('A', 'ASN', 79), ('I', 'LEU', 1810)), (('A', 'ASN', 79), ('I', 'ALA', 1814)), (('A', 'LEU', 98), ('I', 'ALA', 1814)), (('A', 'ASN', 79), ('I', 'THR', 1811)), (('A', 'GLU', 81), ('I', 'THR', 1811)), (('A', 'ASN', 84), ('I', 'THR', 1811))…
/data163/YX/Proteomes_Uniprot_NCP/UP000005640_240729/fold_test_fold_job_number_q8n782_153ncp_6y5e/fold_test_fold_job_number_q8n782_153ncp_6y5e_model_2.cif	0.961314	[(('A', 'GLU', 46), ('I', 'ARG', 179)), (('A', 'ALA', 50), ('I', 'ARG', 179)), (('C', 'VAL', 14), ('I', 'ARG', 179)), (('C', 'GLN', 17), ('I', 'ARG', 179)), (('C', 'VAL', 18), ('I', 'ARG', 179)), (('C', 'GLU', 83), ('I', 'ARG', 179)), (('A', 'GLU', 51), ('I', 'SER', 181)), (('A', 'GLU', 54), ('I', 'SER', 181)), (('A', 'TYR', 47), ('I', 'ARG', 183)), (('A', 'GLU', 51), ('I', 'ARG', 183)), (('A', '…	[(('A', 'ASP', 80), ('I', 'ARG', 183))]
/data163/YX/Proteomes_Uniprot_NCP/UP000005640_240729/fold_test_fold_job_number_q9h967_153ncp_6y5e/fold_test_fold_job_number_q9h967_153ncp_6y5e_model_1.cif	0.957177	[(('A', 'GLU', 46), ('I', 'ARG', 215)), (('A', 'TYR', 47), ('I', 'ARG', 215)), (('A', 'ALA', 50), ('I', 'ARG', 215)), (('C', 'VAL', 14), ('I', 'ARG', 215)), (('C', 'GLN', 17), ('I', 'ARG', 215)), (('C', 'VAL', 18), ('I', 'ARG', 215)), (('C', 'GLU', 83), ('I', 'ARG', 215)), (('A', 'TYR', 47), ('I', 'SER', 217)), (('A', 'GLU', 51), ('I', 'SER', 217)), (('A', 'GLU', 54), ('I', 'SER', 217)), (('A', '…	[(('A', 'GLU', 46), ('I', 'ARG', 215)), (('A', 'TYR', 47), ('I', 'ARG', 215)), (('A', 'ALA', 50), ('I', 'ARG', 215)), (('C', 'VAL', 14), ('I', 'ARG', 215)), (('C', 'GLN', 17), ('I', 'ARG', 215)), (('C', 'VAL', 18), ('I', 'ARG', 215)), (('C', 'GLU', 83), ('I', 'ARG', 215)), (('A', 'TYR', 47), ('I', 'SER', 217)), (('A', 'GLU', 51), ('I', 'SER', 217)), (('A', 'GLU', 54), ('I', 'SER', 217)), (('A', '…
/data163/YX/Proteomes_Uniprot_NCP/UP000005640_240729/fold_test_fold_job_number_q03923_153ncp_6y5e/fold_test_fold_job_number_q03923_153ncp_6y5e_model_0.cif	0.945023	[]	[]
/data163/YX/Proteomes_Uniprot_NCP/UP000005640_240729/fold_test_fold_job_number_o15047_153ncp_6y5e/fold_test_fold_job_number_o15047_153ncp_6y5e_model_1.cif	0.943843	[(('A', 'TYR', 47), ('I', 'ARG', 1541)), (('A', 'ALA', 50), ('I', 'ARG', 1541)), (('A', 'GLU', 51), ('I', 'ARG', 1541)), (('A', 'GLU', 54), ('I', 'ARG', 1541)), (('C', 'VAL', 18), ('I', 'ARG', 1541)), (('A', 'TYR', 47), ('I', 'SER', 1538)), (('A', 'GLU', 51), ('I', 'SER', 1538)), (('C', 'HIS', 79), ('I', 'SER', 1538)), (('A', 'TYR', 47), ('I', 'SER', 1534)), (('A', 'GLU', 51), ('I', 'SER', 1534))…	[(('A', 'TYR', 47), ('I', 'ARG', 1541)), (('A', 'ALA', 50), ('I', 'ARG', 1541)), (('A', 'GLU', 51), ('I', 'ARG', 1541)), (('A', 'GLU', 54), ('I', 'ARG', 1541)), (('C', 'VAL', 18), ('I', 'ARG', 1541)), (('C', 'HIS', 79), ('I', 'SER', 1538)), (('A', 'GLU', 51), ('I', 'ARG', 1537)), (('A', 'GLU', 54), ('I', 'ARG', 1537)), (('A', 'LEU', 55), ('I', 'ARG', 1537)), (('A', 'ASP', 80), ('I', 'ARG', 1537))…
/data163/YX/Proteomes_Uniprot_NCP/UP000005640_240729/fold_test_fold_job_number_q9uli0_153ncp_6y5e/fold_test_fold_job_number_q9uli0_153ncp_6y5e_model_1.cif	0.933286	[(('A', 'TYR', 47), ('I', 'LEU', 286)), (('A', 'ALA', 50), ('I', 'LEU', 286)), (('A', 'GLU', 51), ('I', 'LEU', 286)), (('A', 'GLU', 54), ('I', 'LEU', 286)), (('C', 'VAL', 18), ('I', 'LEU', 286)), (('A', 'GLU', 51), ('I', 'ARG', 287)), (('A', 'LEU', 55), ('I', 'ARG', 287)), (('A', 'ASP', 80), ('I', 'ARG', 287)), (('A', 'GLU', 82), ('I', 'ARG', 287)), (('A', 'LEU', 83), ('I', 'ARG', 287)), (('C', '…	[(('A', 'GLN', 102), ('I', 'GLN', 296)), (('E', 'LEU', 72), ('I', 'ALA', 297)), (('E', 'ILE', 75), ('I', 'ALA', 297)), (('E', 'LEU', 72), ('I', 'TYR', 295)), (('F', 'GLN', 88), ('I', 'TYR', 295)), (('F', 'LEU', 89), ('I', 'TYR', 295)), (('F', 'ARG', 92), ('I', 'TYR', 295))]
/data163/YX/Proteomes_Uniprot_NCP/UP000005640_240729/fold_test_fold_job_number_q6nut2_153ncp_6y5e/fold_test_fold_job_number_q6nut2_153ncp_6y5e_model_2.cif	0.926606	[(('A', 'GLU', 46), ('I', 'ILE', 524)), (('A', 'TYR', 47), ('I', 'ILE', 524)), (('A', 'ALA', 50), ('I', 'ILE', 524)), (('C', 'GLU', 83), ('I', 'ILE', 524)), (('A', 'TYR', 47), ('I', 'LEU', 526)), (('A', 'ALA', 50), ('I', 'LEU', 526)), (('A', 'GLU', 51), ('I', 'LEU', 526)), (('A', 'GLU', 54), ('I', 'LEU', 526)), (('C', 'VAL', 18), ('I', 'LEU', 526)), (('A', 'TYR', 47), ('I', 'ARG', 527)), (('A', '…	[(('A', 'GLU', 46), ('I', 'ILE', 524)), (('A', 'TYR', 47), ('I', 'ILE', 524)), (('A', 'ALA', 50), ('I', 'ILE', 524)), (('C', 'GLU', 83), ('I', 'ILE', 524)), (('A', 'TYR', 47), ('I', 'LEU', 526)), (('A', 'ALA', 50), ('I', 'LEU', 526)), (('A', 'GLU', 51), ('I', 'LEU', 526)), (('A', 'GLU', 54), ('I', 'LEU', 526)), (('C', 'VAL', 18), ('I', 'LEU', 526)), (('A', 'TYR', 47), ('I', 'ARG', 527)), (('A', '…
/data163/YX/Proteomes_Uniprot_NCP/UP000005640_240729/fold_test_fold_job_number_q96ff9_153ncp_6y5e/fold_test_fold_job_number_q96ff9_153ncp_6y5e_model_3.cif	0.924639	[(('C', 'GLU', 83), ('I', 'LYS', 141)), (('A', 'ALA', 50), ('I', 'MET', 138)), (('C', 'GLN', 17), ('I', 'MET', 138)), (('C', 'VAL', 18), ('I', 'MET', 138)), (('A', 'TYR', 47), ('I', 'ARG', 143)), (('A', 'ALA', 50), ('I', 'ARG', 143)), (('A', 'GLU', 51), ('I', 'ARG', 143)), (('A', 'GLU', 54), ('I', 'ARG', 143)), (('C', 'VAL', 18), ('I', 'ARG', 143)), (('A', 'TYR', 47), ('I', 'ARG', 144)), (('A', '…	[(('A', 'GLU', 51), ('I', 'ARG', 144))]
/data163/YX/Proteomes_Uniprot_NCP/UP000005640_240729/fold_test_fold_job_number_p17017_153ncp_6y5e/fold_test_fold_job_number_p17017_153ncp_6y5e_model_0.cif	0.91734	[(('A', 'TYR', 47), ('I', 'ARG', 120)), (('A', 'GLU', 51), ('I', 'ARG', 120)), (('A', 'LEU', 55), ('I', 'ARG', 120)), (('A', 'ASP', 80), ('I', 'ARG', 120)), (('A', 'GLU', 82), ('I', 'ARG', 120)), (('A', 'LEU', 83), ('I', 'ARG', 120)), (('C', 'GLU', 75), ('I', 'ARG', 120)), (('C', 'LEU', 76), ('I', 'ARG', 120)), (('C', 'HIS', 79), ('I', 'ARG', 120)), (('A', 'GLU', 51), ('I', 'ARG', 123)), (('A', '…	[]
/data163/YX/Proteomes_Uniprot_NCP/UP000005640_240729/fold_test_fold_job_number_o60674_153ncp_6y5e/fold_test_fold_job_number_o60674_153ncp_6y5e_model_1.cif	0.910794	[(('A', 'LEU', 13), ('I', 'HIS', 222)), (('A', 'GLU', 46), ('I', 'HIS', 222)), (('C', 'GLU', 83), ('I', 'HIS', 222)), (('A', 'GLN', 14), ('I', 'LEU', 224)), (('A', 'GLU', 46), ('I', 'LEU', 224)), (('A', 'ALA', 50), ('I', 'LEU', 224)), (('C', 'VAL', 14), ('I', 'LEU', 224)), (('C', 'GLN', 17), ('I', 'LEU', 224)), (('C', 'VAL', 18), ('I', 'LEU', 224)), (('A', 'TYR', 47), ('I', 'ILE', 223)), (('A', '…	[(('A', 'LEU', 13), ('I', 'HIS', 222)), (('A', 'GLU', 46), ('I', 'HIS', 222)), (('C', 'GLU', 83), ('I', 'HIS', 222)), (('A', 'GLN', 14), ('I', 'LEU', 224)), (('A', 'GLU', 46), ('I', 'LEU', 224)), (('A', 'ALA', 50), ('I', 'LEU', 224)), (('C', 'VAL', 14), ('I', 'LEU', 224)), (('C', 'GLN', 17), ('I', 'LEU', 224)), (('C', 'VAL', 18), ('I', 'LEU', 224)), (('A', 'TYR', 47), ('I', 'ILE', 223)), (('A', '…
/data163/YX/Proteomes_Uniprot_NCP/UP000005640_240729/fold_test_fold_job_number_q86wj1_153ncp_6y5e/fold_test_fold_job_number_q86wj1_153ncp_6y5e_model_2.cif	0.908086	[(('A', 'GLN', 14), ('I', 'ARG', 611)), (('A', 'GLU', 46), ('I', 'ARG', 611)), (('A', 'ALA', 50), ('I', 'ARG', 611)), (('C', 'VAL', 14), ('I', 'ARG', 611)), (('C', 'GLN', 17), ('I', 'ARG', 611)), (('C', 'VAL', 18), ('I', 'ARG', 611)), (('C', 'GLU', 83), ('I', 'ARG', 611)), (('A', 'TYR', 47), ('I', 'SER', 612)), (('C', 'HIS', 79), ('I', 'SER', 612)), (('C', 'GLU', 83), ('I', 'SER', 612)), (('A', '…	[(('A', 'GLU', 46), ('I', 'ARG', 611)), (('A', 'ALA', 50), ('I', 'ARG', 611)), (('C', 'VAL', 18), ('I', 'ARG', 611)), (('C', 'GLU', 83), ('I', 'ARG', 611)), (('A', 'TYR', 47), ('I', 'SER', 612)), (('C', 'HIS', 79), ('I', 'SER', 612)), (('C', 'GLU', 83), ('I', 'SER', 612)), (('A', 'TYR', 47), ('I', 'ARG', 614)), (('A', 'GLU', 51), ('I', 'ARG', 614)), (('A', 'LEU', 55), ('I', 'ARG', 614)), (('A', '…
/data163/YX/Proteomes_Uniprot_NCP/UP000005640_240729/fold_test_fold_job_number_p41229_153ncp_6y5e/fold_test_fold_job_number_p41229_153ncp_6y5e_model_2.cif	0.905434	[(('A', 'TYR', 40), ('I', 'LEU', 236)), (('C', 'SER', 61), ('I', 'LEU', 236)), (('C', 'ARG', 62), ('I', 'LEU', 236)), (('C', 'GLN', 65), ('I', 'LEU', 236)), (('C', 'THR', 85), ('I', 'LEU', 236)), (('C', 'VAL', 88), ('I', 'LEU', 236)), (('A', 'TYR', 47), ('I', 'ARG', 215)), (('A', 'ALA', 50), ('I', 'ARG', 215)), (('A', 'GLU', 51), ('I', 'ARG', 215)), (('A', 'GLU', 54), ('I', 'ARG', 215)), (('C', '…	[(('A', 'TYR', 40), ('I', 'LEU', 236)), (('C', 'SER', 61), ('I', 'LEU', 236)), (('C', 'ARG', 62), ('I', 'LEU', 236)), (('C', 'GLN', 65), ('I', 'LEU', 236)), (('C', 'THR', 85), ('I', 'LEU', 236)), (('C', 'VAL', 88), ('I', 'LEU', 236)), (('C', 'SER', 61), ('I', 'GLU', 232)), (('C', 'VAL', 88), ('I', 'GLU', 232)), (('C', 'THR', 92), ('I', 'GLU', 232)), (('C', 'SER', 61), ('I', 'LYS', 235)), (('C', '…
/data163/YX/Proteomes_Uniprot_NCP/UP000005640_240729/fold_test_fold_job_number_q9bxf3_153ncp_6y5e/fold_test_fold_job_number_q9bxf3_153ncp_6y5e_model_2.cif	0.902586	[(('A', 'TYR', 47), ('I', 'ARG', 398)), (('A', 'ALA', 50), ('I', 'ARG', 398)), (('A', 'GLU', 51), ('I', 'ARG', 398)), (('A', 'GLU', 54), ('I', 'ARG', 398)), (('C', 'VAL', 18), ('I', 'ARG', 398)), (('A', 'TYR', 47), ('I', 'ARG', 395)), (('C', 'HIS', 79), ('I', 'ARG', 395)), (('C', 'SER', 82), ('I', 'ARG', 395)), (('C', 'GLU', 83), ('I', 'ARG', 395)), (('C', 'LYS', 86), ('I', 'ARG', 395)), (('A', '…	[(('A', 'TYR', 47), ('I', 'ARG', 398)), (('A', 'ALA', 50), ('I', 'ARG', 398)), (('A', 'GLU', 51), ('I', 'ARG', 398)), (('A', 'GLU', 54), ('I', 'ARG', 398)), (('A', 'TYR', 47), ('I', 'ARG', 395)), (('C', 'HIS', 79), ('I', 'ARG', 395)), (('C', 'SER', 82), ('I', 'ARG', 395)), (('C', 'GLU', 83), ('I', 'ARG', 395)), (('C', 'LYS', 86), ('I', 'ARG', 395)), (('A', 'TYR', 47), ('I', 'ARG', 391)), (('A', '…
/data163/YX/Proteomes_Uniprot_NCP/UP000005640_240729/fold_test_fold_job_number_q12830_153ncp_6y5e/fold_test_fold_job_number_q12830_153ncp_6y5e_model_2.cif	0.89863	[(('A', 'GLU', 51), ('I', 'THR', 778)), (('C', 'HIS', 79), ('I', 'THR', 778)), (('A', 'GLU', 51), ('I', 'ARG', 779)), (('A', 'GLU', 54), ('I', 'ARG', 779)), (('A', 'LEU', 55), ('I', 'ARG', 779)), (('A', 'ASP', 80), ('I', 'ARG', 779)), (('B', 'GLU', 46), ('I', 'ARG', 1985)), (('B', 'TYR', 47), ('I', 'LEU', 1988)), (('B', 'ALA', 50), ('I', 'LEU', 1988)), (('B', 'GLU', 51), ('I', 'LEU', 1988)), (('B…	[]
/data163/YX/Proteomes_Uniprot_NCP/UP000005640_240729/fold_test_fold_job_number_q99728_153ncp_6y5e/fold_test_fold_job_number_q99728_153ncp_6y5e_model_2.cif	0.898101	[(('A', 'TYR', 47), ('I', 'LYS', 708)), (('A', 'GLU', 51), ('I', 'LYS', 708)), (('C', 'GLU', 83), ('I', 'LYS', 708)), (('A', 'TYR', 47), ('I', 'ARG', 705)), (('A', 'GLU', 51), ('I', 'ARG', 705)), (('A', 'LEU', 55), ('I', 'ARG', 705)), (('A', 'ASP', 80), ('I', 'ARG', 705)), (('A', 'GLU', 82), ('I', 'ARG', 705)), (('A', 'LEU', 83), ('I', 'ARG', 705)), (('C', 'GLU', 75), ('I', 'ARG', 705)), (('C', '…	[(('A', 'TYR', 47), ('I', 'LYS', 708)), (('A', 'GLU', 51), ('I', 'LYS', 708)), (('C', 'GLU', 83), ('I', 'LYS', 708)), (('A', 'TYR', 47), ('I', 'ARG', 705)), (('A', 'GLU', 51), ('I', 'ARG', 705)), (('A', 'LEU', 55), ('I', 'ARG', 705)), (('A', 'ASP', 80), ('I', 'ARG', 705)), (('A', 'GLU', 82), ('I', 'ARG', 705)), (('A', 'LEU', 83), ('I', 'ARG', 705)), (('C', 'GLU', 75), ('I', 'ARG', 705)), (('C', '…
/data163/YX/Proteomes_Uniprot_NCP/UP000005640_240729/fold_test_fold_job_number_q8n972_153ncp_6y5e/fold_test_fold_job_number_q8n972_153ncp_6y5e_model_1.cif	0.895811	[]	[]
/data163/YX/Proteomes_Uniprot_NCP/UP000005640_240729/fold_test_fold_job_number_q9y252_153ncp_6y5e/fold_test_fold_job_number_q9y252_153ncp_6y5e_model_1.cif	0.894917	[(('A', 'GLU', 46), ('I', 'ILE', 417)), (('A', 'TYR', 47), ('I', 'ILE', 417)), (('A', 'ALA', 50), ('I', 'ILE', 417)), (('C', 'VAL', 14), ('I', 'ILE', 417)), (('C', 'GLN', 17), ('I', 'ILE', 417)), (('C', 'VAL', 18), ('I', 'ILE', 417)), (('C', 'GLU', 83), ('I', 'ILE', 417)), (('A', 'TYR', 47), ('I', 'THR', 421)), (('A', 'ALA', 50), ('I', 'THR', 421)), (('A', 'GLU', 51), ('I', 'THR', 421)), (('A', '…	[(('A', 'GLU', 46), ('I', 'ILE', 417)), (('A', 'TYR', 47), ('I', 'ILE', 417)), (('A', 'ALA', 50), ('I', 'ILE', 417)), (('C', 'VAL', 14), ('I', 'ILE', 417)), (('C', 'GLN', 17), ('I', 'ILE', 417)), (('C', 'VAL', 18), ('I', 'ILE', 417)), (('C', 'GLU', 83), ('I', 'ILE', 417)), (('A', 'TYR', 47), ('I', 'THR', 421)), (('A', 'ALA', 50), ('I', 'THR', 421)), (('A', 'GLU', 51), ('I', 'THR', 421)), (('A', '…
/data163/YX/Proteomes_Uniprot_NCP/UP000005640_240729/fold_test_fold_job_number_o75437_153ncp_6y5e/fold_test_fold_job_number_o75437_153ncp_6y5e_model_0.cif	0.890013	[]	[]
/data163/YX/Proteomes_Uniprot_NCP/UP000005640_240729/fold_test_fold_job_number_q9byg5_153ncp_6y5e/fold_test_fold_job_number_q9byg5_153ncp_6y5e_model_3.cif	0.889194	[(('A', 'TYR', 47), ('I', 'ARG', 29)), (('A', 'GLU', 51), ('I', 'ARG', 29)), (('A', 'LEU', 55), ('I', 'ARG', 29)), (('A', 'ASP', 80), ('I', 'ARG', 29)), (('A', 'GLU', 82), ('I', 'ARG', 29)), (('A', 'LEU', 83), ('I', 'ARG', 29)), (('C', 'GLU', 75), ('I', 'ARG', 29)), (('C', 'LEU', 76), ('I', 'ARG', 29)), (('C', 'HIS', 79), ('I', 'ARG', 29)), (('A', 'GLU', 51), ('I', 'LYS', 20)), (('A', 'GLU', 54),…	[(('A', 'TYR', 47), ('I', 'ARG', 29)), (('A', 'GLU', 51), ('I', 'ARG', 29)), (('A', 'LEU', 55), ('I', 'ARG', 29)), (('A', 'ASP', 80), ('I', 'ARG', 29)), (('A', 'GLU', 82), ('I', 'ARG', 29)), (('A', 'LEU', 83), ('I', 'ARG', 29)), (('C', 'GLU', 75), ('I', 'ARG', 29)), (('C', 'LEU', 76), ('I', 'ARG', 29)), (('C', 'HIS', 79), ('I', 'ARG', 29)), (('A', 'GLU', 51), ('I', 'LYS', 20)), (('A', 'GLU', 54),…
/data163/YX/Proteomes_Uniprot_NCP/UP000005640_240729/fold_test_fold_job_number_q9nvw2_153ncp_6y5e/fold_test_fold_job_number_q9nvw2_153ncp_6y5e_model_0.cif	0.886858	[(('A', 'GLU', 46), ('I', 'ILE', 339)), (('A', 'TYR', 47), ('I', 'ILE', 339)), (('A', 'ALA', 50), ('I', 'ILE', 339)), (('C', 'VAL', 14), ('I', 'ILE', 339)), (('C', 'GLN', 17), ('I', 'ILE', 339)), (('C', 'VAL', 18), ('I', 'ILE', 339)), (('C', 'GLU', 83), ('I', 'ILE', 339)), (('A', 'TYR', 47), ('I', 'ARG', 344)), (('A', 'GLU', 51), ('I', 'ARG', 344)), (('A', 'LEU', 55), ('I', 'ARG', 344)), (('A', '…	[(('A', 'GLU', 46), ('I', 'ILE', 339)), (('A', 'TYR', 47), ('I', 'ILE', 339)), (('A', 'ALA', 50), ('I', 'ILE', 339)), (('C', 'VAL', 14), ('I', 'ILE', 339)), (('C', 'GLN', 17), ('I', 'ILE', 339)), (('C', 'VAL', 18), ('I', 'ILE', 339)), (('C', 'GLU', 83), ('I', 'ILE', 339)), (('A', 'TYR', 47), ('I', 'ARG', 344)), (('A', 'GLU', 51), ('I', 'ARG', 344)), (('A', 'LEU', 55), ('I', 'ARG', 344)), (('A', '…
/data163/YX/Proteomes_Uniprot_NCP/UP000005640_240729/fold_test_fold_job_number_q15652_153ncp_6y5e/fold_test_fold_job_number_q15652_153ncp_6y5e_model_0.cif	0.883317	[(('A', 'GLU', 46), ('I', 'ILE', 258)), (('A', 'TYR', 47), ('I', 'ILE', 258)), (('A', 'ALA', 50), ('I', 'ILE', 258)), (('C', 'VAL', 14), ('I', 'ILE', 258)), (('C', 'GLN', 17), ('I', 'ILE', 258)), (('A', 'TYR', 47), ('I', 'ARG', 261)), (('A', 'GLU', 51), ('I', 'ARG', 261)), (('A', 'ASP', 80), ('I', 'ARG', 261)), (('A', 'GLU', 82), ('I', 'ARG', 261)), (('A', 'LEU', 83), ('I', 'ARG', 261)), (('C', '…	[(('A', 'TYR', 47), ('I', 'ILE', 258)), (('C', 'VAL', 14), ('I', 'ILE', 258)), (('C', 'ARG', 69), ('I', 'LEU', 228)), (('C', 'ARG', 69), ('I', 'MET', 223)), (('C', 'ARG', 69), ('I', 'ILE', 209)), (('C', 'LYS', 78), ('I', 'ILE', 209)), (('C', 'VAL', 81), ('I', 'ILE', 209)), (('C', 'SER', 82), ('I', 'ILE', 209)), (('C', 'THR', 85), ('I', 'ILE', 209)), (('C', 'GLU', 75), ('I', 'ARG', 193)), (('C', '…
/data163/YX/Proteomes_Uniprot_NCP/UP000005640_240729/fold_test_fold_job_number_q5t8a7_153ncp_6y5e/fold_test_fold_job_number_q5t8a7_153ncp_6y5e_model_2.cif	0.881551	[]	[]
/data163/YX/Proteomes_Uniprot_NCP/UP000005640_240729/fold_test_fold_job_number_q14590_153ncp_6y5e/fold_test_fold_job_number_q14590_153ncp_6y5e_model_0.cif	0.875771	[]	[]
/data163/YX/Proteomes_Uniprot_NCP/UP000005640_240729/fold_test_fold_job_number_q96gd3_153ncp_6y5e/fold_test_fold_job_number_q96gd3_153ncp_6y5e_model_0.cif	0.869917	[(('C', 'VAL', 88), ('I', 'SER', 134))]	[]
/data163/YX/Proteomes_Uniprot_NCP/UP000005640_240729/fold_test_fold_job_number_q9nxt0_153ncp_6y5e/fold_test_fold_job_number_q9nxt0_153ncp_6y5e_model_2.cif	0.865426	[]	[]
/data163/YX/Proteomes_Uniprot_NCP/UP000005640_240729/fold_test_fold_job_number_q9y232_153ncp_6y5e/fold_test_fold_job_number_q9y232_153ncp_6y5e_model_1.cif	0.864251	[(('A', 'GLN', 14), ('I', 'ARG', 329)), (('A', 'GLU', 46), ('I', 'ARG', 329)), (('A', 'ALA', 50), ('I', 'ARG', 329)), (('C', 'VAL', 14), ('I', 'ARG', 329)), (('C', 'GLN', 17), ('I', 'ARG', 329)), (('C', 'VAL', 18), ('I', 'ARG', 329)), (('A', 'TYR', 47), ('I', 'ARG', 333)), (('A', 'GLU', 51), ('I', 'ARG', 333)), (('A', 'LEU', 55), ('I', 'ARG', 333)), (('A', 'ASP', 80), ('I', 'ARG', 333)), (('A', '…	[(('A', 'GLN', 14), ('I', 'ARG', 329)), (('A', 'GLU', 46), ('I', 'ARG', 329)), (('A', 'ALA', 50), ('I', 'ARG', 329)), (('C', 'VAL', 14), ('I', 'ARG', 329)), (('C', 'GLN', 17), ('I', 'ARG', 329)), (('C', 'VAL', 18), ('I', 'ARG', 329)), (('A', 'TYR', 47), ('I', 'ARG', 333)), (('A', 'GLU', 51), ('I', 'ARG', 333)), (('A', 'LEU', 55), ('I', 'ARG', 333)), (('A', 'ASP', 80), ('I', 'ARG', 333)), (('A', '…
/data163/YX/Proteomes_Uniprot_NCP/UP000005640_240729/fold_test_fold_job_number_q8n801_153ncp_6y5e/fold_test_fold_job_number_q8n801_153ncp_6y5e_model_0.cif	0.861889	[(('B', 'ALA', 59), ('I', 'PHE', 159)), (('B', 'ALA', 76), ('I', 'PHE', 159))]	[]
/data163/YX/Proteomes_Uniprot_NCP/UP000005640_240729/fold_test_fold_job_number_q9ups6_153ncp_6y5e/fold_test_fold_job_number_q9ups6_153ncp_6y5e_model_2.cif	0.860724	[(('A', 'TYR', 47), ('I', 'ARG', 1802)), (('A', 'ALA', 50), ('I', 'ARG', 1802)), (('A', 'GLU', 51), ('I', 'ARG', 1802)), (('A', 'GLU', 54), ('I', 'ARG', 1802)), (('C', 'VAL', 18), ('I', 'ARG', 1802)), (('A', 'TYR', 47), ('I', 'SER', 1799)), (('C', 'HIS', 79), ('I', 'SER', 1799)), (('C', 'GLU', 83), ('I', 'SER', 1799)), (('A', 'TYR', 47), ('I', 'SER', 1795)), (('A', 'GLU', 51), ('I', 'SER', 1795))…	[(('A', 'TYR', 47), ('I', 'ARG', 1802)), (('A', 'ALA', 50), ('I', 'ARG', 1802)), (('A', 'GLU', 51), ('I', 'ARG', 1802)), (('A', 'GLU', 54), ('I', 'ARG', 1802)), (('C', 'VAL', 18), ('I', 'ARG', 1802)), (('A', 'TYR', 47), ('I', 'SER', 1799)), (('C', 'HIS', 79), ('I', 'SER', 1799)), (('A', 'GLU', 51), ('I', 'ARG', 1798)), (('A', 'GLU', 54), ('I', 'ARG', 1798)), (('A', 'LEU', 55), ('I', 'ARG', 1798))…
/data163/YX/Proteomes_Uniprot_NCP/UP000005640_240729/fold_test_fold_job_number_q8ndp4_153ncp_6y5e/fold_test_fold_job_number_q8ndp4_153ncp_6y5e_model_0.cif	0.859868	[(('A', 'ALA', 50), ('I', 'PHE', 78))]	[]
/data163/YX/Proteomes_Uniprot_NCP/UP000005640_240729/fold_test_fold_job_number_q9bqg2_153ncp_6y5e/fold_test_fold_job_number_q9bqg2_153ncp_6y5e_model_0.cif	0.858001	[(('E', 'LEU', 33), ('I', 'TRP', 89)), (('E', 'GLU', 36), ('I', 'TRP', 89)), (('E', 'ILE', 37), ('I', 'TRP', 89)), (('E', 'ASP', 40), ('I', 'TRP', 89)), (('G', 'ILE', 7), ('I', 'TRP', 89)), (('G', 'LYS', 40), ('I', 'TRP', 89)), (('G', 'GLU', 44), ('I', 'TRP', 89)), (('E', 'GLU', 36), ('I', 'ARG', 55)), (('E', 'ASP', 40), ('I', 'ARG', 55)), (('G', 'LEU', 3), ('I', 'ARG', 55)), (('E', 'ASP', 40), (…	[(('E', 'LEU', 33), ('I', 'TRP', 89)), (('E', 'GLU', 36), ('I', 'TRP', 89)), (('E', 'ILE', 37), ('I', 'TRP', 89)), (('E', 'ASP', 40), ('I', 'TRP', 89)), (('G', 'ILE', 7), ('I', 'TRP', 89)), (('G', 'LYS', 40), ('I', 'TRP', 89)), (('G', 'GLU', 44), ('I', 'TRP', 89)), (('E', 'GLU', 36), ('I', 'ARG', 55)), (('E', 'ASP', 40), ('I', 'ARG', 55)), (('G', 'LEU', 3), ('I', 'ARG', 55)), (('E', 'ASP', 40), (…
/data163/YX/Proteomes_Uniprot_NCP/UP000005640_240729/fold_test_fold_job_number_q9p243_153ncp_6y5e/fold_test_fold_job_number_q9p243_153ncp_6y5e_model_0.cif	0.856293	[(('A', 'TYR', 47), ('I', 'ARG', 129)), (('A', 'GLU', 51), ('I', 'ARG', 129)), (('A', 'LEU', 55), ('I', 'ARG', 129)), (('A', 'ASP', 80), ('I', 'ARG', 129)), (('A', 'GLU', 82), ('I', 'ARG', 129)), (('A', 'LEU', 83), ('I', 'ARG', 129)), (('C', 'GLU', 75), ('I', 'ARG', 129)), (('C', 'LEU', 76), ('I', 'ARG', 129)), (('C', 'HIS', 79), ('I', 'ARG', 129)), (('A', 'GLU', 51), ('I', 'GLN', 130)), (('A', '…	[(('A', 'GLU', 51), ('I', 'ARG', 129)), (('A', 'ASP', 80), ('I', 'ARG', 129)), (('A', 'GLU', 82), ('I', 'ARG', 129)), (('A', 'LEU', 83), ('I', 'ARG', 129)), (('C', 'GLU', 75), ('I', 'ARG', 129)), (('C', 'LEU', 76), ('I', 'ARG', 129)), (('A', 'GLU', 51), ('I', 'GLN', 130)), (('A', 'GLU', 54), ('I', 'GLN', 130)), (('A', 'LEU', 55), ('I', 'GLN', 130)), (('A', 'ASN', 58), ('I', 'GLN', 130)), (('A', '…
/data163/YX/Proteomes_Uniprot_NCP/UP000005640_240729/fold_test_fold_job_number_q86yc2_153ncp_6y5e/fold_test_fold_job_number_q86yc2_153ncp_6y5e_model_1.cif	0.854847	[(('A', 'GLU', 46), ('I', 'ARG', 411)), (('A', 'TYR', 47), ('I', 'ARG', 411)), (('A', 'ALA', 50), ('I', 'ARG', 411)), (('C', 'VAL', 14), ('I', 'ARG', 411)), (('C', 'GLN', 17), ('I', 'ARG', 411)), (('C', 'VAL', 18), ('I', 'ARG', 411)), (('C', 'GLU', 83), ('I', 'ARG', 411)), (('A', 'TYR', 47), ('I', 'THR', 413)), (('A', 'ALA', 50), ('I', 'THR', 413)), (('A', 'GLU', 51), ('I', 'THR', 413)), (('A', '…	[(('A', 'GLU', 46), ('I', 'ARG', 411)), (('A', 'TYR', 47), ('I', 'ARG', 411)), (('A', 'ALA', 50), ('I', 'ARG', 411)), (('C', 'VAL', 14), ('I', 'ARG', 411)), (('C', 'GLN', 17), ('I', 'ARG', 411)), (('C', 'VAL', 18), ('I', 'ARG', 411)), (('C', 'GLU', 83), ('I', 'ARG', 411)), (('A', 'TYR', 47), ('I', 'THR', 413)), (('A', 'ALA', 50), ('I', 'THR', 413)), (('A', 'GLU', 51), ('I', 'THR', 413)), (('A', '…
/data163/YX/Proteomes_Uniprot_NCP/UP000005640_240729/fold_test_fold_job_number_q6nz36_153ncp_6y5e/fold_test_fold_job_number_q6nz36_153ncp_6y5e_model_0.cif	0.851915	[(('C', 'GLN', 17), ('I', 'LEU', 9)), (('A', 'GLU', 46), ('I', 'LEU', 11)), (('A', 'ALA', 50), ('I', 'LEU', 11)), (('C', 'GLN', 17), ('I', 'LEU', 11)), (('C', 'VAL', 18), ('I', 'LEU', 11)), (('C', 'GLU', 83), ('I', 'LEU', 11)), (('A', 'TYR', 47), ('I', 'ARG', 14)), (('A', 'GLU', 51), ('I', 'ARG', 14)), (('A', 'LEU', 55), ('I', 'ARG', 14)), (('A', 'ASP', 80), ('I', 'ARG', 14)), (('A', 'GLU', 82), …	[]
/data163/YX/Proteomes_Uniprot_NCP/UP000005640_240729/fold_test_fold_job_number_q2vy69_153ncp_6y5e/fold_test_fold_job_number_q2vy69_153ncp_6y5e_model_0.cif	0.850382	[]	[]
/data163/YX/Proteomes_Uniprot_NCP/UP000005640_240729/fold_test_fold_job_number_q8iwr0_153ncp_6y5e/fold_test_fold_job_number_q8iwr0_153ncp_6y5e_model_0.cif	0.849928	[(('A', 'LEU', 13), ('I', 'ARG', 180)), (('A', 'ALA', 43), ('I', 'ARG', 180)), (('A', 'GLU', 46), ('I', 'ARG', 180)), (('A', 'TYR', 47), ('I', 'ARG', 180)), (('C', 'GLU', 83), ('I', 'ARG', 180)), (('C', 'ALA', 87), ('I', 'ARG', 180)), (('A', 'GLN', 14), ('I', 'TYR', 178)), (('A', 'GLU', 46), ('I', 'TYR', 178)), (('A', 'TYR', 47), ('I', 'TYR', 178)), (('A', 'ALA', 50), ('I', 'TYR', 178)), (('C', '…	[(('A', 'GLU', 46), ('I', 'TYR', 178)), (('A', 'GLU', 82), ('I', 'ARG', 175)), (('A', 'LEU', 83), ('I', 'ARG', 175))]
/data163/YX/Proteomes_Uniprot_NCP/UP000005640_240729/fold_test_fold_job_number_q96cj1_153ncp_6y5e/fold_test_fold_job_number_q96cj1_153ncp_6y5e_model_1.cif	0.843433	[(('A', 'TYR', 40), ('I', 'LEU', 249)), (('C', 'SER', 61), ('I', 'LEU', 249)), (('C', 'GLN', 65), ('I', 'LEU', 249)), (('C', 'THR', 85), ('I', 'LEU', 249)), (('A', 'GLU', 46), ('I', 'ILE', 120)), (('A', 'ALA', 50), ('I', 'ILE', 120)), (('C', 'VAL', 14), ('I', 'ILE', 120)), (('C', 'GLN', 17), ('I', 'ILE', 120)), (('C', 'VAL', 18), ('I', 'ILE', 120)), (('A', 'TYR', 47), ('I', 'ARG', 113)), (('A', '…	[(('A', 'TYR', 47), ('I', 'ARG', 113)), (('A', 'GLU', 51), ('I', 'ARG', 113)), (('A', 'ASP', 80), ('I', 'ARG', 113)), (('A', 'GLU', 82), ('I', 'ARG', 113)), (('A', 'LEU', 83), ('I', 'ARG', 113)), (('C', 'GLU', 75), ('I', 'ARG', 113)), (('C', 'LEU', 76), ('I', 'ARG', 113)), (('C', 'HIS', 79), ('I', 'ARG', 113)), (('A', 'GLU', 81), ('I', 'PHE', 38)), (('A', 'GLU', 81), ('I', 'LYS', 110))]
/data163/YX/Proteomes_Uniprot_NCP/UP000005640_240729/fold_test_fold_job_number_q05925_153ncp_6y5e/fold_test_fold_job_number_q05925_153ncp_6y5e_model_1.cif	0.842084	[(('A', 'LEU', 13), ('I', 'THR', 279)), (('C', 'GLU', 83), ('I', 'THR', 279)), (('A', 'TYR', 47), ('I', 'TYR', 281)), (('A', 'ALA', 50), ('I', 'TYR', 281)), (('C', 'GLN', 17), ('I', 'TYR', 281)), (('C', 'VAL', 18), ('I', 'TYR', 281)), (('A', 'TYR', 47), ('I', 'ARG', 280)), (('C', 'GLU', 83), ('I', 'ARG', 280)), (('A', 'TYR', 47), ('I', 'ARG', 290)), (('A', 'GLU', 51), ('I', 'ARG', 290)), (('A', '…	[(('A', 'ASP', 80), ('I', 'ARG', 290)), (('A', 'GLU', 82), ('I', 'ARG', 290)), (('A', 'LEU', 83), ('I', 'ARG', 290)), (('C', 'GLU', 75), ('I', 'ARG', 290)), (('C', 'LEU', 76), ('I', 'ARG', 290)), (('A', 'GLU', 81), ('I', 'LYS', 293)), (('A', 'GLU', 81), ('I', 'LYS', 295)), (('A', 'ASN', 84), ('I', 'LYS', 295)), (('C', 'GLN', 65), ('I', 'ILE', 110)), (('C', 'SER', 82), ('I', 'ILE', 110)), (('C', '…
/data163/YX/Proteomes_Uniprot_NCP/UP000005640_240729/fold_test_fold_job_number_o15119_153ncp_6y5e/fold_test_fold_job_number_o15119_153ncp_6y5e_model_0.cif	0.836384	[(('A', 'TYR', 47), ('I', 'ARG', 635)), (('A', 'GLU', 51), ('I', 'ARG', 635)), (('A', 'LEU', 55), ('I', 'ARG', 635)), (('A', 'ASP', 80), ('I', 'ARG', 635)), (('A', 'GLU', 82), ('I', 'ARG', 635)), (('A', 'LEU', 83), ('I', 'ARG', 635)), (('C', 'GLU', 75), ('I', 'ARG', 635)), (('C', 'LEU', 76), ('I', 'ARG', 635)), (('C', 'HIS', 79), ('I', 'ARG', 635)), (('A', 'GLU', 51), ('I', 'ARG', 637)), (('A', '…	[(('A', 'GLU', 51), ('I', 'ARG', 635)), (('A', 'LEU', 55), ('I', 'ARG', 635)), (('A', 'ASP', 80), ('I', 'ARG', 635)), (('A', 'GLU', 82), ('I', 'ARG', 635)), (('C', 'GLU', 75), ('I', 'ARG', 635)), (('C', 'LEU', 76), ('I', 'ARG', 635)), (('C', 'HIS', 79), ('I', 'ARG', 635)), (('A', 'ASP', 80), ('I', 'ARG', 637)), (('A', 'ASN', 79), ('I', 'ARG', 639)), (('A', 'GLU', 81), ('I', 'LEU', 638)), (('A', '…
/data163/YX/Proteomes_Uniprot_NCP/UP000005640_240729/fold_test_fold_job_number_q86vy4_153ncp_6y5e/fold_test_fold_job_number_q86vy4_153ncp_6y5e_model_3.cif	0.836178	[(('C', 'GLU', 75), ('I', 'ARG', 228)), (('B', 'ALA', 50), ('I', 'ARG', 16)), (('B', 'GLU', 54), ('I', 'ARG', 16)), (('B', 'GLU', 54), ('I', 'ARG', 20))]	[]
/data163/YX/Proteomes_Uniprot_NCP/UP000005640_240729/fold_test_fold_job_number_q9y6q3_153ncp_6y5e/fold_test_fold_job_number_q9y6q3_153ncp_6y5e_model_0.cif	0.835706	[]	[]
/data163/YX/Proteomes_Uniprot_NCP/UP000005640_240729/fold_test_fold_job_number_o15037_153ncp_6y5e/fold_test_fold_job_number_o15037_153ncp_6y5e_model_1.cif	0.829281	[(('A', 'GLU', 82), ('I', 'ARG', 339)), (('A', 'LEU', 83), ('I', 'ARG', 339))]	[]
/data163/YX/Proteomes_Uniprot_NCP/UP000005640_240729/fold_test_fold_job_number_q5d1e8_153ncp_6y5e/fold_test_fold_job_number_q5d1e8_153ncp_6y5e_model_0.cif	0.826724	[(('C', 'GLN', 65), ('I', 'PHE', 54)), (('C', 'ARG', 69), ('I', 'PHE', 54)), (('C', 'VAL', 81), ('I', 'PHE', 54)), (('C', 'ARG', 69), ('I', 'LEU', 58)), (('C', 'LYS', 78), ('I', 'LEU', 58)), (('C', 'VAL', 81), ('I', 'LEU', 58)), (('C', 'ARG', 69), ('I', 'LYS', 57)), (('H', 'GLU', 55), ('I', 'LYS', 57)), (('C', 'LYS', 78), ('I', 'TYR', 60)), (('C', 'HIS', 79), ('I', 'VAL', 86)), (('C', 'SER', 82),…	[(('C', 'LYS', 78), ('I', 'TYR', 60))]
/data163/YX/Proteomes_Uniprot_NCP/UP000005640_240729/fold_test_fold_job_number_q8nfw5_153ncp_6y5e/fold_test_fold_job_number_q8nfw5_153ncp_6y5e_model_2.cif	0.823346	[(('A', 'GLU', 46), ('I', 'ILE', 361)), (('A', 'ALA', 50), ('I', 'ILE', 361)), (('C', 'GLN', 17), ('I', 'ILE', 361)), (('C', 'VAL', 18), ('I', 'ILE', 361)), (('A', 'TYR', 47), ('I', 'LEU', 364)), (('A', 'ALA', 50), ('I', 'LEU', 364)), (('A', 'GLU', 51), ('I', 'LEU', 364)), (('A', 'GLU', 54), ('I', 'LEU', 364)), (('C', 'VAL', 18), ('I', 'LEU', 364)), (('A', 'GLU', 51), ('I', 'ARG', 367)), (('A', '…	[(('A', 'GLU', 51), ('I', 'LEU', 364)), (('A', 'GLU', 54), ('I', 'LEU', 364)), (('C', 'VAL', 18), ('I', 'LEU', 364)), (('A', 'GLU', 54), ('I', 'ARG', 367)), (('A', 'GLU', 54), ('I', 'ALA', 368)), (('A', 'ASN', 58), ('I', 'ALA', 368)), (('C', 'VAL', 18), ('I', 'ALA', 368)), (('C', 'HIS', 19), ('I', 'ALA', 368)), (('A', 'ASN', 58), ('I', 'HIS', 371))]
/data163/YX/Proteomes_Uniprot_NCP/UP000005640_240729/fold_test_fold_job_number_q86y91_153ncp_6y5e/fold_test_fold_job_number_q86y91_153ncp_6y5e_model_0.cif	0.822999	[(('C', 'GLN', 17), ('I', 'THR', 589)), (('A', 'GLU', 46), ('I', 'PRO', 591)), (('A', 'TYR', 47), ('I', 'PRO', 591)), (('A', 'ALA', 50), ('I', 'PRO', 591)), (('C', 'GLN', 17), ('I', 'PRO', 591)), (('C', 'GLU', 83), ('I', 'PRO', 591)), (('A', 'TYR', 47), ('I', 'THR', 593)), (('A', 'ALA', 50), ('I', 'THR', 593)), (('A', 'GLU', 51), ('I', 'THR', 593)), (('A', 'GLU', 54), ('I', 'THR', 593)), (('C', '…	[(('A', 'GLU', 46), ('I', 'PRO', 591)), (('A', 'TYR', 47), ('I', 'PRO', 591)), (('A', 'ALA', 50), ('I', 'PRO', 591)), (('C', 'GLU', 83), ('I', 'PRO', 591)), (('A', 'TYR', 47), ('I', 'THR', 593)), (('A', 'ALA', 50), ('I', 'THR', 593)), (('A', 'GLU', 51), ('I', 'THR', 593)), (('A', 'GLU', 54), ('I', 'THR', 593)), (('C', 'VAL', 18), ('I', 'THR', 593)), (('A', 'TYR', 47), ('I', 'ARG', 594)), (('A', '…
/data163/YX/Proteomes_Uniprot_NCP/UP000005640_240729/fold_test_fold_job_number_q9bw71_153ncp_6y5e/fold_test_fold_job_number_q9bw71_153ncp_6y5e_model_1.cif	0.822283	[(('C', 'SER', 61), ('I', 'LEU', 493)), (('C', 'GLN', 65), ('I', 'LEU', 493)), (('C', 'THR', 85), ('I', 'LEU', 493)), (('C', 'VAL', 88), ('I', 'LEU', 493)), (('A', 'TYR', 47), ('I', 'ARG', 504)), (('A', 'ALA', 50), ('I', 'ARG', 504)), (('A', 'GLU', 51), ('I', 'ARG', 504)), (('A', 'TYR', 47), ('I', 'ARG', 507)), (('A', 'GLU', 51), ('I', 'ARG', 507)), (('A', 'LEU', 55), ('I', 'ARG', 507)), (('A', '…	[(('A', 'ASP', 80), ('I', 'ARG', 507)), (('A', 'LEU', 83), ('I', 'ARG', 507)), (('C', 'LEU', 76), ('I', 'ARG', 507))]
/data163/YX/Proteomes_Uniprot_NCP/UP000005640_240729/fold_test_fold_job_number_q8iug5_153ncp_6y5e/fold_test_fold_job_number_q8iug5_153ncp_6y5e_model_0.cif	0.817394	[(('A', 'TYR', 47), ('I', 'ARG', 1158)), (('A', 'GLU', 51), ('I', 'ARG', 1158)), (('C', 'HIS', 79), ('I', 'ARG', 1158)), (('C', 'GLU', 83), ('I', 'ARG', 1158)), (('A', 'TYR', 47), ('I', 'ARG', 1161)), (('A', 'GLU', 51), ('I', 'ARG', 1161)), (('A', 'ASP', 80), ('I', 'ARG', 1161)), (('A', 'GLU', 82), ('I', 'ARG', 1161)), (('C', 'GLU', 75), ('I', 'ARG', 1161)), (('C', 'LEU', 76), ('I', 'ARG', 1161))…	[(('A', 'TYR', 47), ('I', 'ARG', 1158)), (('A', 'GLU', 51), ('I', 'ARG', 1158)), (('C', 'HIS', 79), ('I', 'ARG', 1158)), (('C', 'GLU', 83), ('I', 'ARG', 1158)), (('A', 'TYR', 47), ('I', 'ARG', 1161)), (('A', 'GLU', 51), ('I', 'ARG', 1161)), (('A', 'ASP', 80), ('I', 'ARG', 1161)), (('A', 'GLU', 82), ('I', 'ARG', 1161)), (('C', 'GLU', 75), ('I', 'ARG', 1161)), (('C', 'LEU', 76), ('I', 'ARG', 1161))…
/data163/YX/Proteomes_Uniprot_NCP/UP000005640_240729/fold_test_fold_job_number_q9byg4_153ncp_6y5e/fold_test_fold_job_number_q9byg4_153ncp_6y5e_model_1.cif	0.814137	[(('A', 'TYR', 47), ('I', 'GLU', 20)), (('A', 'GLU', 51), ('I', 'GLU', 20)), (('C', 'HIS', 79), ('I', 'GLU', 20)), (('A', 'TYR', 47), ('I', 'ARG', 31)), (('A', 'GLU', 51), ('I', 'ARG', 31)), (('A', 'LEU', 55), ('I', 'ARG', 31)), (('A', 'ASP', 80), ('I', 'ARG', 31)), (('A', 'GLU', 82), ('I', 'ARG', 31)), (('A', 'LEU', 83), ('I', 'ARG', 31)), (('C', 'GLU', 75), ('I', 'ARG', 31)), (('C', 'LEU', 76),…	[(('A', 'TYR', 47), ('I', 'GLU', 20)), (('A', 'GLU', 51), ('I', 'GLU', 20)), (('C', 'HIS', 79), ('I', 'GLU', 20)), (('A', 'TYR', 47), ('I', 'ARG', 31)), (('A', 'GLU', 51), ('I', 'ARG', 31)), (('A', 'LEU', 55), ('I', 'ARG', 31)), (('A', 'ASP', 80), ('I', 'ARG', 31)), (('A', 'GLU', 82), ('I', 'ARG', 31)), (('A', 'LEU', 83), ('I', 'ARG', 31)), (('C', 'GLU', 75), ('I', 'ARG', 31)), (('C', 'LEU', 76),…
/data163/YX/Proteomes_Uniprot_NCP/UP000005640_240729/fold_test_fold_job_number_q6pl18_153ncp_6y5e/fold_test_fold_job_number_q6pl18_153ncp_6y5e_model_0.cif	0.81219	[(('A', 'GLN', 14), ('I', 'TYR', 294)), (('A', 'GLU', 46), ('I', 'TYR', 294)), (('A', 'TYR', 47), ('I', 'TYR', 294)), (('A', 'ALA', 50), ('I', 'TYR', 294)), (('C', 'VAL', 14), ('I', 'TYR', 294)), (('A', 'TYR', 47), ('I', 'LEU', 296)), (('A', 'GLU', 51), ('I', 'LEU', 296)), (('A', 'GLU', 54), ('I', 'LEU', 296)), (('A', 'TYR', 47), ('I', 'ARG', 297)), (('A', 'GLU', 51), ('I', 'ARG', 297)), (('A', '…	[(('A', 'GLU', 81), ('I', 'THR', 302)), (('A', 'ASN', 84), ('I', 'THR', 302)), (('A', 'GLN', 102), ('I', 'GLN', 306)), (('A', 'ALA', 103), ('I', 'GLN', 306)), (('E', 'LEU', 72), ('I', 'ALA', 307)), (('E', 'ILE', 75), ('I', 'ALA', 307)), (('A', 'GLN', 102), ('I', 'TYR', 305)), (('E', 'LEU', 72), ('I', 'TYR', 305)), (('F', 'GLN', 88), ('I', 'TYR', 305)), (('F', 'ARG', 92), ('I', 'TYR', 305))]
/data163/YX/Proteomes_Uniprot_NCP/UP000005640_240729/fold_test_fold_job_number_q9p258_153ncp_6y5e/fold_test_fold_job_number_q9p258_153ncp_6y5e_model_1.cif	0.807335	[(('A', 'VAL', 104), ('I', 'ILE', 295)), (('E', 'ILE', 75), ('I', 'ILE', 295)), (('E', 'VAL', 80), ('I', 'ILE', 295)), (('A', 'VAL', 104), ('I', 'PHE', 294)), (('A', 'LYS', 108), ('I', 'PHE', 294)), (('A', 'LYS', 108), ('I', 'GLU', 302)), (('A', 'LYS', 108), ('I', 'ASP', 304)), (('E', 'LYS', 78), ('I', 'GLN', 299)), (('E', 'ARG', 79), ('I', 'GLN', 299)), (('E', 'LYS', 78), ('I', 'ILE', 301)), (('…	[(('A', 'VAL', 104), ('I', 'ILE', 295)), (('E', 'ILE', 75), ('I', 'ILE', 295)), (('E', 'VAL', 80), ('I', 'ILE', 295)), (('A', 'VAL', 104), ('I', 'PHE', 294)), (('A', 'LYS', 108), ('I', 'PHE', 294)), (('A', 'LYS', 108), ('I', 'GLU', 302)), (('A', 'LYS', 108), ('I', 'ASP', 304)), (('E', 'LYS', 78), ('I', 'GLN', 299)), (('E', 'ARG', 79), ('I', 'GLN', 299)), (('E', 'LYS', 78), ('I', 'ILE', 301)), (('…
/data163/YX/Proteomes_Uniprot_NCP/UP000005640_240729/fold_test_fold_job_number_p21506_153ncp_6y5e/fold_test_fold_job_number_p21506_153ncp_6y5e_model_0.cif	0.806466	[]	[]
/data163/YX/Proteomes_Uniprot_NCP/UP000005640_240729/fold_test_fold_job_number_q86uv5_153ncp_6y5e/fold_test_fold_job_number_q86uv5_153ncp_6y5e_model_0.cif	0.800247	[(('A', 'LYS', 3), ('I', 'GLN', 725)), (('A', 'LYS', 5), ('I', 'GLN', 725)), (('A', 'LYS', 5), ('I', 'LYS', 727)), (('A', 'LYS', 5), ('I', 'ASP', 726)), (('A', 'LYS', 5), ('I', 'ARG', 758)), (('C', 'ALA', 94), ('I', 'ARG', 758)), (('A', 'GLU', 46), ('I', 'ARG', 933)), (('A', 'TYR', 47), ('I', 'ARG', 933)), (('A', 'ALA', 50), ('I', 'ARG', 933)), (('C', 'VAL', 14), ('I', 'ARG', 933)), (('C', 'GLN',…	[(('A', 'GLU', 46), ('I', 'ARG', 933)), (('A', 'TYR', 47), ('I', 'ARG', 933)), (('A', 'ALA', 50), ('I', 'ARG', 933)), (('C', 'VAL', 14), ('I', 'ARG', 933)), (('C', 'GLN', 17), ('I', 'ARG', 933)), (('C', 'VAL', 18), ('I', 'ARG', 933)), (('C', 'GLU', 83), ('I', 'ARG', 933)), (('A', 'TYR', 47), ('I', 'SER', 935)), (('A', 'GLU', 51), ('I', 'SER', 935)), (('A', 'GLU', 54), ('I', 'SER', 935)), (('A', '…
/data163/YX/Proteomes_Uniprot_NCP/UP000005640_240729/fold_test_fold_job_number_p21675_153ncp_6y5e/fold_test_fold_job_number_p21675_153ncp_6y5e_model_0.cif	0.799507	[(('A', 'GLU', 46), ('I', 'ARG', 1399)), (('A', 'ALA', 50), ('I', 'ARG', 1399)), (('A', 'GLU', 51), ('I', 'ARG', 1399)), (('A', 'GLU', 54), ('I', 'ARG', 1399)), (('C', 'VAL', 14), ('I', 'ARG', 1399)), (('C', 'GLN', 17), ('I', 'ARG', 1399)), (('C', 'VAL', 18), ('I', 'ARG', 1399)), (('A', 'TYR', 47), ('I', 'THR', 1400)), (('A', 'GLU', 51), ('I', 'THR', 1400)), (('C', 'HIS', 79), ('I', 'THR', 1400))…	[(('C', 'GLU', 75), ('I', 'SER', 1408)), (('C', 'LYS', 78), ('I', 'SER', 1408)), (('C', 'GLU', 75), ('I', 'VAL', 1404)), (('C', 'LYS', 78), ('I', 'VAL', 1404)), (('C', 'HIS', 79), ('I', 'VAL', 1404)), (('C', 'SER', 82), ('I', 'VAL', 1404)), (('C', 'LYS', 78), ('I', 'GLU', 1411)), (('C', 'HIS', 79), ('I', 'THR', 1405)), (('F', 'ASP', 40), ('I', 'ARG', 1418)), (('F', 'THR', 43), ('I', 'GLN', 1449))]
/data163/YX/Proteomes_Uniprot_NCP/UP000005640_240729/fold_test_fold_job_number_a8k8v0_153ncp_6y5e/fold_test_fold_job_number_a8k8v0_153ncp_6y5e_model_0.cif	0.799328	[(('A', 'TYR', 47), ('I', 'ARG', 154)), (('A', 'GLU', 51), ('I', 'ARG', 154)), (('A', 'LEU', 55), ('I', 'ARG', 154)), (('A', 'ASP', 80), ('I', 'ARG', 154)), (('A', 'GLU', 82), ('I', 'ARG', 154)), (('A', 'LEU', 83), ('I', 'ARG', 154)), (('C', 'GLU', 75), ('I', 'ARG', 154)), (('C', 'LEU', 76), ('I', 'ARG', 154)), (('C', 'HIS', 79), ('I', 'ARG', 154)), (('A', 'LEU', 55), ('I', 'SER', 156)), (('A', '…	[(('A', 'ASP', 80), ('I', 'ARG', 154)), (('A', 'GLU', 82), ('I', 'ARG', 154)), (('A', 'ASP', 80), ('I', 'SER', 156)), (('A', 'ASP', 80), ('I', 'PRO', 157)), (('A', 'GLU', 81), ('I', 'PRO', 157)), (('A', 'GLU', 82), ('I', 'PRO', 157)), (('A', 'GLU', 81), ('I', 'ASN', 159)), (('A', 'ASN', 84), ('I', 'ASN', 159)), (('A', 'GLU', 81), ('I', 'PRO', 160))]
/data163/YX/Proteomes_Uniprot_NCP/UP000005640_240729/fold_test_fold_job_number_q96ev2_153ncp_6y5e/fold_test_fold_job_number_q96ev2_153ncp_6y5e_model_1.cif	0.798415	[]	[]
/data163/YX/Proteomes_Uniprot_NCP/UP000005640_240729/fold_test_fold_job_number_q9h7r0_153ncp_6y5e/fold_test_fold_job_number_q9h7r0_153ncp_6y5e_model_1.cif	0.79821	[]	[]
/data163/YX/Proteomes_Uniprot_NCP/UP000005640_240729/fold_test_fold_job_number_q7rtt4_153ncp_6y5e/fold_test_fold_job_number_q7rtt4_153ncp_6y5e_model_1.cif	0.798047	[(('C', 'SER', 61), ('I', 'ILE', 179)), (('C', 'GLN', 65), ('I', 'ILE', 179)), (('C', 'THR', 85), ('I', 'ILE', 179)), (('C', 'VAL', 88), ('I', 'ILE', 179)), (('A', 'TYR', 47), ('I', 'LEU', 167)), (('A', 'ALA', 50), ('I', 'LEU', 167)), (('A', 'GLU', 51), ('I', 'LEU', 167)), (('A', 'GLU', 54), ('I', 'LEU', 167)), (('A', 'TYR', 47), ('I', 'ARG', 168)), (('A', 'GLU', 51), ('I', 'ARG', 168)), (('A', '…	[(('A', 'GLU', 51), ('I', 'LEU', 167)), (('A', 'GLU', 51), ('I', 'ARG', 168)), (('A', 'ASP', 80), ('I', 'ARG', 168)), (('A', 'GLU', 82), ('I', 'ARG', 168)), (('A', 'LEU', 83), ('I', 'ARG', 168))]
/data163/YX/Proteomes_Uniprot_NCP/UP000005640_240729/fold_test_fold_job_number_q9uqr0_153ncp_6y5e/fold_test_fold_job_number_q9uqr0_153ncp_6y5e_model_1.cif	0.792806	[(('C', 'THR', 60), ('I', 'ASN', 137)), (('C', 'SER', 61), ('I', 'ASN', 137)), (('C', 'ARG', 62), ('I', 'ASN', 137)), (('C', 'SER', 61), ('I', 'THR', 138)), (('C', 'THR', 85), ('I', 'THR', 138)), (('C', 'VAL', 88), ('I', 'THR', 138)), (('C', 'THR', 89), ('I', 'THR', 138)), (('C', 'ARG', 69), ('I', 'LEU', 132)), (('C', 'VAL', 81), ('I', 'LEU', 132)), (('C', 'LYS', 78), ('I', 'ASN', 76)), (('C', 'V…	[]
/data163/YX/Proteomes_Uniprot_NCP/UP000005640_240729/fold_test_fold_job_number_q96n64_153ncp_6y5e/fold_test_fold_job_number_q96n64_153ncp_6y5e_model_1.cif	0.788458	[(('C', 'GLN', 65), ('I', 'LEU', 749)), (('A', 'TYR', 47), ('I', 'ARG', 316)), (('A', 'GLU', 51), ('I', 'ARG', 316)), (('A', 'ASP', 80), ('I', 'ARG', 316)), (('A', 'GLU', 82), ('I', 'ARG', 316)), (('C', 'GLU', 75), ('I', 'ARG', 316)), (('C', 'LEU', 76), ('I', 'ARG', 316)), (('C', 'HIS', 79), ('I', 'ARG', 316)), (('A', 'ALA', 50), ('I', 'LEU', 315)), (('A', 'GLU', 51), ('I', 'LEU', 315)), (('A', '…	[]
/data163/YX/Proteomes_Uniprot_NCP/UP000005640_240729/fold_test_fold_job_number_o95990_153ncp_6y5e/fold_test_fold_job_number_o95990_153ncp_6y5e_model_1.cif	0.787883	[(('A', 'GLN', 14), ('I', 'GLU', 123)), (('C', 'GLN', 17), ('I', 'GLU', 123)), (('A', 'TYR', 47), ('I', 'LEU', 131)), (('A', 'ALA', 50), ('I', 'LEU', 131)), (('A', 'GLU', 51), ('I', 'LEU', 131)), (('A', 'GLU', 54), ('I', 'LEU', 131)), (('C', 'VAL', 18), ('I', 'LEU', 131)), (('A', 'TYR', 47), ('I', 'ARG', 132)), (('A', 'GLU', 51), ('I', 'ARG', 132)), (('A', 'ASP', 80), ('I', 'ARG', 132)), (('A', '…	[]
/data163/YX/Proteomes_Uniprot_NCP/UP000005640_240729/fold_test_fold_job_number_q9p021_153ncp_6y5e/fold_test_fold_job_number_q9p021_153ncp_6y5e_model_0.cif	0.786261	[(('F', 'GLN', 88), ('I', 'SER', 64)), (('H', 'GLU', 34), ('I', 'SER', 64)), (('F', 'ARG', 91), ('I', 'HIS', 66)), (('H', 'GLU', 34), ('I', 'HIS', 66)), (('H', 'VAL', 38), ('I', 'HIS', 66)), (('H', 'VAL', 41), ('I', 'HIS', 66)), (('H', 'ASP', 5), ('I', 'GLN', 74)), (('H', 'ILE', 7), ('I', 'GLN', 74)), (('H', 'GLN', 8), ('I', 'GLN', 74)), (('H', 'GLU', 33), ('I', 'GLN', 74)), (('H', 'LYS', 40), ('…	[]
/data163/YX/Proteomes_Uniprot_NCP/UP000005640_240729/fold_test_fold_job_number_q8wwi1_153ncp_6y5e/fold_test_fold_job_number_q8wwi1_153ncp_6y5e_model_0.cif	0.785065	[(('A', 'TYR', 47), ('I', 'ARG', 1196)), (('A', 'GLU', 51), ('I', 'ARG', 1196)), (('A', 'LEU', 55), ('I', 'ARG', 1196)), (('A', 'ASP', 80), ('I', 'ARG', 1196)), (('A', 'GLU', 82), ('I', 'ARG', 1196)), (('A', 'LEU', 83), ('I', 'ARG', 1196)), (('C', 'GLU', 75), ('I', 'ARG', 1196)), (('C', 'LEU', 76), ('I', 'ARG', 1196)), (('C', 'HIS', 79), ('I', 'ARG', 1196)), (('A', 'GLU', 51), ('I', 'ARG', 1195))…	[(('A', 'TYR', 47), ('I', 'ARG', 1196)), (('A', 'GLU', 51), ('I', 'ARG', 1196)), (('A', 'LEU', 55), ('I', 'ARG', 1196)), (('A', 'ASP', 80), ('I', 'ARG', 1196)), (('A', 'GLU', 82), ('I', 'ARG', 1196)), (('A', 'LEU', 83), ('I', 'ARG', 1196)), (('C', 'GLU', 75), ('I', 'ARG', 1196)), (('C', 'LEU', 76), ('I', 'ARG', 1196)), (('C', 'HIS', 79), ('I', 'ARG', 1196)), (('A', 'GLU', 51), ('I', 'ARG', 1195))…
/data163/YX/Proteomes_Uniprot_NCP/UP000005640_240729/fold_test_fold_job_number_q9h910_153ncp_6y5e/fold_test_fold_job_number_q9h910_153ncp_6y5e_model_1.cif	0.783675	[(('A', 'TYR', 47), ('I', 'ARG', 172)), (('A', 'GLU', 51), ('I', 'ARG', 172)), (('A', 'LEU', 55), ('I', 'ARG', 172)), (('A', 'ASP', 80), ('I', 'ARG', 172)), (('A', 'GLU', 82), ('I', 'ARG', 172)), (('A', 'LEU', 83), ('I', 'ARG', 172)), (('C', 'GLU', 75), ('I', 'ARG', 172)), (('C', 'LEU', 76), ('I', 'ARG', 172)), (('C', 'HIS', 79), ('I', 'ARG', 172)), (('A', 'GLU', 51), ('I', 'HIS', 174)), (('A', '…	[(('A', 'TYR', 47), ('I', 'ARG', 172)), (('A', 'GLU', 51), ('I', 'ARG', 172)), (('A', 'LEU', 55), ('I', 'ARG', 172)), (('A', 'ASP', 80), ('I', 'ARG', 172)), (('A', 'GLU', 82), ('I', 'ARG', 172)), (('A', 'LEU', 83), ('I', 'ARG', 172)), (('C', 'GLU', 75), ('I', 'ARG', 172)), (('C', 'LEU', 76), ('I', 'ARG', 172)), (('C', 'HIS', 79), ('I', 'ARG', 172)), (('A', 'LEU', 55), ('I', 'HIS', 174)), (('A', '…
/data163/YX/Proteomes_Uniprot_NCP/UP000005640_240729/fold_test_fold_job_number_a0a6i8pu40_153ncp_6y5e/fold_test_fold_job_number_a0a6i8pu40_153ncp_6y5e_model_3.cif	0.781094	[(('C', 'THR', 85), ('I', 'LEU', 115)), (('C', 'VAL', 88), ('I', 'LEU', 115)), (('A', 'GLU', 46), ('I', 'ARG', 61)), (('A', 'ALA', 50), ('I', 'ARG', 61)), (('C', 'VAL', 14), ('I', 'ARG', 61)), (('C', 'GLN', 17), ('I', 'ARG', 61)), (('C', 'VAL', 18), ('I', 'ARG', 61)), (('C', 'GLU', 83), ('I', 'ARG', 61)), (('A', 'TYR', 47), ('I', 'LEU', 58)), (('C', 'HIS', 79), ('I', 'LEU', 58)), (('C', 'GLU', 83…	[]
/data163/YX/Proteomes_Uniprot_NCP/UP000005640_240729/fold_test_fold_job_number_q5t2t1_153ncp_6y5e/fold_test_fold_job_number_q5t2t1_153ncp_6y5e_model_3.cif	0.780134	[(('A', 'GLU', 46), ('I', 'ARG', 321)), (('A', 'TYR', 47), ('I', 'ARG', 321)), (('A', 'ALA', 50), ('I', 'ARG', 321)), (('C', 'VAL', 14), ('I', 'ARG', 321)), (('C', 'GLN', 17), ('I', 'ARG', 321)), (('C', 'VAL', 18), ('I', 'ARG', 321)), (('C', 'GLU', 83), ('I', 'ARG', 321)), (('A', 'TYR', 47), ('I', 'SER', 323)), (('A', 'GLU', 51), ('I', 'SER', 323)), (('A', 'GLU', 54), ('I', 'SER', 323)), (('A', '…	[(('A', 'TYR', 47), ('I', 'ARG', 321)), (('C', 'GLN', 17), ('I', 'ARG', 321)), (('C', 'VAL', 18), ('I', 'ARG', 321)), (('A', 'TYR', 47), ('I', 'SER', 323)), (('A', 'GLU', 51), ('I', 'SER', 323)), (('A', 'GLU', 54), ('I', 'SER', 323)), (('A', 'TYR', 47), ('I', 'ARG', 325)), (('A', 'GLU', 51), ('I', 'ARG', 325)), (('A', 'LEU', 55), ('I', 'ARG', 325)), (('A', 'ASP', 80), ('I', 'ARG', 325)), (('A', '…
/data163/YX/Proteomes_Uniprot_NCP/UP000005640_240729/fold_test_fold_job_number_d3dtv9_153ncp_6y5e/fold_test_fold_job_number_d3dtv9_153ncp_6y5e_model_3.cif	0.78005	[(('C', 'THR', 85), ('I', 'PRO', 69)), (('A', 'TYR', 47), ('I', 'ARG', 78)), (('A', 'GLU', 51), ('I', 'ARG', 78)), (('A', 'ASP', 80), ('I', 'ARG', 78)), (('A', 'GLU', 82), ('I', 'ARG', 78)), (('C', 'GLU', 75), ('I', 'ARG', 78)), (('C', 'LEU', 76), ('I', 'ARG', 78)), (('A', 'ASN', 79), ('I', 'LYS', 81)), (('B', 'GLU', 51), ('I', 'ARG', 9)), (('D', 'LEU', 76), ('I', 'ARG', 9)), (('B', 'ALA', 50), (…	[]
/data163/YX/Proteomes_Uniprot_NCP/UP000005640_240729/fold_test_fold_job_number_q14839_153ncp_6y5e/fold_test_fold_job_number_q14839_153ncp_6y5e_model_0.cif	0.779791	[(('A', 'TYR', 47), ('I', 'ARG', 1338)), (('A', 'GLU', 51), ('I', 'ARG', 1338)), (('A', 'LEU', 55), ('I', 'ARG', 1338)), (('A', 'ASP', 80), ('I', 'ARG', 1338)), (('A', 'GLU', 82), ('I', 'ARG', 1338)), (('A', 'LEU', 83), ('I', 'ARG', 1338)), (('C', 'GLU', 75), ('I', 'ARG', 1338)), (('C', 'LEU', 76), ('I', 'ARG', 1338)), (('C', 'HIS', 79), ('I', 'ARG', 1338)), (('A', 'GLU', 51), ('I', 'ARG', 1340))…	[(('A', 'TYR', 47), ('I', 'ARG', 1338)), (('A', 'GLU', 51), ('I', 'ARG', 1338)), (('A', 'LEU', 55), ('I', 'ARG', 1338)), (('A', 'ASP', 80), ('I', 'ARG', 1338)), (('A', 'GLU', 82), ('I', 'ARG', 1338)), (('A', 'LEU', 83), ('I', 'ARG', 1338)), (('C', 'GLU', 75), ('I', 'ARG', 1338)), (('C', 'LEU', 76), ('I', 'ARG', 1338)), (('C', 'HIS', 79), ('I', 'ARG', 1338)), (('A', 'ASN', 58), ('I', 'TYR', 1345))…
/data163/YX/Proteomes_Uniprot_NCP/UP000005640_240729/fold_test_fold_job_number_q9nyb0_153ncp_6y5e/fold_test_fold_job_number_q9nyb0_153ncp_6y5e_model_0.cif	0.773182	[(('A', 'GLU', 46), ('I', 'ARG', 55)), (('A', 'TYR', 47), ('I', 'ARG', 55)), (('A', 'ALA', 50), ('I', 'ARG', 55)), (('C', 'GLU', 83), ('I', 'ARG', 55)), (('A', 'TYR', 47), ('I', 'ARG', 40)), (('A', 'GLU', 51), ('I', 'ARG', 40)), (('A', 'LEU', 55), ('I', 'ARG', 40)), (('A', 'ASP', 80), ('I', 'ARG', 40)), (('A', 'GLU', 82), ('I', 'ARG', 40)), (('A', 'LEU', 83), ('I', 'ARG', 40)), (('C', 'GLU', 75),…	[(('A', 'TYR', 47), ('I', 'ARG', 40)), (('A', 'GLU', 51), ('I', 'ARG', 40)), (('A', 'LEU', 55), ('I', 'ARG', 40)), (('A', 'ASP', 80), ('I', 'ARG', 40)), (('A', 'GLU', 82), ('I', 'ARG', 40)), (('A', 'LEU', 83), ('I', 'ARG', 40)), (('C', 'GLU', 75), ('I', 'ARG', 40)), (('C', 'LEU', 76), ('I', 'ARG', 40)), (('C', 'HIS', 79), ('I', 'ARG', 40)), (('A', 'GLU', 54), ('I', 'LYS', 39)), (('C', 'HIS', 79),…
/data163/YX/Proteomes_Uniprot_NCP/UP000005640_240729/fold_test_fold_job_number_p82979_153ncp_6y5e/fold_test_fold_job_number_p82979_153ncp_6y5e_model_3.cif	0.772421	[(('A', 'GLU', 51), ('I', 'ARG', 126)), (('A', 'ASP', 80), ('I', 'LYS', 119)), (('B', 'LEU', 83), ('I', 'ARG', 203)), (('B', 'GLU', 51), ('I', 'ARG', 206)), (('B', 'GLU', 82), ('I', 'LYS', 200))]	[]
/data163/YX/Proteomes_Uniprot_NCP/UP000005640_240729/fold_test_fold_job_number_q9ugr2_153ncp_6y5e/fold_test_fold_job_number_q9ugr2_153ncp_6y5e_model_1.cif	0.771843	[(('A', 'LEU', 13), ('I', 'ARG', 173)), (('A', 'ALA', 43), ('I', 'ARG', 173)), (('A', 'GLU', 46), ('I', 'ARG', 173)), (('C', 'GLU', 83), ('I', 'ARG', 173)), (('C', 'LYS', 86), ('I', 'ARG', 173)), (('C', 'ALA', 87), ('I', 'ARG', 173)), (('A', 'GLN', 14), ('I', 'TYR', 171)), (('A', 'GLU', 46), ('I', 'TYR', 171)), (('A', 'TYR', 47), ('I', 'TYR', 171)), (('A', 'ALA', 50), ('I', 'TYR', 171)), (('C', '…	[(('A', 'GLU', 82), ('I', 'ARG', 168))]
/data163/YX/Proteomes_Uniprot_NCP/UP000005640_240729/fold_test_fold_job_number_q9by84_153ncp_6y5e/fold_test_fold_job_number_q9by84_153ncp_6y5e_model_0.cif	0.770806	[]	[]
/data163/YX/Proteomes_Uniprot_NCP/UP000005640_240729/fold_test_fold_job_number_q13029_153ncp_6y5e/fold_test_fold_job_number_q13029_153ncp_6y5e_model_1.cif	0.770379	[(('A', 'GLU', 46), ('I', 'PRO', 1648)), (('A', 'TYR', 47), ('I', 'PRO', 1648)), (('A', 'ALA', 50), ('I', 'PRO', 1648)), (('C', 'GLN', 17), ('I', 'PRO', 1648)), (('C', 'GLU', 83), ('I', 'PRO', 1648)), (('A', 'TYR', 47), ('I', 'THR', 1650)), (('A', 'ALA', 50), ('I', 'THR', 1650)), (('A', 'GLU', 51), ('I', 'THR', 1650)), (('A', 'GLU', 54), ('I', 'THR', 1650)), (('A', 'TYR', 47), ('I', 'ARG', 1651))…	[(('A', 'GLU', 46), ('I', 'PRO', 1648)), (('A', 'TYR', 47), ('I', 'PRO', 1648)), (('A', 'ALA', 50), ('I', 'PRO', 1648)), (('C', 'GLU', 83), ('I', 'PRO', 1648)), (('A', 'TYR', 47), ('I', 'THR', 1650)), (('A', 'ALA', 50), ('I', 'THR', 1650)), (('A', 'GLU', 51), ('I', 'THR', 1650)), (('A', 'GLU', 54), ('I', 'THR', 1650)), (('A', 'TYR', 47), ('I', 'ARG', 1651)), (('A', 'GLU', 51), ('I', 'ARG', 1651))…
/data163/YX/Proteomes_Uniprot_NCP/UP000005640_240729/fold_test_fold_job_number_p23458_153ncp_6y5e/fold_test_fold_job_number_p23458_153ncp_6y5e_model_1.cif	0.768303	[(('A', 'LEU', 13), ('I', 'ASN', 233)), (('A', 'GLU', 46), ('I', 'ASN', 233)), (('C', 'GLU', 83), ('I', 'ASN', 233)), (('A', 'GLN', 14), ('I', 'LEU', 235)), (('A', 'GLU', 46), ('I', 'LEU', 235)), (('A', 'ALA', 50), ('I', 'LEU', 235)), (('C', 'VAL', 14), ('I', 'LEU', 235)), (('C', 'GLN', 17), ('I', 'LEU', 235)), (('C', 'VAL', 18), ('I', 'LEU', 235)), (('A', 'TYR', 47), ('I', 'LEU', 234)), (('A', '…	[(('A', 'LEU', 13), ('I', 'ASN', 233)), (('A', 'GLU', 46), ('I', 'ASN', 233)), (('C', 'GLU', 83), ('I', 'ASN', 233)), (('A', 'GLN', 14), ('I', 'LEU', 235)), (('A', 'GLU', 46), ('I', 'LEU', 235)), (('A', 'ALA', 50), ('I', 'LEU', 235)), (('C', 'VAL', 14), ('I', 'LEU', 235)), (('C', 'GLN', 17), ('I', 'LEU', 235)), (('C', 'VAL', 18), ('I', 'LEU', 235)), (('A', 'TYR', 47), ('I', 'LEU', 234)), (('A', '…
/data163/YX/Proteomes_Uniprot_NCP/UP000005640_240729/fold_test_fold_job_number_p51523_153ncp_6y5e/fold_test_fold_job_number_p51523_153ncp_6y5e_model_0.cif	0.768013	[(('D', 'ASP', 21), ('I', 'ARG', 326))]	[]
/data163/YX/Proteomes_Uniprot_NCP/UP000005640_240729/fold_test_fold_job_number_q6ri45_153ncp_6y5e/fold_test_fold_job_number_q6ri45_153ncp_6y5e_model_2.cif	0.766888	[(('A', 'ASN', 79), ('I', 'ARG', 1786)), (('A', 'ASP', 80), ('I', 'ARG', 1786)), (('A', 'ASN', 79), ('I', 'MET', 1788)), (('A', 'ASN', 79), ('I', 'ALA', 1792)), (('A', 'LEU', 98), ('I', 'ALA', 1792)), (('A', 'ASN', 79), ('I', 'THR', 1789)), (('A', 'GLU', 81), ('I', 'THR', 1789)), (('A', 'ASN', 84), ('I', 'THR', 1789)), (('A', 'LEU', 98), ('I', 'THR', 1789)), (('A', 'GLU', 81), ('I', 'LYS', 1787))…	[(('A', 'ASN', 79), ('I', 'MET', 1788)), (('A', 'ASN', 79), ('I', 'THR', 1789)), (('A', 'GLU', 81), ('I', 'THR', 1789)), (('A', 'GLU', 81), ('I', 'LYS', 1787))]
/data163/YX/Proteomes_Uniprot_NCP/UP000005640_240729/fold_test_fold_job_number_q96ez8_153ncp_6y5e/fold_test_fold_job_number_q96ez8_153ncp_6y5e_model_0.cif	0.766485	[(('A', 'GLU', 46), ('I', 'ARG', 46)), (('A', 'TYR', 47), ('I', 'ARG', 46)), (('A', 'ALA', 50), ('I', 'ARG', 46)), (('C', 'GLN', 17), ('I', 'ARG', 46)), (('C', 'VAL', 18), ('I', 'ARG', 46)), (('C', 'GLU', 83), ('I', 'ARG', 46)), (('A', 'TYR', 47), ('I', 'SER', 48)), (('A', 'GLU', 51), ('I', 'SER', 48)), (('A', 'GLU', 54), ('I', 'SER', 48)), (('A', 'TYR', 47), ('I', 'ARG', 50)), (('A', 'GLU', 51),…	[(('A', 'GLU', 46), ('I', 'ARG', 46)), (('A', 'TYR', 47), ('I', 'ARG', 46)), (('A', 'ALA', 50), ('I', 'ARG', 46)), (('C', 'GLN', 17), ('I', 'ARG', 46)), (('C', 'VAL', 18), ('I', 'ARG', 46)), (('C', 'GLU', 83), ('I', 'ARG', 46)), (('A', 'TYR', 47), ('I', 'ARG', 50)), (('A', 'GLU', 51), ('I', 'ARG', 50)), (('A', 'LEU', 55), ('I', 'ARG', 50)), (('A', 'ASP', 80), ('I', 'ARG', 50)), (('A', 'GLU', 82),…
/data163/YX/Proteomes_Uniprot_NCP/UP000005640_240729/fold_test_fold_job_number_q9uig0_153ncp_6y5e/fold_test_fold_job_number_q9uig0_153ncp_6y5e_model_0.cif	0.766156	[(('A', 'GLU', 46), ('I', 'MET', 838)), (('A', 'TYR', 47), ('I', 'MET', 838)), (('A', 'ALA', 50), ('I', 'MET', 838)), (('C', 'VAL', 14), ('I', 'MET', 838)), (('C', 'GLU', 83), ('I', 'MET', 838)), (('A', 'TYR', 47), ('I', 'VAL', 842)), (('A', 'ALA', 50), ('I', 'VAL', 842)), (('A', 'GLU', 51), ('I', 'VAL', 842)), (('A', 'GLU', 54), ('I', 'VAL', 842)), (('A', 'TYR', 47), ('I', 'ARG', 845)), (('A', '…	[]
/data163/YX/Proteomes_Uniprot_NCP/UP000005640_240729/fold_test_fold_job_number_o75820_153ncp_6y5e/fold_test_fold_job_number_o75820_153ncp_6y5e_model_3.cif	0.766062	[]	[]
/data163/YX/Proteomes_Uniprot_NCP/UP000005640_240729/fold_test_fold_job_number_o60765_153ncp_6y5e/fold_test_fold_job_number_o60765_153ncp_6y5e_model_1.cif	0.764502	[]	[]
/data163/YX/Proteomes_Uniprot_NCP/UP000005640_240729/fold_test_fold_job_number_a6nna2_153ncp_6y5e/fold_test_fold_job_number_a6nna2_153ncp_6y5e_model_2.cif	0.762816	[(('A', 'TYR', 47), ('I', 'ARG', 61)), (('A', 'GLU', 51), ('I', 'ARG', 61)), (('A', 'ASP', 80), ('I', 'ARG', 61)), (('A', 'GLU', 82), ('I', 'ARG', 61)), (('C', 'GLU', 75), ('I', 'ARG', 61)), (('C', 'LEU', 76), ('I', 'ARG', 61)), (('C', 'HIS', 79), ('I', 'ARG', 61)), (('A', 'GLU', 51), ('I', 'HIS', 57)), (('A', 'LEU', 55), ('I', 'HIS', 57)), (('A', 'GLU', 54), ('I', 'LYS', 60)), (('C', 'GLU', 75),…	[]
/data163/YX/Proteomes_Uniprot_NCP/UP000005640_240729/fold_test_fold_job_number_q9h116_153ncp_6y5e/fold_test_fold_job_number_q9h116_153ncp_6y5e_model_0.cif	0.762205	[(('C', 'GLN', 17), ('I', 'PRO', 217)), (('A', 'ALA', 50), ('I', 'ARG', 221)), (('A', 'TYR', 47), ('I', 'ARG', 225)), (('A', 'GLU', 51), ('I', 'ARG', 225)), (('A', 'LEU', 55), ('I', 'ARG', 225)), (('A', 'ASP', 80), ('I', 'ARG', 225)), (('A', 'GLU', 82), ('I', 'ARG', 225)), (('A', 'LEU', 83), ('I', 'ARG', 225)), (('C', 'GLU', 75), ('I', 'ARG', 225)), (('C', 'LEU', 76), ('I', 'ARG', 225)), (('C', '…	[]
/data163/YX/Proteomes_Uniprot_NCP/UP000005640_240729/fold_test_fold_job_number_q9uky1_153ncp_6y5e/fold_test_fold_job_number_q9uky1_153ncp_6y5e_model_1.cif	0.762098	[(('A', 'TYR', 47), ('I', 'ARG', 610)), (('A', 'GLU', 51), ('I', 'ARG', 610)), (('A', 'LEU', 55), ('I', 'ARG', 610)), (('A', 'ASP', 80), ('I', 'ARG', 610)), (('A', 'GLU', 82), ('I', 'ARG', 610)), (('A', 'LEU', 83), ('I', 'ARG', 610)), (('C', 'GLU', 75), ('I', 'ARG', 610)), (('C', 'LEU', 76), ('I', 'ARG', 610)), (('C', 'HIS', 79), ('I', 'ARG', 610)), (('A', 'GLU', 51), ('I', 'THR', 608)), (('A', '…	[(('A', 'LEU', 83), ('I', 'ARG', 610)), (('C', 'LEU', 76), ('I', 'ARG', 610))]
/data163/YX/Proteomes_Uniprot_NCP/UP000005640_240729/fold_test_fold_job_number_q8n8u2_153ncp_6y5e/fold_test_fold_job_number_q8n8u2_153ncp_6y5e_model_2.cif	0.761697	[(('A', 'GLN', 14), ('I', 'ARG', 237)), (('A', 'GLU', 46), ('I', 'ARG', 237)), (('A', 'ALA', 50), ('I', 'ARG', 237)), (('C', 'VAL', 14), ('I', 'ARG', 237)), (('C', 'GLN', 17), ('I', 'ARG', 237)), (('C', 'VAL', 18), ('I', 'ARG', 237)), (('A', 'TYR', 47), ('I', 'ARG', 241)), (('A', 'GLU', 51), ('I', 'ARG', 241)), (('A', 'LEU', 55), ('I', 'ARG', 241)), (('A', 'ASP', 80), ('I', 'ARG', 241)), (('A', '…	[(('A', 'GLN', 14), ('I', 'ARG', 237)), (('A', 'GLU', 46), ('I', 'ARG', 237)), (('A', 'ALA', 50), ('I', 'ARG', 237)), (('C', 'VAL', 14), ('I', 'ARG', 237)), (('C', 'GLN', 17), ('I', 'ARG', 237)), (('C', 'VAL', 18), ('I', 'ARG', 237)), (('A', 'TYR', 47), ('I', 'ARG', 241)), (('A', 'GLU', 51), ('I', 'ARG', 241)), (('A', 'LEU', 55), ('I', 'ARG', 241)), (('A', 'ASP', 80), ('I', 'ARG', 241)), (('A', '…
/data163/YX/Proteomes_Uniprot_NCP/UP000005640_240729/fold_test_fold_job_number_q92766_153ncp_6y5e/fold_test_fold_job_number_q92766_153ncp_6y5e_model_1.cif	0.759734	[]	[]
/data163/YX/Proteomes_Uniprot_NCP/UP000005640_240729/fold_test_fold_job_number_o95400_153ncp_6y5e/fold_test_fold_job_number_o95400_153ncp_6y5e_model_0.cif	0.758393	[(('A', 'TYR', 47), ('I', 'ARG', 334)), (('A', 'ALA', 50), ('I', 'ARG', 334)), (('A', 'GLU', 51), ('I', 'ARG', 334)), (('A', 'GLU', 54), ('I', 'ARG', 334)), (('A', 'ASP', 80), ('I', 'GLN', 328)), (('C', 'LYS', 78), ('I', 'LYS', 321)), (('C', 'GLU', 75), ('I', 'TYR', 340)), (('C', 'LYS', 78), ('I', 'TYR', 340)), (('C', 'HIS', 79), ('I', 'TYR', 340)), (('C', 'LYS', 78), ('I', 'LEU', 339)), (('C', '…	[]
/data163/YX/Proteomes_Uniprot_NCP/UP000005640_240729/fold_test_fold_job_number_q14586_153ncp_6y5e/fold_test_fold_job_number_q14586_153ncp_6y5e_model_0.cif	0.752845	[]	[]
/data163/YX/Proteomes_Uniprot_NCP/UP000005640_240729/fold_test_fold_job_number_q9h7r5_153ncp_6y5e/fold_test_fold_job_number_q9h7r5_153ncp_6y5e_model_0.cif	0.751259	[]	[]
/data163/YX/Proteomes_Uniprot_NCP/UP000005640_240729/fold_test_fold_job_number_q96h40_153ncp_6y5e/fold_test_fold_job_number_q96h40_153ncp_6y5e_model_1.cif	0.749377	[(('A', 'THR', 66), ('I', 'TYR', 249)), (('A', 'THR', 66), ('I', 'LYS', 248))]	[]
/data163/YX/Proteomes_Uniprot_NCP/UP000005640_240729/fold_test_fold_job_number_q86yw5_153ncp_6y5e/fold_test_fold_job_number_q86yw5_153ncp_6y5e_model_3.cif	0.742607	[(('A', 'TYR', 40), ('I', 'PRO', 72)), (('C', 'SER', 61), ('I', 'PRO', 72)), (('C', 'ARG', 62), ('I', 'PRO', 72)), (('C', 'GLN', 65), ('I', 'PRO', 72)), (('C', 'THR', 85), ('I', 'PRO', 72)), (('C', 'VAL', 88), ('I', 'PRO', 72)), (('C', 'ARG', 62), ('I', 'ARG', 69)), (('C', 'ARG', 69), ('I', 'ARG', 69)), (('F', 'LYS', 42), ('I', 'ARG', 69)), (('H', 'GLU', 55), ('I', 'ARG', 69)), (('H', 'LYS', 58),…	[(('C', 'ARG', 62), ('I', 'PRO', 72)), (('C', 'SER', 82), ('I', 'THR', 80)), (('C', 'SER', 82), ('I', 'PHE', 78)), (('C', 'THR', 85), ('I', 'PHE', 78)), (('C', 'THR', 89), ('I', 'PHE', 78)), (('C', 'GLU', 83), ('I', 'GLU', 90)), (('C', 'LYS', 86), ('I', 'GLU', 90))]
/data163/YX/Proteomes_Uniprot_NCP/UP000005640_240729/fold_test_fold_job_number_q8ixw0_153ncp_6y5e/fold_test_fold_job_number_q8ixw0_153ncp_6y5e_model_1.cif	0.740651	[(('A', 'ALA', 35), ('I', 'ILE', 93)), (('C', 'SER', 61), ('I', 'ILE', 93)), (('C', 'VAL', 88), ('I', 'ILE', 93)), (('C', 'TYR', 91), ('I', 'ILE', 93)), (('C', 'THR', 92), ('I', 'ILE', 93)), (('A', 'TYR', 40), ('I', 'VAL', 97)), (('C', 'SER', 61), ('I', 'VAL', 97)), (('C', 'GLN', 65), ('I', 'VAL', 97)), (('C', 'THR', 85), ('I', 'VAL', 97)), (('C', 'VAL', 88), ('I', 'VAL', 97)), (('C', 'THR', 60),…	[(('A', 'ALA', 35), ('I', 'ILE', 93)), (('C', 'THR', 92), ('I', 'ILE', 93)), (('C', 'THR', 60), ('I', 'GLU', 96)), (('C', 'SER', 61), ('I', 'GLU', 96)), (('C', 'ARG', 62), ('I', 'GLU', 96))]
/data163/YX/Proteomes_Uniprot_NCP/UP000005640_240729/fold_test_fold_job_number_o15391_153ncp_6y5e/fold_test_fold_job_number_o15391_153ncp_6y5e_model_0.cif	0.739869	[(('C', 'TYR', 91), ('I', 'LEU', 179)), (('C', 'THR', 60), ('I', 'GLU', 180)), (('A', 'LYS', 108), ('I', 'LEU', 363)), (('C', 'VAL', 88), ('I', 'THR', 178))]	[]
/data163/YX/Proteomes_Uniprot_NCP/UP000005640_240729/fold_test_fold_job_number_q8tdc3_153ncp_6y5e/fold_test_fold_job_number_q8tdc3_153ncp_6y5e_model_1.cif	0.737127	[(('F', 'PRO', 84), ('I', 'VAL', 638)), (('H', 'LEU', 30), ('I', 'VAL', 638)), (('H', 'GLU', 34), ('I', 'VAL', 638)), (('F', 'GLN', 88), ('I', 'HIS', 636)), (('H', 'GLU', 34), ('I', 'HIS', 636)), (('F', 'ARG', 91), ('I', 'LEU', 629)), (('H', 'GLU', 34), ('I', 'LEU', 629)), (('H', 'VAL', 38), ('I', 'LEU', 629)), (('H', 'VAL', 41), ('I', 'LEU', 629)), (('H', 'LEU', 30), ('I', 'GLN', 641)), (('H', '…	[(('H', 'GLU', 34), ('I', 'VAL', 625))]
/data163/YX/Proteomes_Uniprot_NCP/UP000005640_240729/fold_test_fold_job_number_q9uk13_153ncp_6y5e/fold_test_fold_job_number_q9uk13_153ncp_6y5e_model_3.cif	0.736949	[(('B', 'ALA', 103), ('I', 'ILE', 598)), (('B', 'VAL', 104), ('I', 'ILE', 598)), (('B', 'VAL', 104), ('I', 'TRP', 595)), (('F', 'LYS', 78), ('I', 'TRP', 595)), (('E', 'LYS', 85), ('I', 'TYR', 599)), (('F', 'HIS', 76), ('I', 'TYR', 599)), (('E', 'GLN', 88), ('I', 'PHE', 602)), (('E', 'LEU', 89), ('I', 'PHE', 602)), (('E', 'ARG', 92), ('I', 'PHE', 602)), (('F', 'LEU', 72), ('I', 'PHE', 602)), (('E'…	[(('F', 'LYS', 78), ('I', 'TRP', 595))]
/data163/YX/Proteomes_Uniprot_NCP/UP000005640_240729/fold_test_fold_job_number_q6nx49_153ncp_6y5e/fold_test_fold_job_number_q6nx49_153ncp_6y5e_model_3.cif	0.734683	[(('A', 'LEU', 13), ('I', 'ARG', 81)), (('A', 'ALA', 43), ('I', 'ARG', 81)), (('C', 'GLU', 83), ('I', 'ARG', 81)), (('C', 'LYS', 86), ('I', 'ARG', 81)), (('C', 'ALA', 87), ('I', 'ARG', 81)), (('A', 'GLN', 14), ('I', 'PRO', 80)), (('C', 'GLN', 17), ('I', 'PRO', 80)), (('A', 'GLU', 46), ('I', 'TRP', 83)), (('A', 'TYR', 47), ('I', 'TRP', 83)), (('A', 'ALA', 50), ('I', 'TRP', 83)), (('C', 'VAL', 14),…	[(('A', 'GLU', 46), ('I', 'TRP', 83)), (('A', 'TYR', 47), ('I', 'TRP', 83)), (('A', 'ALA', 50), ('I', 'TRP', 83)), (('C', 'VAL', 14), ('I', 'TRP', 83)), (('C', 'GLN', 17), ('I', 'TRP', 83)), (('C', 'VAL', 18), ('I', 'TRP', 83)), (('C', 'GLU', 83), ('I', 'TRP', 83)), (('A', 'TYR', 47), ('I', 'LEU', 87)), (('A', 'ALA', 50), ('I', 'LEU', 87)), (('A', 'GLU', 51), ('I', 'LEU', 87)), (('A', 'GLU', 54),…
/data163/YX/Proteomes_Uniprot_NCP/UP000005640_240729/fold_test_fold_job_number_q96rl1_153ncp_6y5e/fold_test_fold_job_number_q96rl1_153ncp_6y5e_model_1.cif	0.734541	[(('A', 'GLN', 14), ('I', 'VAL', 533)), (('A', 'GLU', 46), ('I', 'VAL', 533)), (('A', 'ALA', 50), ('I', 'VAL', 533)), (('C', 'GLN', 17), ('I', 'VAL', 533)), (('A', 'TYR', 47), ('I', 'ARG', 536)), (('A', 'GLU', 51), ('I', 'ARG', 536)), (('A', 'LEU', 55), ('I', 'ARG', 536)), (('A', 'ASP', 80), ('I', 'ARG', 536)), (('A', 'GLU', 82), ('I', 'ARG', 536)), (('C', 'GLU', 75), ('I', 'ARG', 536)), (('C', '…	[(('C', 'LEU', 76), ('I', 'ARG', 536))]
/data163/YX/Proteomes_Uniprot_NCP/UP000005640_240729/fold_test_fold_job_number_c9jn71_153ncp_6y5e/fold_test_fold_job_number_c9jn71_153ncp_6y5e_model_0.cif	0.725643	[(('B', 'ARG', 1), ('I', 'LYS', 178)), (('B', 'ALA', 2), ('I', 'HIS', 189)), (('B', 'ALA', 2), ('I', 'ILE', 192)), (('B', 'LYS', 5), ('I', 'ILE', 192)), (('B', 'ALA', 2), ('I', 'HIS', 193)), (('B', 'ARG', 10), ('I', 'ARG', 191)), (('D', 'TYR', 91), ('I', 'ARG', 191)), (('D', 'THR', 92), ('I', 'ARG', 191)), (('D', 'ALA', 94), ('I', 'ARG', 191))]	[]
/data163/YX/Proteomes_Uniprot_NCP/UP000005640_240729/fold_test_fold_job_number_q9by31_153ncp_6y5e/fold_test_fold_job_number_q9by31_153ncp_6y5e_model_2.cif	0.72372	[]	[]
/data163/YX/Proteomes_Uniprot_NCP/UP000005640_240729/fold_test_fold_job_number_q8ncn4_153ncp_6y5e/fold_test_fold_job_number_q8ncn4_153ncp_6y5e_model_0.cif	0.721416	[(('A', 'TYR', 47), ('I', 'LEU', 699)), (('A', 'ALA', 50), ('I', 'LEU', 699)), (('A', 'GLU', 51), ('I', 'LEU', 699)), (('A', 'GLU', 54), ('I', 'LEU', 699)), (('C', 'VAL', 18), ('I', 'LEU', 699)), (('A', 'TYR', 47), ('I', 'ARG', 700)), (('A', 'GLU', 51), ('I', 'ARG', 700)), (('A', 'LEU', 55), ('I', 'ARG', 700)), (('A', 'ASP', 80), ('I', 'ARG', 700)), (('A', 'GLU', 82), ('I', 'ARG', 700)), (('A', '…	[(('A', 'TYR', 47), ('I', 'LEU', 699)), (('A', 'ALA', 50), ('I', 'LEU', 699)), (('A', 'GLU', 51), ('I', 'LEU', 699)), (('A', 'GLU', 54), ('I', 'LEU', 699)), (('C', 'VAL', 18), ('I', 'LEU', 699)), (('A', 'TYR', 47), ('I', 'ARG', 700)), (('A', 'GLU', 51), ('I', 'ARG', 700)), (('A', 'ASP', 80), ('I', 'ARG', 700)), (('A', 'GLU', 82), ('I', 'ARG', 700)), (('A', 'LEU', 83), ('I', 'ARG', 700)), (('C', '…
/data163/YX/Proteomes_Uniprot_NCP/UP000005640_240729/fold_test_fold_job_number_q8tcn5_153ncp_6y5e/fold_test_fold_job_number_q8tcn5_153ncp_6y5e_model_1.cif	0.7205	[(('A', 'TYR', 47), ('I', 'ARG', 261)), (('A', 'GLU', 51), ('I', 'ARG', 261)), (('A', 'LEU', 55), ('I', 'ARG', 261)), (('A', 'ASP', 80), ('I', 'ARG', 261)), (('A', 'GLU', 82), ('I', 'ARG', 261)), (('A', 'LEU', 83), ('I', 'ARG', 261)), (('C', 'GLU', 75), ('I', 'ARG', 261)), (('C', 'LEU', 76), ('I', 'ARG', 261)), (('C', 'HIS', 79), ('I', 'ARG', 261)), (('A', 'GLU', 51), ('I', 'LYS', 264)), (('A', '…	[(('A', 'GLU', 51), ('I', 'ARG', 261)), (('A', 'ASP', 80), ('I', 'ARG', 261)), (('A', 'GLU', 82), ('I', 'ARG', 261)), (('A', 'LEU', 83), ('I', 'ARG', 261)), (('C', 'GLU', 75), ('I', 'ARG', 261)), (('C', 'LEU', 76), ('I', 'ARG', 261)), (('A', 'GLU', 51), ('I', 'LYS', 264)), (('C', 'HIS', 79), ('I', 'LYS', 264)), (('A', 'ASP', 80), ('I', 'GLN', 259)), (('A', 'GLU', 81), ('I', 'GLN', 259)), (('C', '…
/data163/YX/Proteomes_Uniprot_NCP/UP000005640_240729/fold_test_fold_job_number_q8tc05_153ncp_6y5e/fold_test_fold_job_number_q8tc05_153ncp_6y5e_model_1.cif	0.719433	[(('A', 'TYR', 40), ('I', 'ILE', 46)), (('C', 'SER', 61), ('I', 'ILE', 46)), (('C', 'ARG', 62), ('I', 'ILE', 46)), (('C', 'GLN', 65), ('I', 'ILE', 46)), (('C', 'THR', 85), ('I', 'ILE', 46)), (('C', 'VAL', 88), ('I', 'ILE', 46)), (('C', 'THR', 60), ('I', 'GLU', 49)), (('C', 'SER', 61), ('I', 'GLU', 49)), (('C', 'ARG', 62), ('I', 'GLU', 49)), (('C', 'SER', 61), ('I', 'PRO', 50)), (('C', 'VAL', 88),…	[(('C', 'SER', 61), ('I', 'ILE', 46)), (('C', 'ARG', 62), ('I', 'ILE', 46)), (('C', 'GLN', 65), ('I', 'ILE', 46)), (('C', 'THR', 85), ('I', 'ILE', 46)), (('C', 'THR', 60), ('I', 'GLU', 49)), (('C', 'SER', 61), ('I', 'GLU', 49)), (('C', 'ARG', 62), ('I', 'GLU', 49)), (('C', 'SER', 61), ('I', 'PRO', 50))]
/data163/YX/Proteomes_Uniprot_NCP/UP000005640_240729/fold_test_fold_job_number_q70cq1_153ncp_6y5e/fold_test_fold_job_number_q70cq1_153ncp_6y5e_model_2.cif	0.71936	[(('A', 'GLU', 46), ('I', 'ARG', 206)), (('A', 'TYR', 47), ('I', 'ARG', 206)), (('A', 'ALA', 50), ('I', 'ARG', 206)), (('C', 'GLN', 17), ('I', 'ARG', 206)), (('C', 'VAL', 18), ('I', 'ARG', 206)), (('C', 'GLU', 83), ('I', 'ARG', 206)), (('A', 'TYR', 47), ('I', 'SER', 208)), (('A', 'GLU', 51), ('I', 'SER', 208)), (('A', 'GLU', 54), ('I', 'SER', 208)), (('A', 'TYR', 47), ('I', 'ARG', 210)), (('A', '…	[(('A', 'GLU', 46), ('I', 'ARG', 206)), (('A', 'TYR', 47), ('I', 'ARG', 206)), (('A', 'ALA', 50), ('I', 'ARG', 206)), (('C', 'GLN', 17), ('I', 'ARG', 206)), (('C', 'VAL', 18), ('I', 'ARG', 206)), (('C', 'GLU', 83), ('I', 'ARG', 206)), (('A', 'TYR', 47), ('I', 'ARG', 210)), (('A', 'GLU', 51), ('I', 'ARG', 210)), (('A', 'LEU', 55), ('I', 'ARG', 210)), (('A', 'ASP', 80), ('I', 'ARG', 210)), (('A', '…
/data163/YX/Proteomes_Uniprot_NCP/UP000005640_240729/fold_test_fold_job_number_q6p280_153ncp_6y5e/fold_test_fold_job_number_q6p280_153ncp_6y5e_model_0.cif	0.717401	[(('F', 'LYS', 85), ('I', 'TYR', 138))]	[]
/data163/YX/Proteomes_Uniprot_NCP/UP000005640_240729/fold_test_fold_job_number_q96ak3_153ncp_6y5e/fold_test_fold_job_number_q96ak3_153ncp_6y5e_model_0.cif	0.71691	[(('A', 'TYR', 47), ('I', 'ARG', 375)), (('A', 'GLU', 51), ('I', 'ARG', 375)), (('A', 'LEU', 55), ('I', 'ARG', 375)), (('A', 'ASP', 80), ('I', 'ARG', 375)), (('A', 'GLU', 82), ('I', 'ARG', 375)), (('A', 'LEU', 83), ('I', 'ARG', 375)), (('C', 'GLU', 75), ('I', 'ARG', 375)), (('C', 'LEU', 76), ('I', 'ARG', 375)), (('C', 'HIS', 79), ('I', 'ARG', 375)), (('A', 'GLU', 51), ('I', 'GLN', 371)), (('A', '…	[(('A', 'TYR', 47), ('I', 'ARG', 375)), (('A', 'GLU', 51), ('I', 'ARG', 375)), (('A', 'LEU', 55), ('I', 'ARG', 375)), (('A', 'ASP', 80), ('I', 'ARG', 375)), (('A', 'GLU', 82), ('I', 'ARG', 375)), (('A', 'LEU', 83), ('I', 'ARG', 375)), (('C', 'GLU', 75), ('I', 'ARG', 375)), (('C', 'LEU', 76), ('I', 'ARG', 375)), (('C', 'HIS', 79), ('I', 'ARG', 375)), (('A', 'GLU', 51), ('I', 'GLN', 371)), (('A', '…
/data163/YX/Proteomes_Uniprot_NCP/UP000005640_240729/fold_test_fold_job_number_q9y5u2_153ncp_6y5e/fold_test_fold_job_number_q9y5u2_153ncp_6y5e_model_0.cif	0.716451	[]	[]
/data163/YX/Proteomes_Uniprot_NCP/UP000005640_240729/fold_test_fold_job_number_q9bxk1_153ncp_6y5e/fold_test_fold_job_number_q9bxk1_153ncp_6y5e_model_0.cif	0.712252	[(('A', 'TYR', 47), ('I', 'ARG', 44)), (('A', 'ALA', 50), ('I', 'ARG', 44)), (('A', 'GLU', 51), ('I', 'ARG', 44)), (('A', 'GLU', 54), ('I', 'ARG', 44)), (('C', 'VAL', 18), ('I', 'ARG', 44)), (('A', 'TYR', 47), ('I', 'ARG', 47)), (('A', 'GLU', 51), ('I', 'ARG', 47)), (('A', 'LEU', 55), ('I', 'ARG', 47)), (('A', 'ASP', 80), ('I', 'ARG', 47)), (('A', 'GLU', 82), ('I', 'ARG', 47)), (('A', 'LEU', 83),…	[(('A', 'ASP', 80), ('I', 'ARG', 47)), (('A', 'GLU', 82), ('I', 'ARG', 47)), (('A', 'LEU', 83), ('I', 'ARG', 47)), (('C', 'LEU', 76), ('I', 'ARG', 47))]
/data163/YX/Proteomes_Uniprot_NCP/UP000005640_240729/fold_test_fold_job_number_q96cv9_153ncp_6y5e/fold_test_fold_job_number_q96cv9_153ncp_6y5e_model_2.cif	0.712198	[]	[]
/data163/YX/Proteomes_Uniprot_NCP/UP000005640_240729/fold_test_fold_job_number_q9uk99_153ncp_6y5e/fold_test_fold_job_number_q9uk99_153ncp_6y5e_model_1.cif	0.709671	[]	[]
/data163/YX/Proteomes_Uniprot_NCP/UP000005640_240729/fold_test_fold_job_number_p15622_153ncp_6y5e/fold_test_fold_job_number_p15622_153ncp_6y5e_model_0.cif	0.709048	[]	[]
/data163/YX/Proteomes_Uniprot_NCP/UP000005640_240729/fold_test_fold_job_number_p35789_153ncp_6y5e/fold_test_fold_job_number_p35789_153ncp_6y5e_model_0.cif	0.708791	[]	[]
/data163/YX/Proteomes_Uniprot_NCP/UP000005640_240729/fold_test_fold_job_number_q9y2k7_153ncp_6y5e/fold_test_fold_job_number_q9y2k7_153ncp_6y5e_model_0.cif	0.703929	[(('A', 'LEU', 13), ('I', 'ARG', 764)), (('A', 'GLU', 46), ('I', 'ARG', 764)), (('C', 'GLU', 83), ('I', 'ARG', 764)), (('A', 'TYR', 47), ('I', 'PHE', 757)), (('C', 'HIS', 79), ('I', 'PHE', 757)), (('C', 'SER', 82), ('I', 'PHE', 757)), (('C', 'GLU', 83), ('I', 'PHE', 757)), (('A', 'TYR', 47), ('I', 'ARG', 760)), (('A', 'ALA', 50), ('I', 'ARG', 760)), (('A', 'GLU', 51), ('I', 'ARG', 760)), (('A', '…	[(('C', 'HIS', 79), ('I', 'PHE', 757)), (('A', 'LEU', 83), ('I', 'ARG', 753))]
/data163/YX/Proteomes_Uniprot_NCP/UP000005640_240729/fold_test_fold_job_number_q13501_153ncp_6y5e/fold_test_fold_job_number_q13501_153ncp_6y5e_model_0.cif	0.703732	[(('B', 'GLU', 51), ('I', 'LYS', 7)), (('B', 'GLU', 54), ('I', 'LYS', 7)), (('B', 'GLU', 51), ('I', 'ARG', 22)), (('B', 'LEU', 55), ('I', 'ARG', 22)), (('B', 'ASP', 80), ('I', 'ARG', 22)), (('B', 'GLU', 82), ('I', 'ARG', 22)), (('B', 'LEU', 83), ('I', 'ARG', 22)), (('D', 'GLU', 75), ('I', 'ARG', 22)), (('D', 'LEU', 76), ('I', 'ARG', 22)), (('B', 'GLU', 54), ('I', 'ARG', 96)), (('B', 'GLU', 54), (…	[]
/data163/YX/Proteomes_Uniprot_NCP/UP000005640_240729/fold_test_fold_job_number_q9y5l2_153ncp_6y5e/fold_test_fold_job_number_q9y5l2_153ncp_6y5e_model_1.cif	0.702299	[(('A', 'GLU', 46), ('I', 'SER', 39)), (('A', 'GLU', 46), ('I', 'TRP', 40)), (('A', 'TYR', 47), ('I', 'TRP', 40)), (('A', 'ALA', 50), ('I', 'TRP', 40)), (('A', 'GLU', 54), ('I', 'TRP', 40)), (('C', 'VAL', 14), ('I', 'TRP', 40)), (('C', 'GLN', 17), ('I', 'TRP', 40)), (('C', 'VAL', 18), ('I', 'TRP', 40)), (('C', 'GLU', 83), ('I', 'TRP', 40)), (('A', 'TYR', 47), ('I', 'THR', 42)), (('A', 'ALA', 50),…	[(('A', 'TYR', 47), ('I', 'THR', 42)), (('A', 'ALA', 50), ('I', 'THR', 42)), (('A', 'GLU', 51), ('I', 'THR', 42)), (('A', 'GLU', 54), ('I', 'THR', 42)), (('A', 'TYR', 47), ('I', 'ARG', 43)), (('A', 'GLU', 51), ('I', 'ARG', 43)), (('A', 'LEU', 55), ('I', 'ARG', 43)), (('A', 'ASP', 80), ('I', 'ARG', 43)), (('A', 'GLU', 82), ('I', 'ARG', 43)), (('A', 'LEU', 83), ('I', 'ARG', 43)), (('C', 'GLU', 75),…
/data163/YX/Proteomes_Uniprot_NCP/UP000005640_240729/fold_test_fold_job_number_q9h1e3_153ncp_6y5e/fold_test_fold_job_number_q9h1e3_153ncp_6y5e_model_2.cif	0.699816	[(('A', 'TYR', 47), ('I', 'ARG', 6)), (('A', 'GLU', 51), ('I', 'ARG', 6)), (('A', 'LEU', 55), ('I', 'ARG', 6)), (('A', 'ASP', 80), ('I', 'ARG', 6)), (('A', 'GLU', 82), ('I', 'ARG', 6)), (('A', 'LEU', 83), ('I', 'ARG', 6)), (('C', 'GLU', 75), ('I', 'ARG', 6)), (('C', 'LEU', 76), ('I', 'ARG', 6)), (('C', 'HIS', 79), ('I', 'ARG', 6)), (('A', 'LEU', 55), ('I', 'TYR', 13)), (('A', 'ASN', 58), ('I', 'T…	[]
/data163/YX/Proteomes_Uniprot_NCP/UP000005640_240729/fold_test_fold_job_number_o60264_153ncp_6y5e/fold_test_fold_job_number_o60264_153ncp_6y5e_model_0.cif	0.699699	[(('A', 'TYR', 47), ('I', 'ARG', 736)), (('A', 'GLU', 51), ('I', 'ARG', 736)), (('A', 'LEU', 55), ('I', 'ARG', 736)), (('A', 'ASP', 80), ('I', 'ARG', 736)), (('A', 'GLU', 82), ('I', 'ARG', 736)), (('A', 'LEU', 83), ('I', 'ARG', 736)), (('C', 'GLU', 75), ('I', 'ARG', 736)), (('C', 'LEU', 76), ('I', 'ARG', 736)), (('C', 'HIS', 79), ('I', 'ARG', 736)), (('A', 'GLU', 51), ('I', 'ARG', 738)), (('A', '…	[(('A', 'ASP', 80), ('I', 'ARG', 736)), (('A', 'GLU', 82), ('I', 'ARG', 736)), (('A', 'LEU', 83), ('I', 'ARG', 736)), (('C', 'GLU', 75), ('I', 'ARG', 736)), (('A', 'PRO', 99), ('I', 'PHE', 748))]
/data163/YX/Proteomes_Uniprot_NCP/UP000005640_240729/fold_test_fold_job_number_q8ndq6_153ncp_6y5e/fold_test_fold_job_number_q8ndq6_153ncp_6y5e_model_0.cif	0.696402	[]	[]
/data163/YX/Proteomes_Uniprot_NCP/UP000005640_240729/fold_test_fold_job_number_q9h0m5_153ncp_6y5e/fold_test_fold_job_number_q9h0m5_153ncp_6y5e_model_0.cif	0.692645	[]	[]
/data163/YX/Proteomes_Uniprot_NCP/UP000005640_240729/fold_test_fold_job_number_o95251_153ncp_6y5e/fold_test_fold_job_number_o95251_153ncp_6y5e_model_1.cif	0.69229	[(('A', 'LEU', 13), ('I', 'HIS', 246)), (('A', 'GLU', 46), ('I', 'HIS', 246)), (('A', 'TYR', 47), ('I', 'HIS', 246)), (('A', 'ALA', 50), ('I', 'HIS', 246)), (('C', 'VAL', 14), ('I', 'HIS', 246)), (('A', 'TYR', 47), ('I', 'THR', 248)), (('A', 'ALA', 50), ('I', 'THR', 248)), (('A', 'GLU', 51), ('I', 'THR', 248)), (('A', 'GLU', 54), ('I', 'THR', 248)), (('A', 'TYR', 47), ('I', 'ARG', 249)), (('A', '…	[]
/data163/YX/Proteomes_Uniprot_NCP/UP000005640_240729/fold_test_fold_job_number_q8nfc6_153ncp_6y5e/fold_test_fold_job_number_q8nfc6_153ncp_6y5e_model_1.cif	0.692123	[(('A', 'TYR', 47), ('I', 'LEU', 505)), (('C', 'HIS', 79), ('I', 'LEU', 505)), (('C', 'GLU', 83), ('I', 'LEU', 505)), (('A', 'TYR', 47), ('I', 'ARG', 508)), (('A', 'ALA', 50), ('I', 'ARG', 508)), (('A', 'GLU', 51), ('I', 'ARG', 508)), (('A', 'GLU', 54), ('I', 'ARG', 508)), (('C', 'VAL', 18), ('I', 'ARG', 508)), (('A', 'GLU', 51), ('I', 'LYS', 501)), (('A', 'GLU', 82), ('I', 'LYS', 501)), (('C', '…	[]
/data163/YX/Proteomes_Uniprot_NCP/UP000005640_240729/fold_test_fold_job_number_q8n883_153ncp_6y5e/fold_test_fold_job_number_q8n883_153ncp_6y5e_model_0.cif	0.691781	[]	[]
/data163/YX/Proteomes_Uniprot_NCP/UP000005640_240729/fold_test_fold_job_number_p0dxc1_153ncp_6y5e/fold_test_fold_job_number_p0dxc1_153ncp_6y5e_model_4.cif	0.690685	[(('A', 'TYR', 47), ('I', 'ARG', 7)), (('A', 'GLU', 51), ('I', 'ARG', 7)), (('A', 'LEU', 55), ('I', 'ARG', 7)), (('A', 'ASP', 80), ('I', 'ARG', 7)), (('A', 'GLU', 82), ('I', 'ARG', 7)), (('A', 'LEU', 83), ('I', 'ARG', 7)), (('C', 'GLU', 75), ('I', 'ARG', 7)), (('C', 'LEU', 76), ('I', 'ARG', 7)), (('C', 'HIS', 79), ('I', 'ARG', 7)), (('A', 'GLU', 51), ('I', 'ARG', 9)), (('A', 'GLU', 54), ('I', 'AR…	[]
/data163/YX/Proteomes_Uniprot_NCP/UP000005640_240729/fold_test_fold_job_number_q15650_153ncp_6y5e/fold_test_fold_job_number_q15650_153ncp_6y5e_model_1.cif	0.68983	[(('E', 'PHE', 41), ('I', 'ILE', 422)), (('G', 'ARG', 48), ('I', 'ILE', 422)), (('G', 'VAL', 51), ('I', 'ILE', 422)), (('G', 'THR', 52), ('I', 'ILE', 422))]	[]
/data163/YX/Proteomes_Uniprot_NCP/UP000005640_240729/fold_test_fold_job_number_p52740_153ncp_6y5e/fold_test_fold_job_number_p52740_153ncp_6y5e_model_0.cif	0.68834	[]	[]
/data163/YX/Proteomes_Uniprot_NCP/UP000005640_240729/fold_test_fold_job_number_o75182_153ncp_6y5e/fold_test_fold_job_number_o75182_153ncp_6y5e_model_0.cif	0.682824	[(('A', 'TYR', 47), ('I', 'LEU', 1015)), (('A', 'ALA', 50), ('I', 'LEU', 1015)), (('A', 'GLU', 51), ('I', 'LEU', 1015)), (('A', 'GLU', 54), ('I', 'LEU', 1015)), (('A', 'TYR', 47), ('I', 'ARG', 1017)), (('A', 'GLU', 51), ('I', 'ARG', 1017)), (('A', 'LEU', 55), ('I', 'ARG', 1017)), (('A', 'ASP', 80), ('I', 'ARG', 1017)), (('A', 'GLU', 82), ('I', 'ARG', 1017)), (('A', 'LEU', 83), ('I', 'ARG', 1017))…	[(('A', 'GLU', 51), ('I', 'LEU', 1015)), (('A', 'GLU', 54), ('I', 'LEU', 1015)), (('A', 'GLU', 51), ('I', 'ARG', 1017)), (('A', 'LEU', 55), ('I', 'ARG', 1017)), (('A', 'ASP', 80), ('I', 'ARG', 1017)), (('A', 'GLU', 82), ('I', 'ARG', 1017)), (('A', 'LEU', 83), ('I', 'ARG', 1017)), (('C', 'GLU', 75), ('I', 'ARG', 1017)), (('C', 'LEU', 76), ('I', 'ARG', 1017)), (('C', 'HIS', 79), ('I', 'ARG', 1017))…
/data163/YX/Proteomes_Uniprot_NCP/UP000005640_240729/fold_test_fold_job_number_q9y426_153ncp_6y5e/fold_test_fold_job_number_q9y426_153ncp_6y5e_model_2.cif	0.682097	[(('A', 'TYR', 47), ('I', 'ARG', 259)), (('A', 'ALA', 50), ('I', 'ARG', 259)), (('A', 'GLU', 51), ('I', 'PRO', 258)), (('A', 'GLU', 51), ('I', 'LYS', 256)), (('A', 'GLU', 54), ('I', 'PRO', 257)), (('B', 'ALA', 50), ('I', 'PHE', 635)), (('B', 'GLU', 51), ('I', 'PHE', 635)), (('B', 'GLU', 54), ('I', 'PHE', 635)), (('B', 'GLU', 51), ('I', 'ARG', 637)), (('B', 'ASP', 80), ('I', 'ARG', 637)), (('B', '…	[]
/data163/YX/Proteomes_Uniprot_NCP/UP000005640_240729/fold_test_fold_job_number_o14771_153ncp_6y5e/fold_test_fold_job_number_o14771_153ncp_6y5e_model_2.cif	0.68103	[(('C', 'ARG', 69), ('I', 'LEU', 204)), (('C', 'ALA', 77), ('I', 'VAL', 202)), (('C', 'LYS', 78), ('I', 'VAL', 202)), (('C', 'LYS', 78), ('I', 'ILE', 207)), (('C', 'VAL', 81), ('I', 'ILE', 207)), (('C', 'SER', 82), ('I', 'PHE', 209)), (('C', 'THR', 89), ('I', 'PHE', 227))]	[]
/data163/YX/Proteomes_Uniprot_NCP/UP000005640_240729/fold_test_fold_job_number_p16415_153ncp_6y5e/fold_test_fold_job_number_p16415_153ncp_6y5e_model_1.cif	0.680679	[]	[]
/data163/YX/Proteomes_Uniprot_NCP/UP000005640_240729/fold_test_fold_job_number_q9gzs1_153ncp_6y5e/fold_test_fold_job_number_q9gzs1_153ncp_6y5e_model_0.cif	0.679922	[(('C', 'LEU', 76), ('I', 'ARG', 53))]	[]
/data163/YX/Proteomes_Uniprot_NCP/UP000005640_240729/fold_test_fold_job_number_o75688_153ncp_6y5e/fold_test_fold_job_number_o75688_153ncp_6y5e_model_0.cif	0.678947	[(('A', 'TYR', 47), ('I', 'ARG', 404)), (('A', 'TYR', 47), ('I', 'ILE', 401)), (('A', 'GLU', 51), ('I', 'ILE', 401)), (('A', 'TYR', 47), ('I', 'ARG', 397)), (('A', 'GLU', 82), ('I', 'ARG', 397)), (('A', 'LEU', 83), ('I', 'ARG', 397)), (('C', 'GLU', 75), ('I', 'ARG', 397)), (('C', 'LEU', 76), ('I', 'ARG', 397)), (('C', 'HIS', 79), ('I', 'ARG', 397)), (('A', 'GLU', 51), ('I', 'ARG', 400)), (('A', '…	[]
/data163/YX/Proteomes_Uniprot_NCP/UP000005640_240729/fold_test_fold_job_number_q9y3l3_153ncp_6y5e/fold_test_fold_job_number_q9y3l3_153ncp_6y5e_model_0.cif	0.677921	[(('A', 'ALA', 35), ('I', 'MET', 2)), (('C', 'VAL', 88), ('I', 'MET', 2)), (('C', 'TYR', 91), ('I', 'MET', 2)), (('A', 'TYR', 40), ('I', 'MET', 9)), (('C', 'SER', 61), ('I', 'MET', 9)), (('C', 'ARG', 62), ('I', 'MET', 9)), (('C', 'GLN', 65), ('I', 'MET', 9)), (('C', 'THR', 85), ('I', 'MET', 9)), (('C', 'VAL', 88), ('I', 'MET', 9)), (('C', 'THR', 60), ('I', 'GLN', 5)), (('C', 'SER', 61), ('I', 'GL…	[]
/data163/YX/Proteomes_Uniprot_NCP/UP000005640_240729/fold_test_fold_job_number_q9bxl5_153ncp_6y5e/fold_test_fold_job_number_q9bxl5_153ncp_6y5e_model_1.cif	0.677672	[(('A', 'GLU', 46), ('I', 'TRP', 32)), (('A', 'TYR', 47), ('I', 'TRP', 32)), (('A', 'ALA', 50), ('I', 'TRP', 32)), (('C', 'VAL', 14), ('I', 'TRP', 32)), (('C', 'GLN', 17), ('I', 'TRP', 32)), (('C', 'VAL', 18), ('I', 'TRP', 32)), (('C', 'GLU', 83), ('I', 'TRP', 32)), (('A', 'GLU', 46), ('I', 'THR', 31)), (('A', 'TYR', 47), ('I', 'LEU', 34)), (('A', 'ALA', 50), ('I', 'LEU', 34)), (('A', 'GLU', 51),…	[(('A', 'TYR', 47), ('I', 'TRP', 32)), (('C', 'GLU', 83), ('I', 'TRP', 32)), (('A', 'TYR', 47), ('I', 'LEU', 34)), (('A', 'ALA', 50), ('I', 'LEU', 34)), (('A', 'GLU', 51), ('I', 'LEU', 34)), (('A', 'GLU', 54), ('I', 'LEU', 34)), (('A', 'TYR', 47), ('I', 'ARG', 35)), (('A', 'GLU', 51), ('I', 'ARG', 35)), (('A', 'LEU', 55), ('I', 'ARG', 35)), (('A', 'ASP', 80), ('I', 'ARG', 35)), (('A', 'GLU', 82),…
/data163/YX/Proteomes_Uniprot_NCP/UP000005640_240729/fold_test_fold_job_number_q9bwt1_153ncp_6y5e/fold_test_fold_job_number_q9bwt1_153ncp_6y5e_model_0.cif	0.676998	[(('A', 'GLU', 46), ('I', 'ARG', 178)), (('A', 'TYR', 47), ('I', 'ARG', 178)), (('A', 'ALA', 50), ('I', 'ARG', 178)), (('C', 'VAL', 14), ('I', 'ARG', 178)), (('C', 'GLN', 17), ('I', 'ARG', 178)), (('A', 'TYR', 47), ('I', 'THR', 181)), (('A', 'ALA', 50), ('I', 'THR', 181)), (('A', 'GLU', 51), ('I', 'THR', 181)), (('A', 'GLU', 54), ('I', 'THR', 181)), (('A', 'TYR', 47), ('I', 'ARG', 182)), (('A', '…	[(('B', 'ASP', 80), ('I', 'ARG', 61)), (('B', 'GLU', 82), ('I', 'ARG', 61)), (('D', 'LEU', 76), ('I', 'ARG', 61))]
/data163/YX/Proteomes_Uniprot_NCP/UP000005640_240729/fold_test_fold_job_number_q9bs34_153ncp_6y5e/fold_test_fold_job_number_q9bs34_153ncp_6y5e_model_0.cif	0.675556	[]	[]
/data163/YX/Proteomes_Uniprot_NCP/UP000005640_240729/fold_test_fold_job_number_q0vd86_153ncp_6y5e/fold_test_fold_job_number_q0vd86_153ncp_6y5e_model_0.cif	0.675485	[]	[]
/data163/YX/Proteomes_Uniprot_NCP/UP000005640_240729/fold_test_fold_job_number_q9p2j8_153ncp_6y5e/fold_test_fold_job_number_q9p2j8_153ncp_6y5e_model_0.cif	0.675211	[]	[]
/data163/YX/Proteomes_Uniprot_NCP/UP000005640_240729/fold_test_fold_job_number_p30291_153ncp_6y5e/fold_test_fold_job_number_p30291_153ncp_6y5e_model_3.cif	0.675173	[(('A', 'ASN', 58), ('I', 'LEU', 334)), (('C', 'GLU', 75), ('I', 'GLU', 309)), (('C', 'LYS', 78), ('I', 'GLU', 309)), (('C', 'HIS', 79), ('I', 'GLU', 309)), (('C', 'THR', 85), ('I', 'ASN', 519)), (('C', 'THR', 89), ('I', 'ASN', 519)), (('C', 'LYS', 86), ('I', 'GLU', 477)), (('C', 'LYS', 86), ('I', 'LEU', 488)), (('C', 'THR', 89), ('I', 'LEU', 488)), (('C', 'LYS', 90), ('I', 'LEU', 488)), (('C', '…	[(('C', 'GLU', 75), ('I', 'GLU', 309)), (('C', 'THR', 85), ('I', 'ASN', 519)), (('C', 'THR', 89), ('I', 'ASN', 519)), (('C', 'LYS', 86), ('I', 'GLU', 477)), (('C', 'LYS', 86), ('I', 'LEU', 488)), (('C', 'THR', 89), ('I', 'LEU', 488)), (('C', 'LYS', 90), ('I', 'LEU', 488)), (('C', 'SER', 93), ('I', 'LEU', 488)), (('C', 'THR', 89), ('I', 'TRP', 523)), (('C', 'SER', 93), ('I', 'TRP', 523)), (('C', '…
/data163/YX/Proteomes_Uniprot_NCP/UP000005640_240729/fold_test_fold_job_number_q9buv0_153ncp_6y5e/fold_test_fold_job_number_q9buv0_153ncp_6y5e_model_3.cif	0.675152	[(('A', 'TYR', 47), ('I', 'ARG', 161)), (('A', 'ALA', 50), ('I', 'ARG', 161)), (('C', 'GLU', 83), ('I', 'ARG', 161)), (('A', 'TYR', 47), ('I', 'ARG', 157)), (('A', 'GLU', 51), ('I', 'ARG', 157)), (('C', 'GLU', 75), ('I', 'ARG', 157)), (('C', 'LEU', 76), ('I', 'ARG', 157)), (('C', 'HIS', 79), ('I', 'ARG', 157)), (('A', 'ALA', 50), ('I', 'THR', 160)), (('A', 'GLU', 51), ('I', 'THR', 160)), (('A', '…	[]
/data163/YX/Proteomes_Uniprot_NCP/UP000005640_240729/fold_test_fold_job_number_q1w209_153ncp_6y5e/fold_test_fold_job_number_q1w209_153ncp_6y5e_model_3.cif	0.675132	[(('A', 'ALA', 50), ('I', 'ARG', 168)), (('A', 'GLU', 51), ('I', 'ARG', 168)), (('A', 'GLU', 54), ('I', 'ARG', 168)), (('C', 'VAL', 18), ('I', 'ARG', 168)), (('C', 'GLU', 83), ('I', 'ARG', 168)), (('A', 'TYR', 47), ('I', 'ARG', 171)), (('A', 'GLU', 51), ('I', 'ARG', 171)), (('A', 'ASP', 80), ('I', 'ARG', 171)), (('A', 'GLU', 82), ('I', 'ARG', 171)), (('A', 'LEU', 83), ('I', 'ARG', 171)), (('C', '…	[]
/data163/YX/Proteomes_Uniprot_NCP/UP000005640_240729/fold_test_fold_job_number_q9gzv1_153ncp_6y5e/fold_test_fold_job_number_q9gzv1_153ncp_6y5e_model_0.cif	0.674118	[]	[]
/data163/YX/Proteomes_Uniprot_NCP/UP000005640_240729/fold_test_fold_job_number_q16637_153ncp_6y5e/fold_test_fold_job_number_q16637_153ncp_6y5e_model_0.cif	0.672638	[(('A', 'ARG', 10), ('I', 'GLN', 282)), (('C', 'LYS', 90), ('I', 'GLN', 282)), (('C', 'ALA', 94), ('I', 'GLN', 282)), (('A', 'TYR', 40), ('I', 'PRO', 244)), (('C', 'SER', 61), ('I', 'PRO', 244)), (('C', 'ARG', 62), ('I', 'PRO', 244)), (('C', 'GLN', 65), ('I', 'PRO', 244)), (('C', 'ARG', 69), ('I', 'PRO', 247)), (('C', 'GLN', 65), ('I', 'TYR', 268)), (('C', 'VAL', 81), ('I', 'TYR', 268)), (('C', '…	[(('C', 'THR', 89), ('I', 'TYR', 272))]
/data163/YX/Proteomes_Uniprot_NCP/UP000005640_240729/fold_test_fold_job_number_q8nfu7_153ncp_6y5e/fold_test_fold_job_number_q8nfu7_153ncp_6y5e_model_1.cif	0.671518	[(('A', 'LEU', 13), ('I', 'MET', 104)), (('A', 'ALA', 43), ('I', 'MET', 104)), (('A', 'GLU', 46), ('I', 'MET', 104)), (('A', 'TYR', 47), ('I', 'MET', 104)), (('A', 'ALA', 50), ('I', 'MET', 104)), (('C', 'GLU', 83), ('I', 'MET', 104)), (('C', 'LYS', 86), ('I', 'MET', 104)), (('A', 'TYR', 47), ('I', 'LEU', 106)), (('A', 'ALA', 50), ('I', 'LEU', 106)), (('A', 'GLU', 51), ('I', 'LEU', 106)), (('A', '…	[(('A', 'LEU', 13), ('I', 'MET', 104)), (('A', 'ALA', 43), ('I', 'MET', 104)), (('A', 'GLU', 46), ('I', 'MET', 104)), (('A', 'TYR', 47), ('I', 'MET', 104)), (('A', 'ALA', 50), ('I', 'MET', 104)), (('C', 'GLU', 83), ('I', 'MET', 104)), (('A', 'TYR', 47), ('I', 'LEU', 106)), (('A', 'ALA', 50), ('I', 'LEU', 106)), (('A', 'GLU', 51), ('I', 'LEU', 106)), (('A', 'GLU', 54), ('I', 'LEU', 106)), (('C', '…
/data163/YX/Proteomes_Uniprot_NCP/UP000005640_240729/fold_test_fold_job_number_q9brg1_153ncp_6y5e/fold_test_fold_job_number_q9brg1_153ncp_6y5e_model_0.cif	0.671372	[(('D', 'SER', 61), ('I', 'SER', 168)), (('D', 'ARG', 62), ('I', 'SER', 168)), (('D', 'GLN', 65), ('I', 'SER', 168)), (('D', 'SER', 61), ('I', 'VAL', 167)), (('D', 'VAL', 88), ('I', 'VAL', 167)), (('D', 'THR', 89), ('I', 'VAL', 167)), (('D', 'THR', 92), ('I', 'VAL', 167)), (('D', 'ARG', 62), ('I', 'ASP', 169)), (('D', 'GLN', 65), ('I', 'ASP', 169)), (('D', 'GLU', 75), ('I', 'TYR', 128)), (('D', '…	[(('D', 'LYS', 78), ('I', 'TYR', 128)), (('D', 'SER', 82), ('I', 'THR', 126))]
/data163/YX/Proteomes_Uniprot_NCP/UP000005640_240729/fold_test_fold_job_number_q9nzl3_153ncp_6y5e/fold_test_fold_job_number_q9nzl3_153ncp_6y5e_model_0.cif	0.66858	[]	[]
/data163/YX/Proteomes_Uniprot_NCP/UP000005640_240729/fold_test_fold_job_number_q6eci4_153ncp_6y5e/fold_test_fold_job_number_q6eci4_153ncp_6y5e_model_2.cif	0.666799	[]	[]
/data163/YX/Proteomes_Uniprot_NCP/UP000005640_240729/fold_test_fold_job_number_q6zms4_153ncp_6y5e/fold_test_fold_job_number_q6zms4_153ncp_6y5e_model_0.cif	0.666455	[]	[]
/data163/YX/Proteomes_Uniprot_NCP/UP000005640_240729/fold_test_fold_job_number_q8iy57_153ncp_6y5e/fold_test_fold_job_number_q8iy57_153ncp_6y5e_model_3.cif	0.665245	[(('A', 'GLU', 51), ('I', 'THR', 50)), (('C', 'HIS', 79), ('I', 'THR', 50)), (('A', 'TYR', 47), ('I', 'ARG', 51)), (('A', 'GLU', 51), ('I', 'ARG', 51)), (('A', 'ASP', 80), ('I', 'ARG', 51)), (('A', 'GLU', 82), ('I', 'ARG', 51)), (('A', 'LEU', 83), ('I', 'ARG', 51)), (('C', 'GLU', 75), ('I', 'ARG', 51)), (('C', 'LEU', 76), ('I', 'ARG', 51)), (('C', 'HIS', 79), ('I', 'ARG', 51)), (('A', 'GLU', 54),…	[]
/data163/YX/Proteomes_Uniprot_NCP/UP000005640_240729/fold_test_fold_job_number_p50616_153ncp_6y5e/fold_test_fold_job_number_p50616_153ncp_6y5e_model_1.cif	0.662036	[(('A', 'GLU', 46), ('I', 'ARG', 170)), (('A', 'ALA', 50), ('I', 'ARG', 170)), (('A', 'ALA', 35), ('I', 'PHE', 187)), (('C', 'SER', 61), ('I', 'PHE', 187)), (('C', 'VAL', 88), ('I', 'PHE', 187)), (('C', 'TYR', 91), ('I', 'PHE', 187)), (('C', 'THR', 92), ('I', 'PHE', 187)), (('A', 'TYR', 40), ('I', 'PHE', 182)), (('C', 'SER', 61), ('I', 'PHE', 182)), (('C', 'ARG', 62), ('I', 'PHE', 182)), (('C', '…	[(('A', 'TYR', 40), ('I', 'PHE', 182)), (('C', 'SER', 61), ('I', 'PHE', 182)), (('C', 'ARG', 62), ('I', 'PHE', 182)), (('C', 'GLN', 65), ('I', 'PHE', 182)), (('C', 'THR', 85), ('I', 'PHE', 182)), (('C', 'VAL', 88), ('I', 'PHE', 182)), (('C', 'SER', 82), ('I', 'PHE', 177)), (('C', 'THR', 85), ('I', 'THR', 181))]
/data163/YX/Proteomes_Uniprot_NCP/UP000005640_240729/fold_test_fold_job_number_o95644_153ncp_6y5e/fold_test_fold_job_number_o95644_153ncp_6y5e_model_0.cif	0.661422	[(('A', 'GLU', 51), ('I', 'ARG', 266)), (('A', 'ASP', 80), ('I', 'ARG', 266)), (('A', 'GLU', 82), ('I', 'ARG', 266)), (('A', 'LEU', 83), ('I', 'ARG', 266)), (('C', 'GLU', 75), ('I', 'ARG', 266)), (('C', 'LEU', 76), ('I', 'ARG', 266)), (('C', 'HIS', 79), ('I', 'ARG', 266)), (('A', 'GLU', 51), ('I', 'TYR', 268)), (('A', 'GLU', 54), ('I', 'TYR', 268)), (('A', 'LEU', 55), ('I', 'TYR', 268)), (('A', '…	[(('B', 'ASN', 79), ('I', 'LYS', 548)), (('B', 'PRO', 99), ('I', 'LEU', 546)), (('B', 'LEU', 106), ('I', 'ARG', 540)), (('B', 'PRO', 107), ('I', 'ARG', 540)), (('F', 'ARG', 15), ('I', 'ARG', 540)), (('B', 'PRO', 107), ('I', 'THR', 444)), (('B', 'PRO', 107), ('I', 'GLU', 443)), (('F', 'ARG', 15), ('I', 'SER', 542)), (('F', 'ARG', 15), ('I', 'ASP', 543))]
/data163/YX/Proteomes_Uniprot_NCP/UP000005640_240729/fold_test_fold_job_number_q8n488_153ncp_6y5e/fold_test_fold_job_number_q8n488_153ncp_6y5e_model_1.cif	0.659514	[(('A', 'LEU', 13), ('I', 'LYS', 40)), (('A', 'GLU', 46), ('I', 'LYS', 40)), (('A', 'TYR', 47), ('I', 'ARG', 47)), (('A', 'ALA', 50), ('I', 'ARG', 47)), (('A', 'GLU', 51), ('I', 'ARG', 47)), (('A', 'GLU', 54), ('I', 'ARG', 47)), (('C', 'GLN', 17), ('I', 'ARG', 47)), (('C', 'VAL', 18), ('I', 'ARG', 47)), (('C', 'GLU', 83), ('I', 'ARG', 47)), (('A', 'TYR', 47), ('I', 'SER', 51)), (('A', 'GLU', 51),…	[(('A', 'GLU', 51), ('I', 'ARG', 53)), (('A', 'ASP', 80), ('I', 'ARG', 53)), (('A', 'GLU', 82), ('I', 'ARG', 53)), (('C', 'GLU', 75), ('I', 'ARG', 53)), (('C', 'LEU', 76), ('I', 'ARG', 53)), (('C', 'HIS', 79), ('I', 'ARG', 53)), (('A', 'ASP', 80), ('I', 'ARG', 56)), (('A', 'GLU', 81), ('I', 'ARG', 56))]
/data163/YX/Proteomes_Uniprot_NCP/UP000005640_240729/fold_test_fold_job_number_q96pv7_153ncp_6y5e/fold_test_fold_job_number_q96pv7_153ncp_6y5e_model_4.cif	0.658687	[(('A', 'GLU', 51), ('I', 'ARG', 4)), (('A', 'ALA', 50), ('I', 'ARG', 3)), (('A', 'GLU', 51), ('I', 'ARG', 3))]	[]
/data163/YX/Proteomes_Uniprot_NCP/UP000005640_240729/fold_test_fold_job_number_q96jc9_153ncp_6y5e/fold_test_fold_job_number_q96jc9_153ncp_6y5e_model_0.cif	0.655336	[(('A', 'TYR', 40), ('I', 'LEU', 257)), (('C', 'VAL', 88), ('I', 'LEU', 257)), (('A', 'TYR', 47), ('I', 'ARG', 112)), (('A', 'GLU', 51), ('I', 'ARG', 112)), (('A', 'ASP', 80), ('I', 'ARG', 112)), (('A', 'GLU', 82), ('I', 'ARG', 112)), (('A', 'LEU', 83), ('I', 'ARG', 112)), (('C', 'GLU', 75), ('I', 'ARG', 112)), (('C', 'LEU', 76), ('I', 'ARG', 112)), (('C', 'HIS', 79), ('I', 'ARG', 112)), (('A', '…	[]
/data163/YX/Proteomes_Uniprot_NCP/UP000005640_240729/fold_test_fold_job_number_o95999_153ncp_6y5e/fold_test_fold_job_number_o95999_153ncp_6y5e_model_3.cif	0.655202	[(('C', 'GLN', 65), ('I', 'PRO', 201)), (('C', 'THR', 85), ('I', 'PRO', 201)), (('A', 'TYR', 47), ('I', 'PHE', 222)), (('A', 'ALA', 50), ('I', 'PHE', 222)), (('C', 'GLU', 83), ('I', 'PHE', 222)), (('A', 'TYR', 47), ('I', 'LEU', 225)), (('A', 'ALA', 50), ('I', 'LEU', 225)), (('A', 'GLU', 51), ('I', 'LEU', 225)), (('A', 'GLU', 54), ('I', 'LEU', 225)), (('C', 'VAL', 18), ('I', 'LEU', 225)), (('A', '…	[(('A', 'GLU', 51), ('I', 'LEU', 225)), (('A', 'GLU', 51), ('I', 'SER', 227))]
/data163/YX/Proteomes_Uniprot_NCP/UP000005640_240729/fold_test_fold_job_number_q5h9l2_153ncp_6y5e/fold_test_fold_job_number_q5h9l2_153ncp_6y5e_model_1.cif	0.654343	[]	[]
/data163/YX/Proteomes_Uniprot_NCP/UP000005640_240729/fold_test_fold_job_number_q8ixq5_153ncp_6y5e/fold_test_fold_job_number_q8ixq5_153ncp_6y5e_model_0.cif	0.652903	[]	[]
/data163/YX/Proteomes_Uniprot_NCP/UP000005640_240729/fold_test_fold_job_number_q15973_153ncp_6y5e/fold_test_fold_job_number_q15973_153ncp_6y5e_model_1.cif	0.65278	[]	[]
/data163/YX/Proteomes_Uniprot_NCP/UP000005640_240729/fold_test_fold_job_number_q5qgs0_153ncp_6y5e/fold_test_fold_job_number_q5qgs0_153ncp_6y5e_model_0.cif	0.652195	[(('A', 'GLN', 14), ('I', 'TYR', 478)), (('A', 'GLU', 46), ('I', 'TYR', 478)), (('A', 'TYR', 47), ('I', 'TYR', 478)), (('A', 'ALA', 50), ('I', 'TYR', 478)), (('C', 'VAL', 14), ('I', 'TYR', 478)), (('C', 'VAL', 18), ('I', 'TYR', 478)), (('C', 'GLU', 83), ('I', 'TYR', 478)), (('A', 'TYR', 47), ('I', 'LEU', 480)), (('A', 'ALA', 50), ('I', 'LEU', 480)), (('A', 'GLU', 51), ('I', 'LEU', 480)), (('A', '…	[(('A', 'ALA', 50), ('I', 'LEU', 480)), (('A', 'GLU', 51), ('I', 'LEU', 480)), (('A', 'GLU', 51), ('I', 'ARG', 481)), (('A', 'LEU', 83), ('I', 'ARG', 481)), (('C', 'LEU', 76), ('I', 'ARG', 481))]
/data163/YX/Proteomes_Uniprot_NCP/UP000005640_240729/fold_test_fold_job_number_q6zn08_153ncp_6y5e/fold_test_fold_job_number_q6zn08_153ncp_6y5e_model_0.cif	0.652018	[(('A', 'GLU', 46), ('I', 'ILE', 99)), (('A', 'ALA', 50), ('I', 'ILE', 99)), (('C', 'SER', 82), ('I', 'LEU', 100)), (('C', 'GLU', 83), ('I', 'LEU', 100)), (('A', 'GLU', 51), ('I', 'ARG', 102)), (('A', 'ASP', 80), ('I', 'ARG', 102)), (('A', 'GLU', 82), ('I', 'ARG', 102)), (('A', 'LEU', 83), ('I', 'ARG', 102)), (('C', 'LEU', 76), ('I', 'ARG', 102)), (('A', 'GLU', 51), ('I', 'HIS', 103)), (('A', 'LE…	[]
/data163/YX/Proteomes_Uniprot_NCP/UP000005640_240729/fold_test_fold_job_number_a6ndx5_153ncp_6y5e/fold_test_fold_job_number_a6ndx5_153ncp_6y5e_model_0.cif	0.651033	[(('B', 'LYS', 64), ('I', 'TYR', 661))]	[]
/data163/YX/Proteomes_Uniprot_NCP/UP000005640_240729/fold_test_fold_job_number_q9nqz2_153ncp_6y5e/fold_test_fold_job_number_q9nqz2_153ncp_6y5e_model_0.cif	0.65077	[(('A', 'ALA', 43), ('I', 'MET', 1)), (('A', 'GLU', 46), ('I', 'MET', 1)), (('C', 'GLU', 83), ('I', 'MET', 1)), (('A', 'ALA', 50), ('I', 'VAL', 2)), (('C', 'GLN', 17), ('I', 'VAL', 2)), (('A', 'ALA', 50), ('I', 'SER', 5)), (('A', 'GLU', 51), ('I', 'SER', 5)), (('A', 'GLU', 51), ('I', 'ARG', 8)), (('A', 'ASP', 80), ('I', 'ARG', 8)), (('A', 'GLU', 82), ('I', 'ARG', 8)), (('C', 'LEU', 76), ('I', 'AR…	[]
/data163/YX/Proteomes_Uniprot_NCP/UP000005640_240729/fold_test_fold_job_number_q96mh2_153ncp_6y5e/fold_test_fold_job_number_q96mh2_153ncp_6y5e_model_0.cif	0.650764	[(('F', 'LYS', 85), ('I', 'PHE', 146))]	[]
/data163/YX/Proteomes_Uniprot_NCP/UP000005640_240729/fold_test_fold_job_number_q8nep9_153ncp_6y5e/fold_test_fold_job_number_q8nep9_153ncp_6y5e_model_0.cif	0.645446	[]	[]
/data163/YX/Proteomes_Uniprot_NCP/UP000005640_240729/fold_test_fold_job_number_q8n823_153ncp_6y5e/fold_test_fold_job_number_q8n823_153ncp_6y5e_model_3.cif	0.645021	[]	[]
/data163/YX/Proteomes_Uniprot_NCP/UP000005640_240729/fold_test_fold_job_number_p49790_153ncp_6y5e/fold_test_fold_job_number_p49790_153ncp_6y5e_model_4.cif	0.644775	[]	[]
/data163/YX/Proteomes_Uniprot_NCP/UP000005640_240729/fold_test_fold_job_number_b1aph4_153ncp_6y5e/fold_test_fold_job_number_b1aph4_153ncp_6y5e_model_1.cif	0.644477	[]	[]
/data163/YX/Proteomes_Uniprot_NCP/UP000005640_240729/fold_test_fold_job_number_p17039_153ncp_6y5e/fold_test_fold_job_number_p17039_153ncp_6y5e_model_1.cif	0.644037	[]	[]
/data163/YX/Proteomes_Uniprot_NCP/UP000005640_240729/fold_test_fold_job_number_q9y6e0_153ncp_6y5e/fold_test_fold_job_number_q9y6e0_153ncp_6y5e_model_0.cif	0.643623	[(('A', 'GLU', 46), ('I', 'TRP', 8)), (('A', 'TYR', 47), ('I', 'TRP', 8)), (('A', 'ALA', 50), ('I', 'TRP', 8)), (('C', 'GLN', 17), ('I', 'TRP', 8)), (('C', 'VAL', 18), ('I', 'TRP', 8)), (('C', 'GLU', 83), ('I', 'TRP', 8)), (('A', 'TYR', 47), ('I', 'LEU', 12)), (('A', 'ALA', 50), ('I', 'LEU', 12)), (('A', 'GLU', 51), ('I', 'LEU', 12)), (('A', 'GLU', 54), ('I', 'LEU', 12)), (('C', 'VAL', 18), ('I',…	[(('A', 'ALA', 50), ('I', 'LEU', 12)), (('A', 'GLU', 51), ('I', 'LEU', 12)), (('A', 'GLU', 54), ('I', 'LEU', 12)), (('C', 'VAL', 18), ('I', 'LEU', 12)), (('A', 'ASP', 80), ('I', 'ARG', 15)), (('A', 'GLU', 82), ('I', 'ARG', 15)), (('A', 'LEU', 83), ('I', 'ARG', 15))]
/data163/YX/Proteomes_Uniprot_NCP/UP000005640_240729/fold_test_fold_job_number_q6zna1_153ncp_6y5e/fold_test_fold_job_number_q6zna1_153ncp_6y5e_model_4.cif	0.641964	[]	[]
/data163/YX/Proteomes_Uniprot_NCP/UP000005640_240729/fold_test_fold_job_number_q5jvg8_153ncp_6y5e/fold_test_fold_job_number_q5jvg8_153ncp_6y5e_model_4.cif	0.641605	[]	[]
/data163/YX/Proteomes_Uniprot_NCP/UP000005640_240729/fold_test_fold_job_number_o95931_153ncp_6y5e/fold_test_fold_job_number_o95931_153ncp_6y5e_model_3.cif	0.640305	[(('A', 'LEU', 13), ('I', 'MET', 87)), (('A', 'ALA', 43), ('I', 'MET', 87)), (('A', 'GLU', 46), ('I', 'MET', 87)), (('A', 'TYR', 47), ('I', 'MET', 87)), (('C', 'GLU', 83), ('I', 'MET', 87)), (('A', 'GLU', 46), ('I', 'TYR', 85)), (('A', 'ALA', 50), ('I', 'TYR', 85)), (('C', 'VAL', 14), ('I', 'TYR', 85)), (('C', 'GLN', 17), ('I', 'TYR', 85)), (('C', 'VAL', 18), ('I', 'TYR', 85)), (('A', 'TYR', 47),…	[(('A', 'GLU', 46), ('I', 'MET', 87)), (('C', 'GLU', 83), ('I', 'MET', 87)), (('A', 'TYR', 47), ('I', 'LEU', 89)), (('A', 'ALA', 50), ('I', 'LEU', 89)), (('A', 'GLU', 51), ('I', 'LEU', 89)), (('A', 'GLU', 54), ('I', 'LEU', 89)), (('A', 'GLU', 51), ('I', 'ARG', 90)), (('A', 'LEU', 55), ('I', 'ARG', 90)), (('A', 'ASP', 80), ('I', 'ARG', 90)), (('A', 'GLU', 82), ('I', 'ARG', 90)), (('A', 'LEU', 83),…
/data163/YX/Proteomes_Uniprot_NCP/UP000005640_240729/fold_test_fold_job_number_q8iyx0_153ncp_6y5e/fold_test_fold_job_number_q8iyx0_153ncp_6y5e_model_1.cif	0.639551	[(('C', 'GLN', 65), ('I', 'GLU', 47)), (('C', 'ARG', 69), ('I', 'GLU', 47)), (('C', 'VAL', 81), ('I', 'GLU', 47)), (('C', 'THR', 85), ('I', 'GLU', 47)), (('C', 'HIS', 79), ('I', 'LEU', 55)), (('C', 'LYS', 78), ('I', 'ASN', 51)), (('C', 'VAL', 81), ('I', 'ASN', 51)), (('C', 'GLU', 83), ('I', 'VAL', 21)), (('C', 'THR', 85), ('I', 'VAL', 44)), (('C', 'THR', 89), ('I', 'VAL', 44)), (('C', 'THR', 89),…	[]
/data163/YX/Proteomes_Uniprot_NCP/UP000005640_240729/fold_test_fold_job_number_q96sq5_153ncp_6y5e/fold_test_fold_job_number_q96sq5_153ncp_6y5e_model_0.cif	0.637912	[]	[]
/data163/YX/Proteomes_Uniprot_NCP/UP000005640_240729/fold_test_fold_job_number_p36897_153ncp_6y5e/fold_test_fold_job_number_p36897_153ncp_6y5e_model_1.cif	0.637075	[(('C', 'GLN', 65), ('I', 'ILE', 78)), (('C', 'THR', 66), ('I', 'ILE', 78)), (('C', 'ARG', 69), ('I', 'PHE', 84)), (('C', 'ALA', 77), ('I', 'PHE', 84)), (('C', 'VAL', 81), ('I', 'PHE', 84))]	[]
/data163/YX/Proteomes_Uniprot_NCP/UP000005640_240729/fold_test_fold_job_number_q9h0e7_153ncp_6y5e/fold_test_fold_job_number_q9h0e7_153ncp_6y5e_model_1.cif	0.636496	[(('A', 'GLU', 46), ('I', 'ARG', 118)), (('A', 'TYR', 47), ('I', 'ARG', 118)), (('A', 'ALA', 50), ('I', 'ARG', 118)), (('C', 'VAL', 14), ('I', 'ARG', 118)), (('A', 'TYR', 47), ('I', 'LEU', 120)), (('A', 'ALA', 50), ('I', 'LEU', 120)), (('A', 'GLU', 51), ('I', 'LEU', 120)), (('A', 'GLU', 54), ('I', 'LEU', 120)), (('C', 'VAL', 18), ('I', 'LEU', 120)), (('A', 'TYR', 47), ('I', 'ARG', 121)), (('A', '…	[]
/data163/YX/Proteomes_Uniprot_NCP/UP000005640_240729/fold_test_fold_job_number_p0c1s8_153ncp_6y5e/fold_test_fold_job_number_p0c1s8_153ncp_6y5e_model_3.cif	0.63622	[(('A', 'GLU', 51), ('I', 'LYS', 245)), (('C', 'GLU', 75), ('I', 'LYS', 245)), (('C', 'HIS', 79), ('I', 'LYS', 245)), (('A', 'GLU', 54), ('I', 'SER', 251)), (('A', 'GLU', 54), ('I', 'ASN', 252)), (('A', 'ASN', 58), ('I', 'ASN', 252)), (('A', 'ARG', 61), ('I', 'GLU', 253)), (('A', 'ASP', 80), ('I', 'GLU', 249)), (('A', 'GLU', 81), ('I', 'GLU', 249)), (('C', 'GLU', 75), ('I', 'MET', 244)), (('C', '…	[(('C', 'THR', 85), ('I', 'ASN', 436)), (('C', 'THR', 89), ('I', 'ASN', 436)), (('C', 'LYS', 86), ('I', 'GLU', 394)), (('C', 'LYS', 86), ('I', 'LEU', 405)), (('C', 'THR', 89), ('I', 'LEU', 405)), (('C', 'LYS', 90), ('I', 'LEU', 405)), (('C', 'SER', 93), ('I', 'LEU', 405)), (('C', 'THR', 89), ('I', 'HIS', 441)), (('C', 'THR', 92), ('I', 'HIS', 441)), (('C', 'SER', 93), ('I', 'HIS', 441)), (('C', '…
/data163/YX/Proteomes_Uniprot_NCP/UP000005640_240729/fold_test_fold_job_number_p02686_153ncp_6y5e/fold_test_fold_job_number_p02686_153ncp_6y5e_model_0.cif	0.635332	[]	[]
/data163/YX/Proteomes_Uniprot_NCP/UP000005640_240729/fold_test_fold_job_number_a6nc97_153ncp_6y5e/fold_test_fold_job_number_a6nc97_153ncp_6y5e_model_3.cif	0.635259	[(('A', 'GLU', 46), ('I', 'ILE', 350)), (('A', 'TYR', 47), ('I', 'ILE', 350)), (('A', 'ALA', 50), ('I', 'ILE', 350)), (('C', 'VAL', 14), ('I', 'ILE', 350)), (('C', 'GLN', 17), ('I', 'ILE', 350)), (('C', 'GLU', 83), ('I', 'ILE', 350)), (('A', 'TYR', 47), ('I', 'THR', 352)), (('A', 'ALA', 50), ('I', 'THR', 352)), (('A', 'GLU', 51), ('I', 'THR', 352)), (('A', 'GLU', 54), ('I', 'THR', 352)), (('A', '…	[(('A', 'GLU', 51), ('I', 'ARG', 353)), (('A', 'ASP', 80), ('I', 'ARG', 353)), (('A', 'GLU', 82), ('I', 'ARG', 353)), (('A', 'LEU', 83), ('I', 'ARG', 353)), (('C', 'GLU', 75), ('I', 'ARG', 353)), (('C', 'LEU', 76), ('I', 'ARG', 353)), (('C', 'HIS', 79), ('I', 'ARG', 353))]
/data163/YX/Proteomes_Uniprot_NCP/UP000005640_240729/fold_test_fold_job_number_q8tap9_153ncp_6y5e/fold_test_fold_job_number_q8tap9_153ncp_6y5e_model_3.cif	0.634485	[(('A', 'GLU', 51), ('I', 'SER', 115)), (('A', 'GLU', 54), ('I', 'SER', 115)), (('A', 'LEU', 55), ('I', 'ARG', 117)), (('A', 'ASP', 80), ('I', 'ARG', 117)), (('A', 'GLU', 82), ('I', 'ARG', 117)), (('A', 'LEU', 83), ('I', 'ARG', 117)), (('C', 'LEU', 76), ('I', 'ARG', 117)), (('B', 'ALA', 50), ('I', 'ARG', 3)), (('B', 'TYR', 47), ('I', 'ARG', 7)), (('B', 'GLU', 51), ('I', 'ARG', 7)), (('B', 'ASP', …	[]
/data163/YX/Proteomes_Uniprot_NCP/UP000005640_240729/fold_test_fold_job_number_q96jf6_153ncp_6y5e/fold_test_fold_job_number_q96jf6_153ncp_6y5e_model_1.cif	0.633492	[]	[]
/data163/YX/Proteomes_Uniprot_NCP/UP000005640_240729/fold_test_fold_job_number_q6spf0_153ncp_6y5e/fold_test_fold_job_number_q6spf0_153ncp_6y5e_model_3.cif	0.63332	[(('A', 'GLN', 14), ('I', 'ARG', 267)), (('A', 'GLU', 46), ('I', 'ARG', 267)), (('A', 'ALA', 50), ('I', 'ARG', 267)), (('C', 'VAL', 14), ('I', 'ARG', 267)), (('C', 'GLN', 17), ('I', 'ARG', 267)), (('C', 'VAL', 18), ('I', 'ARG', 267)), (('A', 'TYR', 47), ('I', 'THR', 269)), (('A', 'ALA', 50), ('I', 'THR', 269)), (('A', 'GLU', 51), ('I', 'THR', 269)), (('A', 'GLU', 54), ('I', 'THR', 269)), (('A', '…	[(('A', 'TYR', 47), ('I', 'THR', 269)), (('A', 'ALA', 50), ('I', 'THR', 269)), (('A', 'GLU', 51), ('I', 'THR', 269)), (('A', 'GLU', 54), ('I', 'THR', 269)), (('A', 'TYR', 47), ('I', 'ARG', 270)), (('A', 'GLU', 51), ('I', 'ARG', 270)), (('A', 'LEU', 55), ('I', 'ARG', 270)), (('A', 'ASP', 80), ('I', 'ARG', 270)), (('A', 'GLU', 82), ('I', 'ARG', 270)), (('A', 'LEU', 83), ('I', 'ARG', 270)), (('C', '…
/data163/YX/Proteomes_Uniprot_NCP/UP000005640_240729/fold_test_fold_job_number_q8n7m2_153ncp_6y5e/fold_test_fold_job_number_q8n7m2_153ncp_6y5e_model_0.cif	0.633277	[]	[]
/data163/YX/Proteomes_Uniprot_NCP/UP000005640_240729/fold_test_fold_job_number_q96pq6_153ncp_6y5e/fold_test_fold_job_number_q96pq6_153ncp_6y5e_model_1.cif	0.633077	[]	[]
/data163/YX/Proteomes_Uniprot_NCP/UP000005640_240729/fold_test_fold_job_number_q9bxy8_153ncp_6y5e/fold_test_fold_job_number_q9bxy8_153ncp_6y5e_model_0.cif	0.631411	[]	[]
/data163/YX/Proteomes_Uniprot_NCP/UP000005640_240729/fold_test_fold_job_number_q3mis6_153ncp_6y5e/fold_test_fold_job_number_q3mis6_153ncp_6y5e_model_0.cif	0.630073	[]	[]
/data163/YX/Proteomes_Uniprot_NCP/UP000005640_240729/fold_test_fold_job_number_q96mm3_153ncp_6y5e/fold_test_fold_job_number_q96mm3_153ncp_6y5e_model_0.cif	0.629926	[(('A', 'GLU', 46), ('I', 'MET', 1)), (('A', 'ALA', 50), ('I', 'MET', 1)), (('A', 'ALA', 50), ('I', 'LEU', 5)), (('A', 'GLU', 51), ('I', 'LEU', 5)), (('A', 'GLU', 54), ('I', 'LEU', 5)), (('A', 'LEU', 55), ('I', 'ARG', 8)), (('A', 'ASP', 80), ('I', 'ARG', 8)), (('A', 'GLU', 82), ('I', 'ARG', 8)), (('A', 'LEU', 83), ('I', 'ARG', 8)), (('C', 'GLU', 75), ('I', 'ARG', 8)), (('C', 'LEU', 76), ('I', 'AR…	[]
/data163/YX/Proteomes_Uniprot_NCP/UP000005640_240729/fold_test_fold_job_number_a0a1b0gvz6_153ncp_6y5e/fold_test_fold_job_number_a0a1b0gvz6_153ncp_6y5e_model_3.cif	0.626838	[]	[]
/data163/YX/Proteomes_Uniprot_NCP/UP000005640_240729/fold_test_fold_job_number_q96s90_153ncp_6y5e/fold_test_fold_job_number_q96s90_153ncp_6y5e_model_0.cif	0.626436	[(('A', 'TYR', 47), ('I', 'ARG', 69)), (('A', 'ALA', 50), ('I', 'ARG', 69)), (('A', 'GLU', 51), ('I', 'ARG', 69)), (('A', 'GLU', 54), ('I', 'ARG', 69)), (('A', 'LEU', 55), ('I', 'ARG', 69)), (('C', 'VAL', 18), ('I', 'ARG', 69)), (('A', 'GLU', 51), ('I', 'ARG', 66)), (('A', 'ASP', 80), ('I', 'ARG', 66)), (('A', 'GLU', 81), ('I', 'ARG', 66)), (('A', 'GLU', 82), ('I', 'ARG', 66)), (('A', 'LEU', 83),…	[(('A', 'GLU', 81), ('I', 'ARG', 66)), (('A', 'LEU', 83), ('I', 'ARG', 66)), (('C', 'LEU', 76), ('I', 'ARG', 66)), (('A', 'ASN', 58), ('I', 'LEU', 70))]
/data163/YX/Proteomes_Uniprot_NCP/UP000005640_240729/fold_test_fold_job_number_p83916_153ncp_6y5e/fold_test_fold_job_number_p83916_153ncp_6y5e_model_0.cif	0.626277	[(('C', 'LEU', 76), ('I', 'ARG', 85)), (('A', 'ALA', 50), ('I', 'LYS', 84)), (('A', 'GLU', 54), ('I', 'LYS', 84)), (('C', 'GLN', 65), ('I', 'SER', 128)), (('C', 'THR', 85), ('I', 'SER', 128)), (('C', 'GLN', 65), ('I', 'SER', 129)), (('C', 'ARG', 69), ('I', 'SER', 129)), (('C', 'HIS', 79), ('I', 'ARG', 111)), (('C', 'SER', 82), ('I', 'ARG', 111)), (('C', 'GLU', 83), ('I', 'ARG', 111)), (('C', 'SER…	[(('C', 'SER', 82), ('I', 'LEU', 146)), (('C', 'THR', 85), ('I', 'LEU', 146)), (('C', 'LYS', 86), ('I', 'LEU', 146)), (('C', 'THR', 89), ('I', 'LEU', 146)), (('C', 'THR', 85), ('I', 'THR', 126)), (('C', 'THR', 89), ('I', 'THR', 126)), (('C', 'LYS', 86), ('I', 'LEU', 135)), (('C', 'THR', 89), ('I', 'LEU', 135)), (('C', 'LYS', 90), ('I', 'LEU', 135)), (('C', 'SER', 93), ('I', 'LEU', 135)), (('C', '…
/data163/YX/Proteomes_Uniprot_NCP/UP000005640_240729/fold_test_fold_job_number_q9nwv8_153ncp_6y5e/fold_test_fold_job_number_q9nwv8_153ncp_6y5e_model_2.cif	0.624727	[(('A', 'TYR', 47), ('I', 'THR', 27)), (('A', 'ALA', 50), ('I', 'THR', 27)), (('A', 'GLU', 51), ('I', 'THR', 27)), (('A', 'GLU', 54), ('I', 'THR', 27)), (('A', 'TYR', 47), ('I', 'ARG', 28)), (('A', 'GLU', 51), ('I', 'ARG', 28)), (('A', 'LEU', 55), ('I', 'ARG', 28)), (('A', 'ASP', 80), ('I', 'ARG', 28)), (('A', 'GLU', 82), ('I', 'ARG', 28)), (('A', 'LEU', 83), ('I', 'ARG', 28)), (('C', 'GLU', 75),…	[(('A', 'TYR', 47), ('I', 'THR', 27)), (('A', 'ALA', 50), ('I', 'THR', 27)), (('A', 'GLU', 51), ('I', 'THR', 27)), (('A', 'GLU', 54), ('I', 'THR', 27)), (('A', 'TYR', 47), ('I', 'ARG', 28)), (('A', 'GLU', 51), ('I', 'ARG', 28)), (('A', 'LEU', 55), ('I', 'ARG', 28)), (('A', 'ASP', 80), ('I', 'ARG', 28)), (('A', 'GLU', 82), ('I', 'ARG', 28)), (('A', 'LEU', 83), ('I', 'ARG', 28)), (('C', 'GLU', 75),…
/data163/YX/Proteomes_Uniprot_NCP/UP000005640_240729/fold_test_fold_job_number_q13129_153ncp_6y5e/fold_test_fold_job_number_q13129_153ncp_6y5e_model_0.cif	0.624528	[(('A', 'TYR', 47), ('I', 'ARG', 1292)), (('A', 'GLU', 51), ('I', 'ARG', 1292)), (('A', 'LEU', 55), ('I', 'ARG', 1292)), (('A', 'ASP', 80), ('I', 'ARG', 1292)), (('A', 'GLU', 82), ('I', 'ARG', 1292)), (('A', 'LEU', 83), ('I', 'ARG', 1292)), (('C', 'GLU', 75), ('I', 'ARG', 1292)), (('C', 'LEU', 76), ('I', 'ARG', 1292)), (('C', 'HIS', 79), ('I', 'ARG', 1292)), (('A', 'ALA', 59), ('I', 'TYR', 1301))…	[]
/data163/YX/Proteomes_Uniprot_NCP/UP000005640_240729/fold_test_fold_job_number_q9y6i4_153ncp_6y5e/fold_test_fold_job_number_q9y6i4_153ncp_6y5e_model_1.cif	0.623436	[(('A', 'GLN', 14), ('I', 'TYR', 206)), (('A', 'GLU', 46), ('I', 'TYR', 206)), (('A', 'ALA', 50), ('I', 'TYR', 206)), (('C', 'VAL', 14), ('I', 'TYR', 206)), (('C', 'GLN', 17), ('I', 'TYR', 206)), (('C', 'VAL', 18), ('I', 'TYR', 206)), (('A', 'TYR', 47), ('I', 'ARG', 209)), (('A', 'GLU', 51), ('I', 'ARG', 209)), (('A', 'LEU', 55), ('I', 'ARG', 209)), (('A', 'ASP', 80), ('I', 'ARG', 209)), (('A', '…	[(('A', 'GLU', 82), ('I', 'ARG', 209))]
/data163/YX/Proteomes_Uniprot_NCP/UP000005640_240729/fold_test_fold_job_number_q96iz0_153ncp_6y5e/fold_test_fold_job_number_q96iz0_153ncp_6y5e_model_0.cif	0.62328	[(('A', 'GLU', 46), ('I', 'LYS', 153)), (('C', 'GLU', 83), ('I', 'LYS', 153)), (('A', 'TYR', 47), ('I', 'ARG', 157)), (('A', 'ALA', 50), ('I', 'ARG', 157)), (('A', 'GLU', 51), ('I', 'ARG', 157)), (('A', 'GLU', 54), ('I', 'ARG', 157)), (('C', 'VAL', 18), ('I', 'ARG', 157)), (('A', 'TYR', 47), ('I', 'ARG', 160)), (('A', 'GLU', 51), ('I', 'ARG', 160)), (('A', 'LEU', 55), ('I', 'ARG', 160)), (('A', '…	[]
/data163/YX/Proteomes_Uniprot_NCP/UP000005640_240729/fold_test_fold_job_number_q8n4w9_153ncp_6y5e/fold_test_fold_job_number_q8n4w9_153ncp_6y5e_model_1.cif	0.621407	[]	[]
/data163/YX/Proteomes_Uniprot_NCP/UP000005640_240729/fold_test_fold_job_number_q96p70_153ncp_6y5e/fold_test_fold_job_number_q96p70_153ncp_6y5e_model_3.cif	0.620863	[(('A', 'LEU', 13), ('I', 'ILE', 895)), (('A', 'GLU', 46), ('I', 'ILE', 895)), (('A', 'TYR', 47), ('I', 'ILE', 895)), (('A', 'ALA', 50), ('I', 'ILE', 895)), (('C', 'GLU', 83), ('I', 'ILE', 895)), (('A', 'TYR', 47), ('I', 'THR', 897)), (('A', 'ALA', 50), ('I', 'THR', 897)), (('A', 'GLU', 51), ('I', 'THR', 897)), (('A', 'GLU', 54), ('I', 'THR', 897)), (('A', 'TYR', 47), ('I', 'ARG', 898)), (('A', '…	[(('A', 'TYR', 47), ('I', 'ILE', 895)), (('A', 'ALA', 50), ('I', 'ILE', 895)), (('C', 'GLU', 83), ('I', 'ILE', 895)), (('A', 'TYR', 47), ('I', 'THR', 897)), (('A', 'ALA', 50), ('I', 'THR', 897)), (('A', 'GLU', 51), ('I', 'THR', 897)), (('A', 'GLU', 54), ('I', 'THR', 897)), (('A', 'TYR', 47), ('I', 'ARG', 898)), (('A', 'GLU', 51), ('I', 'ARG', 898)), (('A', 'LEU', 55), ('I', 'ARG', 898)), (('A', '…
/data163/YX/Proteomes_Uniprot_NCP/UP000005640_240729/fold_test_fold_job_number_q9uny5_153ncp_6y5e/fold_test_fold_job_number_q9uny5_153ncp_6y5e_model_0.cif	0.620361	[(('B', 'GLU', 51), ('I', 'ARG', 275)), (('B', 'LEU', 55), ('I', 'ARG', 275)), (('B', 'ASP', 80), ('I', 'ARG', 275)), (('B', 'GLU', 82), ('I', 'ARG', 275)), (('B', 'LEU', 83), ('I', 'ARG', 275)), (('D', 'LEU', 76), ('I', 'ARG', 275)), (('D', 'ARG', 69), ('I', 'VAL', 290)), (('D', 'GLU', 75), ('I', 'TRP', 278)), (('D', 'LYS', 78), ('I', 'TRP', 278)), (('D', 'HIS', 79), ('I', 'TRP', 278)), (('D', '…	[]
/data163/YX/Proteomes_Uniprot_NCP/UP000005640_240729/fold_test_fold_job_number_p37108_153ncp_6y5e/fold_test_fold_job_number_p37108_153ncp_6y5e_model_2.cif	0.618078	[(('C', 'VAL', 81), ('I', 'MET', 91)), (('C', 'LYS', 78), ('I', 'ARG', 88)), (('C', 'HIS', 79), ('I', 'ARG', 88)), (('C', 'SER', 82), ('I', 'ARG', 88)), (('C', 'GLU', 83), ('I', 'ARG', 88)), (('C', 'VAL', 81), ('I', 'LEU', 87)), (('C', 'THR', 85), ('I', 'LEU', 87)), (('C', 'SER', 82), ('I', 'SER', 84)), (('C', 'LYS', 86), ('I', 'SER', 84)), (('C', 'THR', 85), ('I', 'LEU', 30)), (('C', 'THR', 89),…	[]
/data163/YX/Proteomes_Uniprot_NCP/UP000005640_240729/fold_test_fold_job_number_q9h7e2_153ncp_6y5e/fold_test_fold_job_number_q9h7e2_153ncp_6y5e_model_0.cif	0.617932	[(('C', 'LYS', 86), ('I', 'TYR', 597))]	[]
/data163/YX/Proteomes_Uniprot_NCP/UP000005640_240729/fold_test_fold_job_number_p36508_153ncp_6y5e/fold_test_fold_job_number_p36508_153ncp_6y5e_model_0.cif	0.614957	[]	[]
/data163/YX/Proteomes_Uniprot_NCP/UP000005640_240729/fold_test_fold_job_number_q8n3k9_1_200_153ncp_6y5e/fold_test_fold_job_number_q8n3k9_1_200_153ncp_6y5e_model_0.cif	0.614414	[(('A', 'TYR', 47), ('I', 'ARG', 132)), (('A', 'GLU', 51), ('I', 'ARG', 132)), (('A', 'LEU', 55), ('I', 'ARG', 132)), (('A', 'ASP', 80), ('I', 'ARG', 132)), (('A', 'GLU', 82), ('I', 'ARG', 132)), (('A', 'LEU', 83), ('I', 'ARG', 132)), (('C', 'GLU', 75), ('I', 'ARG', 132)), (('C', 'LEU', 76), ('I', 'ARG', 132)), (('C', 'HIS', 79), ('I', 'ARG', 132)), (('A', 'GLU', 51), ('I', 'ARG', 134)), (('A', '…	[(('A', 'ASP', 80), ('I', 'ARG', 132)), (('A', 'GLU', 82), ('I', 'ARG', 132)), (('A', 'LEU', 83), ('I', 'ARG', 132)), (('C', 'LEU', 76), ('I', 'ARG', 132)), (('A', 'GLU', 81), ('I', 'THR', 135)), (('A', 'GLU', 82), ('I', 'THR', 135))]
/data163/YX/Proteomes_Uniprot_NCP/UP000005640_240729/fold_test_fold_job_number_q9gzu8_153ncp_6y5e/fold_test_fold_job_number_q9gzu8_153ncp_6y5e_model_3.cif	0.614002	[]	[]
/data163/YX/Proteomes_Uniprot_NCP/UP000005640_240729/fold_test_fold_job_number_b4du55_153ncp_6y5e/fold_test_fold_job_number_b4du55_153ncp_6y5e_model_0.cif	0.613337	[(('A', 'GLU', 46), ('I', 'ARG', 179)), (('A', 'ALA', 50), ('I', 'ARG', 179)), (('A', 'GLU', 51), ('I', 'ARG', 181)), (('A', 'ASP', 80), ('I', 'ARG', 181)), (('A', 'GLU', 82), ('I', 'ARG', 181)), (('A', 'GLU', 54), ('I', 'SER', 178))]	[]
/data163/YX/Proteomes_Uniprot_NCP/UP000005640_240729/fold_test_fold_job_number_p51531_153ncp_6y5e/fold_test_fold_job_number_p51531_153ncp_6y5e_model_0.cif	0.613175	[]	[]
/data163/YX/Proteomes_Uniprot_NCP/UP000005640_240729/fold_test_fold_job_number_q15742_153ncp_6y5e/fold_test_fold_job_number_q15742_153ncp_6y5e_model_1.cif	0.612747	[(('A', 'TYR', 47), ('I', 'ARG', 98)), (('A', 'GLU', 51), ('I', 'ARG', 98)), (('A', 'GLU', 82), ('I', 'ARG', 98)), (('C', 'GLU', 75), ('I', 'ARG', 98)), (('C', 'HIS', 79), ('I', 'ARG', 98)), (('A', 'ALA', 50), ('I', 'ARG', 97)), (('A', 'GLU', 51), ('I', 'ARG', 97)), (('A', 'GLU', 54), ('I', 'ARG', 97)), (('C', 'VAL', 18), ('I', 'ARG', 97)), (('A', 'GLU', 51), ('I', 'LEU', 94)), (('A', 'LEU', 55),…	[(('A', 'GLU', 51), ('I', 'ARG', 98)), (('A', 'LEU', 55), ('I', 'PRO', 93))]
/data163/YX/Proteomes_Uniprot_NCP/UP000005640_240729/fold_test_fold_job_number_q86ye8_153ncp_6y5e/fold_test_fold_job_number_q86ye8_153ncp_6y5e_model_0.cif	0.611031	[]	[]
/data163/YX/Proteomes_Uniprot_NCP/UP000005640_240729/fold_test_fold_job_number_b2rxh2_153ncp_6y5e/fold_test_fold_job_number_b2rxh2_153ncp_6y5e_model_2.cif	0.611007	[(('A', 'TYR', 47), ('I', 'LEU', 371)), (('A', 'ALA', 50), ('I', 'LEU', 371)), (('A', 'GLU', 51), ('I', 'LEU', 371)), (('A', 'GLU', 54), ('I', 'LEU', 371)), (('C', 'VAL', 18), ('I', 'LEU', 371)), (('A', 'TYR', 47), ('I', 'ARG', 372)), (('A', 'GLU', 51), ('I', 'ARG', 372)), (('A', 'LEU', 55), ('I', 'ARG', 372)), (('A', 'ASP', 80), ('I', 'ARG', 372)), (('A', 'GLU', 82), ('I', 'ARG', 372)), (('A', '…	[(('A', 'TYR', 47), ('I', 'LEU', 371)), (('A', 'ALA', 50), ('I', 'LEU', 371)), (('A', 'GLU', 51), ('I', 'LEU', 371)), (('A', 'GLU', 54), ('I', 'LEU', 371)), (('A', 'TYR', 47), ('I', 'ARG', 372)), (('A', 'GLU', 51), ('I', 'ARG', 372)), (('A', 'LEU', 55), ('I', 'ARG', 372)), (('A', 'ASP', 80), ('I', 'ARG', 372)), (('A', 'GLU', 82), ('I', 'ARG', 372)), (('A', 'LEU', 83), ('I', 'ARG', 372)), (('C', '…
/data163/YX/Proteomes_Uniprot_NCP/UP000005640_240729/fold_test_fold_job_number_a6np11_153ncp_6y5e/fold_test_fold_job_number_a6np11_153ncp_6y5e_model_0.cif	0.610227	[(('A', 'ALA', 2), ('I', 'ILE', 262)), (('A', 'ARG', 10), ('I', 'ARG', 261)), (('C', 'TYR', 91), ('I', 'ARG', 261)), (('C', 'THR', 92), ('I', 'ARG', 261)), (('C', 'ALA', 94), ('I', 'ARG', 261))]	[]
/data163/YX/Proteomes_Uniprot_NCP/UP000005640_240729/fold_test_fold_job_number_q8tci5_153ncp_6y5e/fold_test_fold_job_number_q8tci5_153ncp_6y5e_model_0.cif	0.610118	[]	[]
/data163/YX/Proteomes_Uniprot_NCP/UP000005640_240729/fold_test_fold_job_number_q8iwd4_153ncp_6y5e/fold_test_fold_job_number_q8iwd4_153ncp_6y5e_model_0.cif	0.610006	[(('C', 'LYS', 78), ('I', 'ILE', 198)), (('C', 'HIS', 79), ('I', 'ILE', 198)), (('C', 'SER', 82), ('I', 'ILE', 198)), (('C', 'LYS', 78), ('I', 'MET', 201)), (('C', 'VAL', 81), ('I', 'MET', 201)), (('C', 'VAL', 81), ('I', 'MET', 197)), (('C', 'SER', 82), ('I', 'MET', 197)), (('C', 'THR', 85), ('I', 'MET', 197)), (('C', 'LYS', 86), ('I', 'PHE', 193))]	[]
/data163/YX/Proteomes_Uniprot_NCP/UP000005640_240729/fold_test_fold_job_number_q8tau3_153ncp_6y5e/fold_test_fold_job_number_q8tau3_153ncp_6y5e_model_1.cif	0.608601	[]	[]
/data163/YX/Proteomes_Uniprot_NCP/UP000005640_240729/fold_test_fold_job_number_q8wwm7_153ncp_6y5e/fold_test_fold_job_number_q8wwm7_153ncp_6y5e_model_3.cif	0.60673	[(('A', 'ASN', 63), ('I', 'ASP', 210)), (('A', 'ARG', 71), ('I', 'ASP', 210)), (('A', 'LEU', 75), ('I', 'ASP', 210)), (('A', 'PRO', 99), ('I', 'ASP', 210)), (('A', 'ASN', 79), ('I', 'ILE', 213)), (('A', 'LEU', 98), ('I', 'ILE', 213))]	[]
/data163/YX/Proteomes_Uniprot_NCP/UP000005640_240729/fold_test_fold_job_number_q6p1n0_153ncp_6y5e/fold_test_fold_job_number_q6p1n0_153ncp_6y5e_model_0.cif	0.605436	[(('A', 'ALA', 50), ('I', 'ARG', 168)), (('A', 'LEU', 83), ('I', 'ARG', 165))]	[]
/data163/YX/Proteomes_Uniprot_NCP/UP000005640_240729/fold_test_fold_job_number_q9y3y2_153ncp_6y5e/fold_test_fold_job_number_q9y3y2_153ncp_6y5e_model_2.cif	0.604595	[]	[]
/data163/YX/Proteomes_Uniprot_NCP/UP000005640_240729/fold_test_fold_job_number_o43768_153ncp_6y5e/fold_test_fold_job_number_o43768_153ncp_6y5e_model_4.cif	0.604574	[(('A', 'TYR', 47), ('I', 'ARG', 106)), (('A', 'GLU', 51), ('I', 'ARG', 106)), (('A', 'LEU', 55), ('I', 'ARG', 106)), (('A', 'ASP', 80), ('I', 'ARG', 106)), (('A', 'GLU', 82), ('I', 'ARG', 106)), (('A', 'LEU', 83), ('I', 'ARG', 106)), (('C', 'GLU', 75), ('I', 'ARG', 106)), (('C', 'LEU', 76), ('I', 'ARG', 106)), (('C', 'HIS', 79), ('I', 'ARG', 106)), (('A', 'LEU', 55), ('I', 'SER', 108)), (('A', '…	[]
/data163/YX/Proteomes_Uniprot_NCP/UP000005640_240729/fold_test_fold_job_number_q9umy1_153ncp_6y5e/fold_test_fold_job_number_q9umy1_153ncp_6y5e_model_0.cif	0.60431	[(('A', 'GLU', 46), ('I', 'VAL', 2)), (('A', 'TYR', 47), ('I', 'VAL', 2)), (('A', 'ALA', 50), ('I', 'VAL', 2)), (('C', 'GLU', 83), ('I', 'VAL', 2)), (('A', 'TYR', 47), ('I', 'LEU', 4)), (('A', 'ALA', 50), ('I', 'LEU', 4)), (('A', 'GLU', 51), ('I', 'LEU', 4)), (('A', 'GLU', 54), ('I', 'LEU', 4)), (('C', 'VAL', 18), ('I', 'LEU', 4)), (('A', 'TYR', 47), ('I', 'ARG', 5)), (('A', 'GLU', 51), ('I', 'AR…	[(('A', 'GLU', 51), ('I', 'LEU', 4))]
/data163/YX/Proteomes_Uniprot_NCP/UP000005640_240729/fold_test_fold_job_number_o14641_153ncp_6y5e/fold_test_fold_job_number_o14641_153ncp_6y5e_model_1.cif	0.603624	[(('C', 'SER', 61), ('I', 'LEU', 263)), (('C', 'VAL', 88), ('I', 'LEU', 263))]	[]
/data163/YX/Proteomes_Uniprot_NCP/UP000005640_240729/fold_test_fold_job_number_q5jtv8_153ncp_6y5e/fold_test_fold_job_number_q5jtv8_153ncp_6y5e_model_0.cif	0.603536	[(('B', 'GLN', 14), ('I', 'TYR', 104)), (('B', 'GLU', 46), ('I', 'TYR', 104)), (('B', 'ALA', 50), ('I', 'TYR', 104)), (('D', 'VAL', 14), ('I', 'TYR', 104)), (('B', 'TYR', 47), ('I', 'LEU', 106)), (('B', 'ALA', 50), ('I', 'LEU', 106)), (('B', 'GLU', 51), ('I', 'LEU', 106)), (('B', 'GLU', 54), ('I', 'LEU', 106)), (('B', 'TYR', 47), ('I', 'ARG', 107)), (('B', 'LEU', 55), ('I', 'ARG', 107)), (('B', '…	[]
/data163/YX/Proteomes_Uniprot_NCP/UP000005640_240729/fold_test_fold_job_number_q9umn6_153ncp_6y5e/fold_test_fold_job_number_q9umn6_153ncp_6y5e_model_1.cif	0.60232	[(('F', 'LEU', 89), ('I', 'VAL', 2547))]	[]
/data163/YX/Proteomes_Uniprot_NCP/UP000005640_240729/fold_test_fold_job_number_q96b01_153ncp_6y5e/fold_test_fold_job_number_q96b01_153ncp_6y5e_model_0.cif	0.602118	[(('B', 'ALA', 50), ('I', 'ARG', 333)), (('B', 'GLU', 51), ('I', 'ARG', 338)), (('B', 'ASP', 80), ('I', 'ARG', 338)), (('B', 'GLU', 82), ('I', 'ARG', 338)), (('D', 'LEU', 76), ('I', 'ARG', 338)), (('D', 'HIS', 79), ('I', 'ARG', 338)), (('B', 'GLU', 51), ('I', 'LEU', 334)), (('B', 'GLU', 54), ('I', 'LEU', 334)), (('D', 'HIS', 79), ('I', 'SER', 337))]	[]
/data163/YX/Proteomes_Uniprot_NCP/UP000005640_240729/fold_test_fold_job_number_a2a288_153ncp_6y5e/fold_test_fold_job_number_a2a288_153ncp_6y5e_model_0.cif	0.601537	[(('A', 'LEU', 98), ('I', 'PRO', 490)), (('A', 'ASN', 100), ('I', 'PRO', 490)), (('A', 'ALA', 103), ('I', 'ILE', 511))]	[]
/data163/YX/Proteomes_Uniprot_NCP/UP000005640_240729/fold_test_fold_job_number_q9h467_153ncp_6y5e/fold_test_fold_job_number_q9h467_153ncp_6y5e_model_0.cif	0.601274	[]	[]
/data163/YX/Proteomes_Uniprot_NCP/UP000005640_240729/fold_test_fold_job_number_q96m11_153ncp_6y5e/fold_test_fold_job_number_q96m11_153ncp_6y5e_model_0.cif	0.600591	[]	[]
/data163/YX/Proteomes_Uniprot_NCP/UP000005640_240729/fold_test_fold_job_number_q14118_153ncp_6y5e/fold_test_fold_job_number_q14118_153ncp_6y5e_model_1.cif	0.598382	[(('A', 'TYR', 47), ('I', 'ARG', 311)), (('A', 'GLU', 51), ('I', 'ARG', 311)), (('C', 'HIS', 79), ('I', 'ARG', 311)), (('A', 'GLU', 51), ('I', 'ARG', 309)), (('C', 'HIS', 79), ('I', 'ARG', 312))]	[]
/data163/YX/Proteomes_Uniprot_NCP/UP000005640_240729/fold_test_fold_job_number_p17027_153ncp_6y5e/fold_test_fold_job_number_p17027_153ncp_6y5e_model_1.cif	0.597619	[]	[]
/data163/YX/Proteomes_Uniprot_NCP/UP000005640_240729/fold_test_fold_job_number_p0c7x2_153ncp_6y5e/fold_test_fold_job_number_p0c7x2_153ncp_6y5e_model_1.cif	0.597156	[(('A', 'ALA', 50), ('I', 'ARG', 241)), (('A', 'GLU', 51), ('I', 'ARG', 244)), (('C', 'HIS', 79), ('I', 'ARG', 244)), (('A', 'GLU', 51), ('I', 'ILE', 247)), (('A', 'LEU', 55), ('I', 'ILE', 247)), (('A', 'GLU', 54), ('I', 'ARG', 243)), (('C', 'HIS', 79), ('I', 'PRO', 245))]	[]
/data163/YX/Proteomes_Uniprot_NCP/UP000005640_240729/fold_test_fold_job_number_q96lm6_153ncp_6y5e/fold_test_fold_job_number_q96lm6_153ncp_6y5e_model_0.cif	0.596027	[]	[]
/data163/YX/Proteomes_Uniprot_NCP/UP000005640_240729/fold_test_fold_job_number_q8iyb9_153ncp_6y5e/fold_test_fold_job_number_q8iyb9_153ncp_6y5e_model_1.cif	0.595101	[]	[]
/data163/YX/Proteomes_Uniprot_NCP/UP000005640_240729/fold_test_fold_job_number_q5tdh0_153ncp_6y5e/fold_test_fold_job_number_q5tdh0_153ncp_6y5e_model_1.cif	0.593261	[(('D', 'LYS', 86), ('I', 'TYR', 6))]	[]
/data163/YX/Proteomes_Uniprot_NCP/UP000005640_240729/fold_test_fold_job_number_p52742_153ncp_6y5e/fold_test_fold_job_number_p52742_153ncp_6y5e_model_0.cif	0.592417	[]	[]
/data163/YX/Proteomes_Uniprot_NCP/UP000005640_240729/fold_test_fold_job_number_q15406_153ncp_6y5e/fold_test_fold_job_number_q15406_153ncp_6y5e_model_2.cif	0.591943	[(('C', 'THR', 85), ('I', 'TRP', 419)), (('C', 'LYS', 86), ('I', 'TRP', 419)), (('C', 'THR', 89), ('I', 'TRP', 419)), (('C', 'THR', 89), ('I', 'MET', 441)), (('C', 'THR', 89), ('I', 'LEU', 444))]	[]
/data163/YX/Proteomes_Uniprot_NCP/UP000005640_240729/fold_test_fold_job_number_p19622_153ncp_6y5e/fold_test_fold_job_number_p19622_153ncp_6y5e_model_0.cif	0.591273	[(('A', 'GLU', 46), ('I', 'TYR', 222)), (('A', 'ALA', 50), ('I', 'TYR', 222)), (('C', 'VAL', 18), ('I', 'TYR', 222)), (('A', 'TYR', 47), ('I', 'ARG', 221)), (('C', 'GLU', 83), ('I', 'ARG', 221)), (('A', 'TYR', 47), ('I', 'ARG', 231)), (('A', 'GLU', 51), ('I', 'ARG', 231)), (('A', 'ASP', 80), ('I', 'ARG', 231)), (('A', 'GLU', 82), ('I', 'ARG', 231)), (('A', 'LEU', 83), ('I', 'ARG', 231)), (('C', '…	[]
/data163/YX/Proteomes_Uniprot_NCP/UP000005640_240729/fold_test_fold_job_number_q8www0_153ncp_6y5e/fold_test_fold_job_number_q8www0_153ncp_6y5e_model_0.cif	0.589933	[]	[]
/data163/YX/Proteomes_Uniprot_NCP/UP000005640_240729/fold_test_fold_job_number_q92530_153ncp_6y5e/fold_test_fold_job_number_q92530_153ncp_6y5e_model_0.cif	0.588819	[]	[]
/data163/YX/Proteomes_Uniprot_NCP/UP000005640_240729/fold_test_fold_job_number_q9nyt6_153ncp_6y5e/fold_test_fold_job_number_q9nyt6_153ncp_6y5e_model_1.cif	0.588301	[]	[]
/data163/YX/Proteomes_Uniprot_NCP/UP000005640_240729/fold_test_fold_job_number_q6pi77_153ncp_6y5e/fold_test_fold_job_number_q6pi77_153ncp_6y5e_model_0.cif	0.587924	[]	[]
/data163/YX/Proteomes_Uniprot_NCP/UP000005640_240729/fold_test_fold_job_number_q13185_153ncp_6y5e/fold_test_fold_job_number_q13185_153ncp_6y5e_model_2.cif	0.587199	[(('C', 'HIS', 79), ('I', 'ARG', 91)), (('C', 'GLN', 65), ('I', 'SER', 132)), (('C', 'THR', 85), ('I', 'SER', 132)), (('C', 'SER', 82), ('I', 'ARG', 115)), (('C', 'GLU', 83), ('I', 'ARG', 115)), (('C', 'THR', 85), ('I', 'LEU', 150)), (('C', 'LYS', 86), ('I', 'LEU', 150)), (('C', 'THR', 89), ('I', 'LEU', 150)), (('C', 'THR', 85), ('I', 'THR', 130)), (('C', 'THR', 89), ('I', 'THR', 130)), (('C', 'L…	[(('C', 'THR', 85), ('I', 'LEU', 150)), (('C', 'LYS', 86), ('I', 'LEU', 150)), (('C', 'THR', 89), ('I', 'LEU', 150)), (('C', 'THR', 85), ('I', 'THR', 130)), (('C', 'THR', 89), ('I', 'THR', 130)), (('C', 'LYS', 86), ('I', 'LEU', 139)), (('C', 'THR', 89), ('I', 'LEU', 139)), (('C', 'LYS', 90), ('I', 'LEU', 139)), (('C', 'LYS', 86), ('I', 'ASP', 149)), (('C', 'LYS', 86), ('I', 'ALA', 148)), (('C', '…
/data163/YX/Proteomes_Uniprot_NCP/UP000005640_240729/fold_test_fold_job_number_q6pgn9_153ncp_6y5e/fold_test_fold_job_number_q6pgn9_153ncp_6y5e_model_0.cif	0.587109	[]	[]
/data163/YX/Proteomes_Uniprot_NCP/UP000005640_240729/fold_test_fold_job_number_p52926_153ncp_6y5e/fold_test_fold_job_number_p52926_153ncp_6y5e_model_3.cif	0.587051	[(('A', 'GLU', 46), ('I', 'ARG', 79)), (('C', 'GLU', 83), ('I', 'ARG', 79)), (('A', 'TYR', 47), ('I', 'ARG', 77)), (('A', 'GLU', 51), ('I', 'ARG', 77)), (('A', 'ASP', 80), ('I', 'ARG', 77)), (('A', 'GLU', 82), ('I', 'ARG', 77)), (('A', 'LEU', 83), ('I', 'ARG', 77)), (('C', 'GLU', 75), ('I', 'ARG', 77)), (('C', 'LEU', 76), ('I', 'ARG', 77)), (('C', 'HIS', 79), ('I', 'ARG', 77)), (('A', 'GLU', 51),…	[]
/data163/YX/Proteomes_Uniprot_NCP/UP000005640_240729/fold_test_fold_job_number_p53355_153ncp_6y5e/fold_test_fold_job_number_p53355_153ncp_6y5e_model_1.cif	0.58701	[]	[]
/data163/YX/Proteomes_Uniprot_NCP/UP000005640_240729/fold_test_fold_job_number_q03164_153ncp_6y5e/fold_test_fold_job_number_q03164_153ncp_6y5e_model_2.cif	0.585877	[]	[]
/data163/YX/Proteomes_Uniprot_NCP/UP000005640_240729/fold_test_fold_job_number_q9bsg1_153ncp_6y5e/fold_test_fold_job_number_q9bsg1_153ncp_6y5e_model_2.cif	0.585801	[]	[]
/data163/YX/Proteomes_Uniprot_NCP/UP000005640_240729/fold_test_fold_job_number_o15266_153ncp_6y5e/fold_test_fold_job_number_o15266_153ncp_6y5e_model_0.cif	0.585136	[(('A', 'GLU', 46), ('I', 'ILE', 276)), (('A', 'ALA', 50), ('I', 'ILE', 276)), (('C', 'GLN', 17), ('I', 'ILE', 276)), (('C', 'VAL', 18), ('I', 'ILE', 276)), (('A', 'TYR', 47), ('I', 'LEU', 279)), (('A', 'ALA', 50), ('I', 'LEU', 279)), (('A', 'GLU', 51), ('I', 'LEU', 279)), (('A', 'GLU', 54), ('I', 'LEU', 279)), (('C', 'VAL', 18), ('I', 'LEU', 279)), (('A', 'GLU', 54), ('I', 'ALA', 283)), (('A', '…	[]
/data163/YX/Proteomes_Uniprot_NCP/UP000005640_240729/fold_test_fold_job_number_q96gy3_153ncp_6y5e/fold_test_fold_job_number_q96gy3_153ncp_6y5e_model_0.cif	0.584995	[(('A', 'ALA', 50), ('I', 'ARG', 68)), (('C', 'VAL', 18), ('I', 'ARG', 68)), (('A', 'ALA', 50), ('I', 'PHE', 69)), (('A', 'GLU', 54), ('I', 'PHE', 69)), (('A', 'GLU', 51), ('I', 'ARG', 73)), (('C', 'HIS', 79), ('I', 'ARG', 73)), (('A', 'GLU', 54), ('I', 'SER', 66)), (('C', 'VAL', 18), ('I', 'SER', 66)), (('A', 'GLU', 54), ('I', 'ARG', 74))]	[]
/data163/YX/Proteomes_Uniprot_NCP/UP000005640_240729/fold_test_fold_job_number_q9c0f3_153ncp_6y5e/fold_test_fold_job_number_q9c0f3_153ncp_6y5e_model_1.cif	0.583154	[]	[]
/data163/YX/Proteomes_Uniprot_NCP/UP000005640_240729/fold_test_fold_job_number_p09603_153ncp_6y5e/fold_test_fold_job_number_p09603_153ncp_6y5e_model_0.cif	0.583085	[(('A', 'GLU', 51), ('I', 'ARG', 252)), (('A', 'TYR', 47), ('I', 'ARG', 255)), (('A', 'GLU', 51), ('I', 'ARG', 255)), (('A', 'LEU', 55), ('I', 'ARG', 255)), (('A', 'ASP', 80), ('I', 'ARG', 255)), (('A', 'GLU', 82), ('I', 'ARG', 255)), (('A', 'LEU', 83), ('I', 'ARG', 255)), (('C', 'GLU', 75), ('I', 'ARG', 255)), (('C', 'LEU', 76), ('I', 'ARG', 255)), (('C', 'HIS', 79), ('I', 'ARG', 255)), (('C', '…	[]
/data163/YX/Proteomes_Uniprot_NCP/UP000005640_240729/fold_test_fold_job_number_q8n9z9_153ncp_6y5e/fold_test_fold_job_number_q8n9z9_153ncp_6y5e_model_0.cif	0.582679	[(('E', 'ARG', 92), ('I', 'PHE', 110)), (('F', 'LEU', 72), ('I', 'PHE', 110)), (('F', 'ILE', 75), ('I', 'PHE', 110)), (('E', 'LYS', 85), ('I', 'TYR', 105)), (('E', 'GLN', 88), ('I', 'TYR', 105)), (('F', 'HIS', 76), ('I', 'TYR', 105)), (('E', 'GLN', 88), ('I', 'ASP', 104)), (('E', 'GLN', 88), ('I', 'PHE', 106)), (('E', 'LEU', 89), ('I', 'PHE', 106)), (('E', 'ARG', 92), ('I', 'PHE', 106)), (('F', '…	[(('E', 'LYS', 85), ('I', 'TYR', 105)), (('E', 'GLN', 88), ('I', 'TYR', 105)), (('F', 'HIS', 76), ('I', 'TYR', 105))]
/data163/YX/Proteomes_Uniprot_NCP/UP000005640_240729/fold_test_fold_job_number_q9np08_153ncp_6y5e/fold_test_fold_job_number_q9np08_153ncp_6y5e_model_0.cif	0.582656	[(('A', 'GLU', 46), ('I', 'LEU', 72)), (('A', 'GLU', 46), ('I', 'ARG', 68)), (('A', 'TYR', 47), ('I', 'ARG', 68)), (('A', 'ALA', 50), ('I', 'ARG', 68)), (('C', 'GLN', 17), ('I', 'ARG', 68)), (('C', 'GLU', 83), ('I', 'ARG', 68)), (('A', 'TYR', 47), ('I', 'LEU', 65)), (('C', 'HIS', 79), ('I', 'LEU', 65)), (('C', 'SER', 82), ('I', 'LEU', 65)), (('C', 'GLU', 83), ('I', 'LEU', 65)), (('A', 'TYR', 47),…	[]
/data163/YX/Proteomes_Uniprot_NCP/UP000005640_240729/fold_test_fold_job_number_q9np98_153ncp_6y5e/fold_test_fold_job_number_q9np98_153ncp_6y5e_model_0.cif	0.582358	[]	[]
/data163/YX/Proteomes_Uniprot_NCP/UP000005640_240729/fold_test_fold_job_number_q8tbz8_153ncp_6y5e/fold_test_fold_job_number_q8tbz8_153ncp_6y5e_model_0.cif	0.581784	[]	[]
/data163/YX/Proteomes_Uniprot_NCP/UP000005640_240729/fold_test_fold_job_number_q13415_153ncp_6y5e/fold_test_fold_job_number_q13415_153ncp_6y5e_model_0.cif	0.581609	[]	[]
/data163/YX/Proteomes_Uniprot_NCP/UP000005640_240729/fold_test_fold_job_number_o95835_153ncp_6y5e/fold_test_fold_job_number_o95835_153ncp_6y5e_model_4.cif	0.580539	[(('A', 'TYR', 47), ('I', 'ARG', 694)), (('A', 'GLU', 51), ('I', 'ARG', 694)), (('A', 'ASP', 80), ('I', 'ARG', 694)), (('A', 'GLU', 82), ('I', 'ARG', 694)), (('A', 'LEU', 83), ('I', 'ARG', 694)), (('C', 'GLU', 75), ('I', 'ARG', 694)), (('C', 'LEU', 76), ('I', 'ARG', 694)), (('C', 'HIS', 79), ('I', 'ARG', 694)), (('A', 'GLU', 51), ('I', 'ILE', 693)), (('A', 'GLU', 54), ('I', 'ILE', 693)), (('A', '…	[]
/data163/YX/Proteomes_Uniprot_NCP/UP000005640_240729/fold_test_fold_job_number_q9bwk5_153ncp_6y5e/fold_test_fold_job_number_q9bwk5_153ncp_6y5e_model_0.cif	0.579897	[(('C', 'SER', 61), ('I', 'PHE', 155)), (('C', 'GLN', 65), ('I', 'PHE', 155)), (('C', 'THR', 85), ('I', 'PHE', 155)), (('C', 'VAL', 88), ('I', 'PHE', 155)), (('C', 'SER', 61), ('I', 'ILE', 154)), (('C', 'VAL', 88), ('I', 'ILE', 154)), (('C', 'ARG', 62), ('I', 'GLU', 58)), (('H', 'GLU', 55), ('I', 'GLU', 58)), (('C', 'GLN', 65), ('I', 'ILE', 61)), (('C', 'ARG', 69), ('I', 'ILE', 61)), (('C', 'VAL'…	[]
/data163/YX/Proteomes_Uniprot_NCP/UP000005640_240729/fold_test_fold_job_number_q68dy1_153ncp_6y5e/fold_test_fold_job_number_q68dy1_153ncp_6y5e_model_0.cif	0.57941	[]	[]
/data163/YX/Proteomes_Uniprot_NCP/UP000005640_240729/fold_test_fold_job_number_q96p47_153ncp_6y5e/fold_test_fold_job_number_q96p47_153ncp_6y5e_model_2.cif	0.578445	[(('B', 'ASP', 80), ('I', 'ARG', 334)), (('B', 'GLU', 82), ('I', 'ARG', 334)), (('D', 'GLU', 75), ('I', 'ARG', 334))]	[]
/data163/YX/Proteomes_Uniprot_NCP/UP000005640_240729/fold_test_fold_job_number_o14757_153ncp_6y5e/fold_test_fold_job_number_o14757_153ncp_6y5e_model_2.cif	0.577828	[(('A', 'TYR', 47), ('I', 'ARG', 263)), (('A', 'ALA', 50), ('I', 'ARG', 263)), (('A', 'GLU', 54), ('I', 'ARG', 263)), (('C', 'VAL', 14), ('I', 'ARG', 263)), (('C', 'GLN', 17), ('I', 'ARG', 263)), (('C', 'VAL', 18), ('I', 'ARG', 263)), (('A', 'ASP', 80), ('I', 'ARG', 275)), (('A', 'GLU', 82), ('I', 'ARG', 275)), (('C', 'GLU', 75), ('I', 'ARG', 275)), (('A', 'GLU', 54), ('I', 'SER', 236)), (('A', '…	[]
/data163/YX/Proteomes_Uniprot_NCP/UP000005640_240729/fold_test_fold_job_number_q96n58_153ncp_6y5e/fold_test_fold_job_number_q96n58_153ncp_6y5e_model_1.cif	0.57775	[]	[]
/data163/YX/Proteomes_Uniprot_NCP/UP000005640_240729/fold_test_fold_job_number_a6ne82_153ncp_6y5e/fold_test_fold_job_number_a6ne82_153ncp_6y5e_model_0.cif	0.577615	[]	[]
/data163/YX/Proteomes_Uniprot_NCP/UP000005640_240729/fold_test_fold_job_number_q9npc1_153ncp_6y5e/fold_test_fold_job_number_q9npc1_153ncp_6y5e_model_3.cif	0.576514	[(('A', 'GLU', 46), ('I', 'ARG', 212)), (('C', 'GLN', 17), ('I', 'ARG', 212)), (('A', 'GLU', 46), ('I', 'TRP', 213)), (('A', 'TYR', 47), ('I', 'TRP', 213)), (('A', 'ALA', 50), ('I', 'TRP', 213)), (('C', 'VAL', 14), ('I', 'TRP', 213)), (('C', 'GLN', 17), ('I', 'TRP', 213)), (('C', 'VAL', 18), ('I', 'TRP', 213)), (('C', 'GLU', 83), ('I', 'TRP', 213)), (('A', 'TYR', 47), ('I', 'ARG', 217)), (('A', '…	[]
/data163/YX/Proteomes_Uniprot_NCP/UP000005640_240729/fold_test_fold_job_number_q9y2v3_153ncp_6y5e/fold_test_fold_job_number_q9y2v3_153ncp_6y5e_model_2.cif	0.575987	[(('B', 'ALA', 50), ('I', 'LEU', 328))]	[]
/data163/YX/Proteomes_Uniprot_NCP/UP000005640_240729/fold_test_fold_job_number_q14190_153ncp_6y5e/fold_test_fold_job_number_q14190_153ncp_6y5e_model_1.cif	0.575042	[(('A', 'TYR', 47), ('I', 'ARG', 171)), (('A', 'GLU', 51), ('I', 'ARG', 171)), (('A', 'LEU', 55), ('I', 'ARG', 171)), (('A', 'ASP', 80), ('I', 'ARG', 171)), (('A', 'GLU', 82), ('I', 'ARG', 171)), (('A', 'LEU', 83), ('I', 'ARG', 171)), (('C', 'GLU', 75), ('I', 'ARG', 171)), (('C', 'LEU', 76), ('I', 'ARG', 171)), (('C', 'HIS', 79), ('I', 'ARG', 171)), (('A', 'GLU', 54), ('I', 'LYS', 170)), (('A', '…	[(('A', 'TYR', 47), ('I', 'ARG', 171)), (('A', 'GLU', 51), ('I', 'ARG', 171)), (('A', 'LEU', 55), ('I', 'ARG', 171)), (('A', 'ASP', 80), ('I', 'ARG', 171)), (('A', 'GLU', 82), ('I', 'ARG', 171)), (('A', 'LEU', 83), ('I', 'ARG', 171)), (('C', 'GLU', 75), ('I', 'ARG', 171)), (('C', 'LEU', 76), ('I', 'ARG', 171)), (('C', 'HIS', 79), ('I', 'ARG', 171)), (('A', 'GLU', 82), ('I', 'ASN', 172)), (('C', '…
/data163/YX/Proteomes_Uniprot_NCP/UP000005640_240729/fold_test_fold_job_number_o15143_153ncp_6y5e/fold_test_fold_job_number_o15143_153ncp_6y5e_model_1.cif	0.572636	[]	[]
/data163/YX/Proteomes_Uniprot_NCP/UP000005640_240729/fold_test_fold_job_number_q9c0g0_153ncp_6y5e/fold_test_fold_job_number_q9c0g0_153ncp_6y5e_model_0.cif	0.572423	[(('A', 'LEU', 83), ('I', 'ARG', 270)), (('A', 'GLU', 82), ('I', 'LEU', 274))]	[]
/data163/YX/Proteomes_Uniprot_NCP/UP000005640_240729/fold_test_fold_job_number_q14161_153ncp_6y5e/fold_test_fold_job_number_q14161_153ncp_6y5e_model_0.cif	0.572041	[]	[]
/data163/YX/Proteomes_Uniprot_NCP/UP000005640_240729/fold_test_fold_job_number_q9by66_153ncp_6y5e/fold_test_fold_job_number_q9by66_153ncp_6y5e_model_1.cif	0.570915	[(('A', 'TYR', 40), ('I', 'LEU', 236)), (('C', 'SER', 61), ('I', 'LEU', 236)), (('C', 'ARG', 62), ('I', 'LEU', 236)), (('C', 'GLN', 65), ('I', 'LEU', 236)), (('C', 'THR', 85), ('I', 'LEU', 236)), (('C', 'VAL', 88), ('I', 'LEU', 236)), (('C', 'THR', 60), ('I', 'LYS', 235)), (('C', 'SER', 61), ('I', 'LYS', 235)), (('C', 'ARG', 62), ('I', 'LYS', 235)), (('C', 'SER', 61), ('I', 'GLU', 232)), (('C', '…	[(('C', 'SER', 61), ('I', 'LEU', 236)), (('C', 'ARG', 62), ('I', 'LEU', 236)), (('C', 'GLN', 65), ('I', 'LEU', 236)), (('C', 'THR', 85), ('I', 'LEU', 236)), (('C', 'VAL', 88), ('I', 'LEU', 236))]
/data163/YX/Proteomes_Uniprot_NCP/UP000005640_240729/fold_test_fold_job_number_q6zn11_153ncp_6y5e/fold_test_fold_job_number_q6zn11_153ncp_6y5e_model_0.cif	0.569838	[(('B', 'LYS', 108), ('I', 'ARG', 391))]	[]
/data163/YX/Proteomes_Uniprot_NCP/UP000005640_240729/fold_test_fold_job_number_q8nhz7_153ncp_6y5e/fold_test_fold_job_number_q8nhz7_153ncp_6y5e_model_3.cif	0.569513	[(('C', 'LEU', 76), ('I', 'ARG', 51)), (('A', 'ASP', 62), ('I', 'PRO', 60))]	[]
/data163/YX/Proteomes_Uniprot_NCP/UP000005640_240729/fold_test_fold_job_number_q15935_153ncp_6y5e/fold_test_fold_job_number_q15935_153ncp_6y5e_model_0.cif	0.569509	[(('A', 'ALA', 50), ('I', 'LEU', 103)), (('A', 'GLU', 51), ('I', 'LEU', 103)), (('A', 'GLU', 54), ('I', 'LEU', 103)), (('A', 'ASP', 80), ('I', 'ARG', 104)), (('A', 'GLU', 82), ('I', 'ARG', 104)), (('C', 'GLU', 75), ('I', 'ARG', 104)), (('C', 'LEU', 76), ('I', 'ARG', 104)), (('A', 'GLU', 54), ('I', 'SER', 105))]	[]
/data163/YX/Proteomes_Uniprot_NCP/UP000005640_240729/fold_test_fold_job_number_q9udv6_153ncp_6y5e/fold_test_fold_job_number_q9udv6_153ncp_6y5e_model_1.cif	0.569446	[(('A', 'GLU', 46), ('I', 'LEU', 359)), (('C', 'VAL', 14), ('I', 'LEU', 359)), (('C', 'GLN', 17), ('I', 'LEU', 359)), (('C', 'VAL', 18), ('I', 'LEU', 359)), (('A', 'TYR', 47), ('I', 'ARG', 356)), (('C', 'GLU', 83), ('I', 'ARG', 356)), (('A', 'TYR', 47), ('I', 'PRO', 357)), (('A', 'ALA', 50), ('I', 'PRO', 357)), (('A', 'GLU', 51), ('I', 'PRO', 357)), (('A', 'GLU', 54), ('I', 'PRO', 357)), (('C', '…	[]
/data163/YX/Proteomes_Uniprot_NCP/UP000005640_240729/fold_test_fold_job_number_q9ueg4_153ncp_6y5e/fold_test_fold_job_number_q9ueg4_153ncp_6y5e_model_2.cif	0.569406	[]	[]
/data163/YX/Proteomes_Uniprot_NCP/UP000005640_240729/fold_test_fold_job_number_q49mi3_153ncp_6y5e/fold_test_fold_job_number_q49mi3_153ncp_6y5e_model_0.cif	0.569313	[(('C', 'ARG', 62), ('I', 'GLU', 76)), (('C', 'GLN', 65), ('I', 'GLU', 76)), (('H', 'GLU', 55), ('I', 'PRO', 78)), (('C', 'GLN', 65), ('I', 'PRO', 75)), (('C', 'ARG', 69), ('I', 'PRO', 75)), (('C', 'VAL', 81), ('I', 'PRO', 75)), (('C', 'THR', 85), ('I', 'PRO', 75)), (('C', 'SER', 82), ('I', 'SER', 58)), (('C', 'GLU', 83), ('I', 'SER', 58)), (('C', 'LYS', 86), ('I', 'SER', 58)), (('C', 'GLU', 83),…	[]
/data163/YX/Proteomes_Uniprot_NCP/UP000005640_240729/fold_test_fold_job_number_o60356_153ncp_6y5e/fold_test_fold_job_number_o60356_153ncp_6y5e_model_2.cif	0.568638	[(('A', 'ASN', 100), ('I', 'ARG', 56)), (('A', 'ALA', 103), ('I', 'THR', 54)), (('F', 'GLU', 96), ('I', 'GLU', 63))]	[]
/data163/YX/Proteomes_Uniprot_NCP/UP000005640_240729/fold_test_fold_job_number_o94901_153ncp_6y5e/fold_test_fold_job_number_o94901_153ncp_6y5e_model_0.cif	0.566845	[(('A', 'GLU', 46), ('I', 'MET', 51)), (('A', 'TYR', 47), ('I', 'MET', 51)), (('A', 'ALA', 50), ('I', 'MET', 51)), (('C', 'VAL', 14), ('I', 'MET', 51)), (('C', 'GLN', 17), ('I', 'MET', 51)), (('C', 'GLU', 83), ('I', 'MET', 51)), (('A', 'TYR', 47), ('I', 'SER', 52)), (('C', 'HIS', 79), ('I', 'SER', 52)), (('C', 'SER', 82), ('I', 'SER', 52)), (('C', 'GLU', 83), ('I', 'SER', 52)), (('A', 'TYR', 47),…	[]
/data163/YX/Proteomes_Uniprot_NCP/UP000005640_240729/fold_test_fold_job_number_q96jc4_153ncp_6y5e/fold_test_fold_job_number_q96jc4_153ncp_6y5e_model_0.cif	0.565183	[(('C', 'THR', 89), ('I', 'ILE', 23))]	[]
/data163/YX/Proteomes_Uniprot_NCP/UP000005640_240729/fold_test_fold_job_number_o95476_153ncp_6y5e/fold_test_fold_job_number_o95476_153ncp_6y5e_model_0.cif	0.564164	[(('C', 'ALA', 94), ('I', 'ARG', 236)), (('A', 'GLN', 14), ('I', 'ARG', 55)), (('A', 'GLU', 46), ('I', 'ARG', 55)), (('C', 'GLU', 83), ('I', 'SER', 49)), (('A', 'GLU', 51), ('I', 'PRO', 50)), (('C', 'LYS', 78), ('I', 'LEU', 46)), (('C', 'HIS', 79), ('I', 'PRO', 47)), (('C', 'SER', 82), ('I', 'TYR', 43)), (('C', 'THR', 85), ('I', 'PRO', 219)), (('C', 'THR', 89), ('I', 'PRO', 219)), (('C', 'LYS', 8…	[]
/data163/YX/Proteomes_Uniprot_NCP/UP000005640_240729/fold_test_fold_job_number_q5t230_153ncp_6y5e/fold_test_fold_job_number_q5t230_153ncp_6y5e_model_2.cif	0.563845	[(('A', 'GLU', 46), ('I', 'MET', 1)), (('A', 'TYR', 47), ('I', 'MET', 1)), (('A', 'ALA', 50), ('I', 'MET', 1)), (('C', 'GLU', 83), ('I', 'MET', 1)), (('A', 'TYR', 47), ('I', 'LEU', 3)), (('A', 'ALA', 50), ('I', 'LEU', 3)), (('A', 'GLU', 51), ('I', 'LEU', 3)), (('A', 'GLU', 54), ('I', 'LEU', 3)), (('C', 'VAL', 18), ('I', 'LEU', 3)), (('A', 'TYR', 47), ('I', 'ARG', 4)), (('A', 'GLU', 51), ('I', 'AR…	[(('A', 'TYR', 47), ('I', 'LEU', 3)), (('A', 'ALA', 50), ('I', 'LEU', 3)), (('A', 'GLU', 51), ('I', 'LEU', 3)), (('A', 'GLU', 54), ('I', 'LEU', 3)), (('C', 'VAL', 18), ('I', 'LEU', 3)), (('A', 'TYR', 47), ('I', 'ARG', 4)), (('A', 'GLU', 51), ('I', 'ARG', 4)), (('A', 'LEU', 55), ('I', 'ARG', 4)), (('A', 'ASP', 80), ('I', 'ARG', 4)), (('A', 'GLU', 82), ('I', 'ARG', 4)), (('A', 'LEU', 83), ('I', 'AR…
/data163/YX/Proteomes_Uniprot_NCP/UP000005640_240729/fold_test_fold_job_number_o75044_153ncp_6y5e/fold_test_fold_job_number_o75044_153ncp_6y5e_model_0.cif	0.563299	[]	[]
/data163/YX/Proteomes_Uniprot_NCP/UP000005640_240729/fold_test_fold_job_number_p46109_153ncp_6y5e/fold_test_fold_job_number_p46109_153ncp_6y5e_model_0.cif	0.559714	[(('A', 'ALA', 103), ('I', 'PRO', 174))]	[]
/data163/YX/Proteomes_Uniprot_NCP/UP000005640_240729/fold_test_fold_job_number_q9uk12_153ncp_6y5e/fold_test_fold_job_number_q9uk12_153ncp_6y5e_model_4.cif	0.559624	[(('D', 'ALA', 77), ('I', 'VAL', 47))]	[]
/data163/YX/Proteomes_Uniprot_NCP/UP000005640_240729/fold_test_fold_job_number_q6un15_153ncp_6y5e/fold_test_fold_job_number_q6un15_153ncp_6y5e_model_1.cif	0.559105	[(('C', 'GLU', 75), ('I', 'ARG', 329)), (('A', 'GLU', 54), ('I', 'ARG', 325))]	[]
/data163/YX/Proteomes_Uniprot_NCP/UP000005640_240729/fold_test_fold_job_number_p19419_153ncp_6y5e/fold_test_fold_job_number_p19419_153ncp_6y5e_model_0.cif	0.558489	[(('B', 'ALA', 50), ('I', 'TYR', 153)), (('B', 'GLU', 51), ('I', 'TYR', 153)), (('B', 'GLU', 54), ('I', 'TYR', 153)), (('B', 'TYR', 47), ('I', 'ARG', 150)), (('B', 'GLU', 51), ('I', 'ARG', 150)), (('B', 'LEU', 55), ('I', 'ARG', 150)), (('B', 'ASP', 80), ('I', 'ARG', 150)), (('B', 'GLU', 82), ('I', 'ARG', 150)), (('B', 'LEU', 83), ('I', 'ARG', 150)), (('D', 'GLU', 75), ('I', 'ARG', 150)), (('D', '…	[]
/data163/YX/Proteomes_Uniprot_NCP/UP000005640_240729/fold_test_fold_job_number_q5hyr2_153ncp_6y5e/fold_test_fold_job_number_q5hyr2_153ncp_6y5e_model_0.cif	0.558078	[(('A', 'TYR', 47), ('I', 'ARG', 10)), (('A', 'GLU', 51), ('I', 'ARG', 10)), (('A', 'ASP', 80), ('I', 'ARG', 10)), (('A', 'GLU', 82), ('I', 'ARG', 10)), (('A', 'LEU', 83), ('I', 'ARG', 10)), (('C', 'GLU', 75), ('I', 'ARG', 10)), (('C', 'LEU', 76), ('I', 'ARG', 10)), (('C', 'HIS', 79), ('I', 'ARG', 10)), (('A', 'ALA', 50), ('I', 'ILE', 9)), (('A', 'GLU', 51), ('I', 'ILE', 9)), (('A', 'GLU', 54), (…	[]
/data163/YX/Proteomes_Uniprot_NCP/UP000005640_240729/fold_test_fold_job_number_q8n8z8_153ncp_6y5e/fold_test_fold_job_number_q8n8z8_153ncp_6y5e_model_0.cif	0.557674	[]	[]
/data163/YX/Proteomes_Uniprot_NCP/UP000005640_240729/fold_test_fold_job_number_p45973_153ncp_6y5e/fold_test_fold_job_number_p45973_153ncp_6y5e_model_0.cif	0.55743	[(('A', 'TYR', 47), ('I', 'ARG', 115)), (('C', 'HIS', 79), ('I', 'ARG', 115)), (('C', 'SER', 82), ('I', 'ARG', 115)), (('C', 'GLU', 83), ('I', 'ARG', 115)), (('C', 'GLN', 65), ('I', 'SER', 132)), (('C', 'THR', 85), ('I', 'SER', 132)), (('C', 'GLN', 65), ('I', 'CYS', 133)), (('C', 'ARG', 69), ('I', 'CYS', 133)), (('C', 'VAL', 81), ('I', 'CYS', 133)), (('C', 'THR', 85), ('I', 'CYS', 133)), (('C', '…	[(('C', 'SER', 82), ('I', 'LEU', 150)), (('C', 'THR', 85), ('I', 'LEU', 150)), (('C', 'LYS', 86), ('I', 'LEU', 150)), (('C', 'THR', 89), ('I', 'LEU', 150)), (('C', 'THR', 85), ('I', 'THR', 130)), (('C', 'THR', 89), ('I', 'THR', 130)), (('C', 'THR', 85), ('I', 'MET', 137)), (('C', 'LYS', 86), ('I', 'LEU', 139)), (('C', 'THR', 89), ('I', 'LEU', 139)), (('C', 'LYS', 90), ('I', 'LEU', 139)), (('C', '…
/data163/YX/Proteomes_Uniprot_NCP/UP000005640_240729/fold_test_fold_job_number_q08an1_153ncp_6y5e/fold_test_fold_job_number_q08an1_153ncp_6y5e_model_0.cif	0.556253	[]	[]
/data163/YX/Proteomes_Uniprot_NCP/UP000005640_240729/fold_test_fold_job_number_a6nm28_153ncp_6y5e/fold_test_fold_job_number_a6nm28_153ncp_6y5e_model_0.cif	0.556242	[]	[]
/data163/YX/Proteomes_Uniprot_NCP/UP000005640_240729/fold_test_fold_job_number_q14934_153ncp_6y5e/fold_test_fold_job_number_q14934_153ncp_6y5e_model_0.cif	0.555735	[(('B', 'ASP', 62), ('I', 'LYS', 538)), (('B', 'ASN', 79), ('I', 'LYS', 538)), (('B', 'PRO', 99), ('I', 'LEU', 536)), (('B', 'LEU', 106), ('I', 'ASP', 533)), (('F', 'ARG', 15), ('I', 'ASP', 533)), (('B', 'PRO', 107), ('I', 'THR', 435)), (('B', 'PRO', 107), ('I', 'GLU', 434)), (('F', 'ARG', 15), ('I', 'ARG', 530)), (('F', 'ARG', 15), ('I', 'SER', 532))]	[(('B', 'ASP', 62), ('I', 'LYS', 538)), (('B', 'ASN', 79), ('I', 'LYS', 538)), (('B', 'PRO', 99), ('I', 'LEU', 536)), (('B', 'LEU', 106), ('I', 'ASP', 533)), (('F', 'ARG', 15), ('I', 'ASP', 533)), (('B', 'PRO', 107), ('I', 'THR', 435)), (('B', 'PRO', 107), ('I', 'GLU', 434)), (('F', 'ARG', 15), ('I', 'ARG', 530)), (('F', 'ARG', 15), ('I', 'SER', 532))]
/data163/YX/Proteomes_Uniprot_NCP/UP000005640_240729/fold_test_fold_job_number_q96br6_153ncp_6y5e/fold_test_fold_job_number_q96br6_153ncp_6y5e_model_0.cif	0.555163	[]	[]
/data163/YX/Proteomes_Uniprot_NCP/UP000005640_240729/fold_test_fold_job_number_q96bu1_153ncp_6y5e/fold_test_fold_job_number_q96bu1_153ncp_6y5e_model_4.cif	0.554173	[]	[]
/data163/YX/Proteomes_Uniprot_NCP/UP000005640_240729/fold_test_fold_job_number_q9gzx7_153ncp_6y5e/fold_test_fold_job_number_q9gzx7_153ncp_6y5e_model_0.cif	0.554114	[(('C', 'THR', 85), ('I', 'LEU', 189)), (('C', 'LYS', 78), ('I', 'LEU', 183)), (('C', 'HIS', 79), ('I', 'LEU', 183)), (('C', 'LYS', 86), ('I', 'TYR', 184))]	[]
/data163/YX/Proteomes_Uniprot_NCP/UP000005640_240729/fold_test_fold_job_number_q6zt77_153ncp_6y5e/fold_test_fold_job_number_q6zt77_153ncp_6y5e_model_2.cif	0.55336	[]	[]
/data163/YX/Proteomes_Uniprot_NCP/UP000005640_240729/fold_test_fold_job_number_q5t5d7_153ncp_6y5e/fold_test_fold_job_number_q5t5d7_153ncp_6y5e_model_2.cif	0.55333	[]	[]
/data163/YX/Proteomes_Uniprot_NCP/UP000005640_240729/fold_test_fold_job_number_q9nyf8_153ncp_6y5e/fold_test_fold_job_number_q9nyf8_153ncp_6y5e_model_4.cif	0.552657	[]	[]
/data163/YX/Proteomes_Uniprot_NCP/UP000005640_240729/fold_test_fold_job_number_p08f94_3850_4074_153ncp_6y5e/fold_test_fold_job_number_p08f94_3850_4074_153ncp_6y5e_model_4.cif	0.55197	[(('A', 'TYR', 47), ('I', 'ARG', 104)), (('A', 'GLU', 51), ('I', 'ARG', 104)), (('A', 'LEU', 55), ('I', 'ARG', 104)), (('A', 'ASP', 80), ('I', 'ARG', 104)), (('A', 'GLU', 82), ('I', 'ARG', 104)), (('A', 'LEU', 83), ('I', 'ARG', 104)), (('C', 'GLU', 75), ('I', 'ARG', 104)), (('C', 'LEU', 76), ('I', 'ARG', 104)), (('C', 'HIS', 79), ('I', 'ARG', 104)), (('A', 'ALA', 50), ('I', 'VAL', 101)), (('A', '…	[(('A', 'GLU', 51), ('I', 'ARG', 104)), (('C', 'LEU', 76), ('I', 'ARG', 104)), (('C', 'HIS', 79), ('I', 'ARG', 104))]
/data163/YX/Proteomes_Uniprot_NCP/UP000005640_240729/fold_test_fold_job_number_p05204_153ncp_6y5e/fold_test_fold_job_number_p05204_153ncp_6y5e_model_2.cif	0.551847	[(('A', 'TYR', 47), ('I', 'ARG', 23)), (('A', 'ALA', 50), ('I', 'ARG', 23)), (('A', 'GLU', 51), ('I', 'ARG', 23)), (('A', 'GLU', 54), ('I', 'ARG', 23)), (('C', 'VAL', 18), ('I', 'ARG', 23)), (('A', 'TYR', 47), ('I', 'ARG', 24)), (('A', 'GLU', 51), ('I', 'ARG', 24)), (('A', 'ASP', 80), ('I', 'ARG', 24)), (('A', 'GLU', 81), ('I', 'ARG', 24)), (('A', 'GLU', 82), ('I', 'ARG', 24)), (('A', 'LEU', 83),…	[(('A', 'TYR', 47), ('I', 'ARG', 23)), (('A', 'ALA', 50), ('I', 'ARG', 23)), (('A', 'GLU', 51), ('I', 'ARG', 23)), (('A', 'GLU', 54), ('I', 'ARG', 23)), (('C', 'VAL', 18), ('I', 'ARG', 23)), (('A', 'TYR', 47), ('I', 'ARG', 24)), (('A', 'GLU', 51), ('I', 'ARG', 24)), (('A', 'ASP', 80), ('I', 'ARG', 24)), (('A', 'GLU', 81), ('I', 'ARG', 24)), (('A', 'GLU', 82), ('I', 'ARG', 24)), (('A', 'LEU', 83),…
/data163/YX/Proteomes_Uniprot_NCP/UP000005640_240729/fold_test_fold_job_number_q5t0f9_153ncp_6y5e/fold_test_fold_job_number_q5t0f9_153ncp_6y5e_model_0.cif	0.551155	[]	[]
/data163/YX/Proteomes_Uniprot_NCP/UP000005640_240729/fold_test_fold_job_number_q6znx1_153ncp_6y5e/fold_test_fold_job_number_q6znx1_153ncp_6y5e_model_0.cif	0.551052	[]	[]
/data163/YX/Proteomes_Uniprot_NCP/UP000005640_240729/fold_test_fold_job_number_q96el1_153ncp_6y5e/fold_test_fold_job_number_q96el1_153ncp_6y5e_model_2.cif	0.551005	[(('B', 'ASP', 80), ('I', 'ARG', 183)), (('D', 'LYS', 86), ('I', 'LEU', 161))]	[]
/data163/YX/Proteomes_Uniprot_NCP/UP000005640_240729/fold_test_fold_job_number_q96rk1_153ncp_6y5e/fold_test_fold_job_number_q96rk1_153ncp_6y5e_model_0.cif	0.550801	[(('B', 'GLU', 46), ('I', 'HIS', 27)), (('B', 'ALA', 50), ('I', 'HIS', 27)), (('B', 'GLU', 51), ('I', 'LEU', 29)), (('B', 'GLU', 54), ('I', 'LEU', 29)), (('B', 'ASP', 80), ('I', 'ARG', 30)), (('B', 'GLU', 82), ('I', 'ARG', 30)), (('B', 'LEU', 83), ('I', 'ARG', 30)), (('D', 'LEU', 76), ('I', 'ARG', 30)), (('B', 'LEU', 55), ('I', 'LEU', 32)), (('B', 'ASP', 80), ('I', 'LEU', 32)), (('D', 'HIS', 79),…	[]
/data163/YX/Proteomes_Uniprot_NCP/UP000005640_240729/fold_test_fold_job_number_q9h4t2_153ncp_6y5e/fold_test_fold_job_number_q9h4t2_153ncp_6y5e_model_3.cif	0.550773	[]	[]
/data163/YX/Proteomes_Uniprot_NCP/UP000005640_240729/fold_test_fold_job_number_q8n7k0_153ncp_6y5e/fold_test_fold_job_number_q8n7k0_153ncp_6y5e_model_0.cif	0.550296	[]	[]
/data163/YX/Proteomes_Uniprot_NCP/UP000005640_240729/fold_test_fold_job_number_q7z7k2_153ncp_6y5e/fold_test_fold_job_number_q7z7k2_153ncp_6y5e_model_1.cif	0.55026	[]	[]
/data163/YX/Proteomes_Uniprot_NCP/UP000005640_240729/fold_test_fold_job_number_q32m78_153ncp_6y5e/fold_test_fold_job_number_q32m78_153ncp_6y5e_model_0.cif	0.54974	[]	[]
/data163/YX/Proteomes_Uniprot_NCP/UP000005640_240729/fold_test_fold_job_number_q32mq0_153ncp_6y5e/fold_test_fold_job_number_q32mq0_153ncp_6y5e_model_2.cif	0.549522	[(('C', 'GLU', 83), ('I', 'ARG', 712)), (('A', 'GLU', 46), ('I', 'PHE', 714)), (('A', 'ALA', 50), ('I', 'PHE', 714)), (('C', 'VAL', 14), ('I', 'PHE', 714)), (('C', 'VAL', 18), ('I', 'PHE', 714)), (('A', 'TYR', 47), ('I', 'LEU', 716)), (('A', 'ALA', 50), ('I', 'LEU', 716)), (('A', 'GLU', 51), ('I', 'LEU', 716)), (('A', 'GLU', 54), ('I', 'LEU', 716)), (('A', 'TYR', 47), ('I', 'ARG', 717)), (('A', '…	[(('A', 'ALA', 50), ('I', 'LEU', 716)), (('A', 'GLU', 51), ('I', 'LEU', 716)), (('A', 'GLU', 54), ('I', 'LEU', 716)), (('A', 'GLU', 51), ('I', 'ARG', 717)), (('A', 'ASP', 80), ('I', 'ARG', 717)), (('A', 'LEU', 83), ('I', 'ARG', 717))]
/data163/YX/Proteomes_Uniprot_NCP/UP000005640_240729/fold_test_fold_job_number_o00459_153ncp_6y5e/fold_test_fold_job_number_o00459_153ncp_6y5e_model_3.cif	0.548183	[(('A', 'GLU', 82), ('I', 'ARG', 94)), (('A', 'LEU', 83), ('I', 'ARG', 94)), (('A', 'ASN', 84), ('I', 'PRO', 88))]	[]
/data163/YX/Proteomes_Uniprot_NCP/UP000005640_240729/fold_test_fold_job_number_q86w42_153ncp_6y5e/fold_test_fold_job_number_q86w42_153ncp_6y5e_model_0.cif	0.547148	[(('A', 'GLU', 46), ('I', 'ARG', 247)), (('C', 'ARG', 69), ('I', 'ASP', 269)), (('C', 'VAL', 81), ('I', 'ASP', 269)), (('C', 'SER', 82), ('I', 'ASP', 269)), (('C', 'THR', 85), ('I', 'ASP', 269)), (('C', 'SER', 82), ('I', 'ASP', 229)), (('C', 'GLU', 83), ('I', 'ASP', 229)), (('C', 'LYS', 86), ('I', 'ASP', 229)), (('C', 'GLU', 83), ('I', 'SER', 230)), (('C', 'THR', 85), ('I', 'LEU', 285)), (('C', '…	[]
/data163/YX/Proteomes_Uniprot_NCP/UP000005640_240729/fold_test_fold_job_number_q5mcw4_153ncp_6y5e/fold_test_fold_job_number_q5mcw4_153ncp_6y5e_model_0.cif	0.546646	[]	[]
/data163/YX/Proteomes_Uniprot_NCP/UP000005640_240729/fold_test_fold_job_number_q3sxz3_153ncp_6y5e/fold_test_fold_job_number_q3sxz3_153ncp_6y5e_model_1.cif	0.546569	[(('C', 'LYS', 90), ('I', 'ILE', 11))]	[]
/data163/YX/Proteomes_Uniprot_NCP/UP000005640_240729/fold_test_fold_job_number_q12873_153ncp_6y5e/fold_test_fold_job_number_q12873_153ncp_6y5e_model_2.cif	0.546306	[(('A', 'TYR', 47), ('I', 'ARG', 1342)), (('A', 'GLU', 51), ('I', 'ARG', 1342)), (('A', 'LEU', 55), ('I', 'ARG', 1342)), (('A', 'ASP', 80), ('I', 'ARG', 1342)), (('A', 'GLU', 82), ('I', 'ARG', 1342)), (('A', 'LEU', 83), ('I', 'ARG', 1342)), (('C', 'GLU', 75), ('I', 'ARG', 1342)), (('C', 'LEU', 76), ('I', 'ARG', 1342)), (('C', 'HIS', 79), ('I', 'ARG', 1342)), (('A', 'GLU', 51), ('I', 'ARG', 1344))…	[(('A', 'GLU', 51), ('I', 'ARG', 1342)), (('A', 'LEU', 55), ('I', 'ARG', 1342)), (('A', 'ASP', 80), ('I', 'ARG', 1342)), (('A', 'GLU', 82), ('I', 'ARG', 1342)), (('A', 'LEU', 83), ('I', 'ARG', 1342)), (('C', 'GLU', 75), ('I', 'ARG', 1342)), (('C', 'LEU', 76), ('I', 'ARG', 1342)), (('C', 'HIS', 79), ('I', 'ARG', 1342)), (('A', 'LEU', 55), ('I', 'TYR', 1349)), (('A', 'ASN', 58), ('I', 'TYR', 1349))…
/data163/YX/Proteomes_Uniprot_NCP/UP000005640_240729/fold_test_fold_job_number_q7l2r6_153ncp_6y5e/fold_test_fold_job_number_q7l2r6_153ncp_6y5e_model_1.cif	0.544162	[]	[]
/data163/YX/Proteomes_Uniprot_NCP/UP000005640_240729/fold_test_fold_job_number_q14739_153ncp_6y5e/fold_test_fold_job_number_q14739_153ncp_6y5e_model_0.cif	0.544153	[(('A', 'GLN', 14), ('I', 'TYR', 166)), (('A', 'GLU', 46), ('I', 'TYR', 166)), (('A', 'ALA', 50), ('I', 'TYR', 166)), (('C', 'VAL', 14), ('I', 'TYR', 166)), (('C', 'GLN', 17), ('I', 'TYR', 166)), (('C', 'GLU', 83), ('I', 'TYR', 166)), (('A', 'TYR', 47), ('I', 'LEU', 168)), (('A', 'ALA', 50), ('I', 'LEU', 168)), (('A', 'GLU', 51), ('I', 'LEU', 168)), (('A', 'GLU', 54), ('I', 'LEU', 168)), (('C', '…	[]
/data163/YX/Proteomes_Uniprot_NCP/UP000005640_240729/fold_test_fold_job_number_q5t200_153ncp_6y5e/fold_test_fold_job_number_q5t200_153ncp_6y5e_model_0.cif	0.542631	[]	[]
/data163/YX/Proteomes_Uniprot_NCP/UP000005640_240729/fold_test_fold_job_number_q6zv50_153ncp_6y5e/fold_test_fold_job_number_q6zv50_153ncp_6y5e_model_4.cif	0.541812	[]	[]
/data163/YX/Proteomes_Uniprot_NCP/UP000005640_240729/fold_test_fold_job_number_a6nnf4_153ncp_6y5e/fold_test_fold_job_number_a6nnf4_153ncp_6y5e_model_1.cif	0.541418	[]	[]
/data163/YX/Proteomes_Uniprot_NCP/UP000005640_240729/fold_test_fold_job_number_q96rn5_153ncp_6y5e/fold_test_fold_job_number_q96rn5_153ncp_6y5e_model_0.cif	0.541318	[]	[]
/data163/YX/Proteomes_Uniprot_NCP/UP000005640_240729/fold_test_fold_job_number_q504t8_153ncp_6y5e/fold_test_fold_job_number_q504t8_153ncp_6y5e_model_1.cif	0.541095	[]	[]
/data163/YX/Proteomes_Uniprot_NCP/UP000005640_240729/fold_test_fold_job_number_a0a5f9zhs7_153ncp_6y5e/fold_test_fold_job_number_a0a5f9zhs7_153ncp_6y5e_model_0.cif	0.540452	[(('A', 'ALA', 50), ('I', 'LEU', 264)), (('A', 'TYR', 47), ('I', 'LEU', 268)), (('A', 'ALA', 50), ('I', 'LEU', 268)), (('A', 'GLU', 51), ('I', 'LEU', 268)), (('A', 'GLU', 54), ('I', 'LEU', 268)), (('C', 'VAL', 18), ('I', 'LEU', 268)), (('A', 'TYR', 47), ('I', 'ARG', 269)), (('A', 'GLU', 51), ('I', 'ARG', 269)), (('A', 'ASP', 80), ('I', 'ARG', 269)), (('A', 'GLU', 82), ('I', 'ARG', 269)), (('A', '…	[(('A', 'ASP', 80), ('I', 'ARG', 269)), (('A', 'GLU', 82), ('I', 'ARG', 269)), (('A', 'LEU', 83), ('I', 'ARG', 269)), (('C', 'LEU', 76), ('I', 'ARG', 269)), (('C', 'HIS', 79), ('I', 'ARG', 269))]
/data163/YX/Proteomes_Uniprot_NCP/UP000005640_240729/fold_test_fold_job_number_q02880_153ncp_6y5e/fold_test_fold_job_number_q02880_153ncp_6y5e_model_0.cif	0.540305	[(('A', 'GLU', 46), ('I', 'ARG', 1356)), (('A', 'ALA', 50), ('I', 'ARG', 1356)), (('C', 'GLN', 17), ('I', 'ARG', 1356)), (('A', 'GLU', 51), ('I', 'ARG', 1362)), (('A', 'ASP', 80), ('I', 'ARG', 1362)), (('A', 'GLU', 82), ('I', 'ARG', 1362)), (('A', 'LEU', 83), ('I', 'ARG', 1362)), (('C', 'GLU', 75), ('I', 'ARG', 1362)), (('C', 'LEU', 76), ('I', 'ARG', 1362)), (('C', 'HIS', 79), ('I', 'ARG', 1362))…	[]
/data163/YX/Proteomes_Uniprot_NCP/UP000005640_240729/fold_test_fold_job_number_q8iwy9_153ncp_6y5e/fold_test_fold_job_number_q8iwy9_153ncp_6y5e_model_0.cif	0.53997	[]	[]
/data163/YX/Proteomes_Uniprot_NCP/UP000005640_240729/fold_test_fold_job_number_q7z3v5_153ncp_6y5e/fold_test_fold_job_number_q7z3v5_153ncp_6y5e_model_2.cif	0.538616	[]	[]
/data163/YX/Proteomes_Uniprot_NCP/UP000005640_240729/fold_test_fold_job_number_q9h987_153ncp_6y5e/fold_test_fold_job_number_q9h987_153ncp_6y5e_model_4.cif	0.538521	[]	[]
/data163/YX/Proteomes_Uniprot_NCP/UP000005640_240729/fold_test_fold_job_number_q86xr8_153ncp_6y5e/fold_test_fold_job_number_q86xr8_153ncp_6y5e_model_2.cif	0.537161	[(('C', 'THR', 89), ('I', 'ILE', 415))]	[]
/data163/YX/Proteomes_Uniprot_NCP/UP000005640_240729/fold_test_fold_job_number_c0hm83_153ncp_6y5e/fold_test_fold_job_number_c0hm83_153ncp_6y5e_model_3.cif	0.536778	[(('A', 'TYR', 40), ('I', 'TRP', 8)), (('C', 'SER', 61), ('I', 'TRP', 8)), (('C', 'ARG', 62), ('I', 'TRP', 8)), (('C', 'GLN', 65), ('I', 'TRP', 8)), (('C', 'THR', 85), ('I', 'TRP', 8)), (('C', 'VAL', 88), ('I', 'TRP', 8)), (('C', 'SER', 61), ('I', 'LEU', 5)), (('C', 'VAL', 88), ('I', 'LEU', 5)), (('C', 'TYR', 91), ('I', 'LEU', 5)), (('C', 'THR', 92), ('I', 'LEU', 5)), (('C', 'THR', 85), ('I', 'TY…	[(('C', 'SER', 61), ('I', 'TRP', 8))]
/data163/YX/Proteomes_Uniprot_NCP/UP000005640_240729/fold_test_fold_job_number_o75909_153ncp_6y5e/fold_test_fold_job_number_o75909_153ncp_6y5e_model_0.cif	0.53541	[(('C', 'ARG', 62), ('I', 'GLU', 108)), (('C', 'GLN', 65), ('I', 'GLU', 108)), (('H', 'LYS', 58), ('I', 'GLU', 108)), (('C', 'ARG', 69), ('I', 'GLN', 156)), (('C', 'VAL', 81), ('I', 'GLN', 156)), (('C', 'SER', 82), ('I', 'GLN', 156)), (('C', 'THR', 85), ('I', 'GLN', 156)), (('C', 'LYS', 78), ('I', 'GLU', 158)), (('C', 'SER', 82), ('I', 'ASP', 154)), (('C', 'THR', 85), ('I', 'LEU', 155)), (('C', '…	[]
/data163/YX/Proteomes_Uniprot_NCP/UP000005640_240729/fold_test_fold_job_number_q6pdb4_153ncp_6y5e/fold_test_fold_job_number_q6pdb4_153ncp_6y5e_model_4.cif	0.534778	[]	[]
/data163/YX/Proteomes_Uniprot_NCP/UP000005640_240729/fold_test_fold_job_number_q96g28_153ncp_6y5e/fold_test_fold_job_number_q96g28_153ncp_6y5e_model_1.cif	0.534391	[]	[]
/data163/YX/Proteomes_Uniprot_NCP/UP000005640_240729/fold_test_fold_job_number_q9h875_153ncp_6y5e/fold_test_fold_job_number_q9h875_153ncp_6y5e_model_0.cif	0.53305	[]	[]
/data163/YX/Proteomes_Uniprot_NCP/UP000005640_240729/fold_test_fold_job_number_p54829_153ncp_6y5e/fold_test_fold_job_number_p54829_153ncp_6y5e_model_2.cif	0.532277	[(('C', 'SER', 61), ('I', 'LEU', 251)), (('C', 'GLN', 65), ('I', 'LEU', 251)), (('C', 'THR', 85), ('I', 'LEU', 251)), (('C', 'VAL', 88), ('I', 'LEU', 251)), (('C', 'GLN', 65), ('I', 'THR', 250)), (('C', 'VAL', 81), ('I', 'THR', 250)), (('C', 'THR', 85), ('I', 'LEU', 249))]	[]
/data163/YX/Proteomes_Uniprot_NCP/UP000005640_240729/fold_test_fold_job_number_q5t848_153ncp_6y5e/fold_test_fold_job_number_q5t848_153ncp_6y5e_model_1.cif	0.531972	[(('A', 'GLU', 46), ('I', 'ALA', 515)), (('A', 'ALA', 50), ('I', 'ALA', 515)), (('C', 'GLU', 83), ('I', 'ALA', 515)), (('C', 'LYS', 86), ('I', 'PHE', 510)), (('C', 'THR', 89), ('I', 'PHE', 510)), (('C', 'LYS', 86), ('I', 'VAL', 509))]	[]
/data163/YX/Proteomes_Uniprot_NCP/UP000005640_240729/fold_test_fold_job_number_q06710_153ncp_6y5e/fold_test_fold_job_number_q06710_153ncp_6y5e_model_0.cif	0.531942	[(('C', 'SER', 61), ('I', 'PHE', 240)), (('C', 'THR', 85), ('I', 'PHE', 240)), (('C', 'VAL', 88), ('I', 'PHE', 240)), (('A', 'GLU', 46), ('I', 'ARG', 220)), (('A', 'ALA', 50), ('I', 'ARG', 220)), (('C', 'VAL', 14), ('I', 'ARG', 220)), (('C', 'GLN', 17), ('I', 'ARG', 220)), (('C', 'VAL', 18), ('I', 'ARG', 220)), (('C', 'GLU', 83), ('I', 'ARG', 220)), (('A', 'TYR', 47), ('I', 'LEU', 223)), (('A', '…	[]
/data163/YX/Proteomes_Uniprot_NCP/UP000005640_240729/fold_test_fold_job_number_o94992_153ncp_6y5e/fold_test_fold_job_number_o94992_153ncp_6y5e_model_0.cif	0.5319	[]	[]
/data163/YX/Proteomes_Uniprot_NCP/UP000005640_240729/fold_test_fold_job_number_o75373_153ncp_6y5e/fold_test_fold_job_number_o75373_153ncp_6y5e_model_0.cif	0.53137	[(('A', 'GLU', 51), ('I', 'LEU', 100))]	[]
/data163/YX/Proteomes_Uniprot_NCP/UP000005640_240729/fold_test_fold_job_number_q969z4_153ncp_6y5e/fold_test_fold_job_number_q969z4_153ncp_6y5e_model_0.cif	0.531309	[]	[]
/data163/YX/Proteomes_Uniprot_NCP/UP000005640_240729/fold_test_fold_job_number_q8n9k5_153ncp_6y5e/fold_test_fold_job_number_q8n9k5_153ncp_6y5e_model_0.cif	0.530832	[]	[]
/data163/YX/Proteomes_Uniprot_NCP/UP000005640_240729/fold_test_fold_job_number_a6nj08_153ncp_6y5e/fold_test_fold_job_number_a6nj08_153ncp_6y5e_model_2.cif	0.530822	[]	[]
/data163/YX/Proteomes_Uniprot_NCP/UP000005640_240729/fold_test_fold_job_number_a6ndz8_153ncp_6y5e/fold_test_fold_job_number_a6ndz8_153ncp_6y5e_model_1.cif	0.530739	[]	[]
/data163/YX/Proteomes_Uniprot_NCP/UP000005640_240729/fold_test_fold_job_number_q8ixp5_153ncp_6y5e/fold_test_fold_job_number_q8ixp5_153ncp_6y5e_model_0.cif	0.530508	[(('A', 'GLU', 51), ('I', 'LYS', 29)), (('B', 'GLU', 51), ('I', 'ARG', 285))]	[]
/data163/YX/Proteomes_Uniprot_NCP/UP000005640_240729/fold_test_fold_job_number_c9jlr9_153ncp_6y5e/fold_test_fold_job_number_c9jlr9_153ncp_6y5e_model_1.cif	0.529751	[]	[]
/data163/YX/Proteomes_Uniprot_NCP/UP000005640_240729/fold_test_fold_job_number_q6prd7_153ncp_6y5e/fold_test_fold_job_number_q6prd7_153ncp_6y5e_model_3.cif	0.529208	[(('A', 'GLU', 82), ('I', 'ARG', 136)), (('C', 'GLU', 75), ('I', 'ARG', 136)), (('C', 'LEU', 76), ('I', 'ARG', 136)), (('C', 'GLU', 75), ('I', 'LEU', 143))]	[]
/data163/YX/Proteomes_Uniprot_NCP/UP000005640_240729/fold_test_fold_job_number_q15054_153ncp_6y5e/fold_test_fold_job_number_q15054_153ncp_6y5e_model_1.cif	0.528864	[]	[]
/data163/YX/Proteomes_Uniprot_NCP/UP000005640_240729/fold_test_fold_job_number_q6p9a3_153ncp_6y5e/fold_test_fold_job_number_q6p9a3_153ncp_6y5e_model_3.cif	0.528685	[]	[]
/data163/YX/Proteomes_Uniprot_NCP/UP000005640_240729/fold_test_fold_job_number_a0a087wuv0_153ncp_6y5e/fold_test_fold_job_number_a0a087wuv0_153ncp_6y5e_model_0.cif	0.52782	[]	[]
/data163/YX/Proteomes_Uniprot_NCP/UP000005640_240729/fold_test_fold_job_number_q8tb68_153ncp_6y5e/fold_test_fold_job_number_q8tb68_153ncp_6y5e_model_1.cif	0.527166	[]	[]
/data163/YX/Proteomes_Uniprot_NCP/UP000005640_240729/fold_test_fold_job_number_a0a2z4lis9_153ncp_6y5e/fold_test_fold_job_number_a0a2z4lis9_153ncp_6y5e_model_0.cif	0.527139	[(('A', 'GLU', 51), ('I', 'CYS', 116)), (('A', 'GLU', 51), ('I', 'ARG', 114)), (('C', 'HIS', 79), ('I', 'ARG', 114)), (('A', 'GLU', 54), ('I', 'THR', 117)), (('C', 'LYS', 78), ('I', 'PHE', 107)), (('C', 'SER', 82), ('I', 'PHE', 107)), (('C', 'HIS', 79), ('I', 'ARG', 112)), (('C', 'SER', 82), ('I', 'PRO', 109))]	[]
/data163/YX/Proteomes_Uniprot_NCP/UP000005640_240729/fold_test_fold_job_number_q14588_153ncp_6y5e/fold_test_fold_job_number_q14588_153ncp_6y5e_model_0.cif	0.52709	[]	[]
/data163/YX/Proteomes_Uniprot_NCP/UP000005640_240729/fold_test_fold_job_number_q9nrc8_153ncp_6y5e/fold_test_fold_job_number_q9nrc8_153ncp_6y5e_model_2.cif	0.525374	[(('A', 'TYR', 47), ('I', 'ARG', 8)), (('A', 'GLU', 51), ('I', 'ARG', 8)), (('A', 'LEU', 55), ('I', 'ARG', 8)), (('A', 'ASP', 80), ('I', 'ARG', 8)), (('A', 'GLU', 82), ('I', 'ARG', 8)), (('A', 'LEU', 83), ('I', 'ARG', 8)), (('C', 'GLU', 75), ('I', 'ARG', 8)), (('C', 'LEU', 76), ('I', 'ARG', 8)), (('C', 'HIS', 79), ('I', 'ARG', 8)), (('A', 'GLU', 51), ('I', 'LYS', 12)), (('A', 'GLU', 54), ('I', 'L…	[(('A', 'TYR', 47), ('I', 'ARG', 8)), (('A', 'GLU', 51), ('I', 'ARG', 8)), (('A', 'LEU', 55), ('I', 'ARG', 8)), (('A', 'ASP', 80), ('I', 'ARG', 8)), (('A', 'GLU', 82), ('I', 'ARG', 8)), (('A', 'LEU', 83), ('I', 'ARG', 8)), (('C', 'GLU', 75), ('I', 'ARG', 8)), (('C', 'LEU', 76), ('I', 'ARG', 8)), (('C', 'HIS', 79), ('I', 'ARG', 8)), (('A', 'GLU', 51), ('I', 'LYS', 12)), (('A', 'GLU', 54), ('I', 'L…
/data163/YX/Proteomes_Uniprot_NCP/UP000005640_240729/fold_test_fold_job_number_q96ek4_153ncp_6y5e/fold_test_fold_job_number_q96ek4_153ncp_6y5e_model_2.cif	0.525095	[(('A', 'ALA', 50), ('I', 'ALA', 98)), (('A', 'GLU', 51), ('I', 'ALA', 98)), (('A', 'GLU', 54), ('I', 'ALA', 98)), (('C', 'VAL', 18), ('I', 'ALA', 98)), (('A', 'GLU', 54), ('I', 'ALA', 97)), (('A', 'GLU', 54), ('I', 'ARG', 101))]	[]
/data163/YX/Proteomes_Uniprot_NCP/UP000005640_240729/fold_test_fold_job_number_q9unk9_153ncp_6y5e/fold_test_fold_job_number_q9unk9_153ncp_6y5e_model_1.cif	0.524239	[(('C', 'VAL', 88), ('I', 'LEU', 528))]	[]
/data163/YX/Proteomes_Uniprot_NCP/UP000005640_240729/fold_test_fold_job_number_p29323_153ncp_6y5e/fold_test_fold_job_number_p29323_153ncp_6y5e_model_0.cif	0.524081	[(('C', 'LYS', 86), ('I', 'VAL', 249)), (('C', 'THR', 89), ('I', 'VAL', 249)), (('C', 'LYS', 90), ('I', 'VAL', 249)), (('C', 'THR', 89), ('I', 'TYR', 240)), (('C', 'SER', 93), ('I', 'TYR', 240)), (('C', 'LYS', 90), ('I', 'ILE', 251)), (('C', 'SER', 93), ('I', 'ILE', 251)), (('C', 'ALA', 94), ('I', 'ILE', 251)), (('G', 'LYS', 1), ('I', 'GLU', 109))]	[]
/data163/YX/Proteomes_Uniprot_NCP/UP000005640_240729/fold_test_fold_job_number_p52737_153ncp_6y5e/fold_test_fold_job_number_p52737_153ncp_6y5e_model_4.cif	0.522011	[]	[]
/data163/YX/Proteomes_Uniprot_NCP/UP000005640_240729/fold_test_fold_job_number_q8n393_153ncp_6y5e/fold_test_fold_job_number_q8n393_153ncp_6y5e_model_2.cif	0.521342	[(('A', 'ASP', 80), ('I', 'ARG', 250)), (('A', 'GLU', 82), ('I', 'ARG', 250)), (('A', 'LEU', 83), ('I', 'ARG', 250)), (('A', 'LEU', 55), ('I', 'HIS', 239))]	[]
/data163/YX/Proteomes_Uniprot_NCP/UP000005640_240729/fold_test_fold_job_number_p51814_153ncp_6y5e/fold_test_fold_job_number_p51814_153ncp_6y5e_model_0.cif	0.521335	[]	[]
/data163/YX/Proteomes_Uniprot_NCP/UP000005640_240729/fold_test_fold_job_number_q86sg4_153ncp_6y5e/fold_test_fold_job_number_q86sg4_153ncp_6y5e_model_2.cif	0.520521	[]	[]
/data163/YX/Proteomes_Uniprot_NCP/UP000005640_240729/fold_test_fold_job_number_q96mx3_153ncp_6y5e/fold_test_fold_job_number_q96mx3_153ncp_6y5e_model_3.cif	0.52039	[(('F', 'LEU', 89), ('I', 'PHE', 387))]	[]
/data163/YX/Proteomes_Uniprot_NCP/UP000005640_240729/fold_test_fold_job_number_q99988_153ncp_6y5e/fold_test_fold_job_number_q99988_153ncp_6y5e_model_2.cif	0.520168	[(('A', 'ALA', 50), ('I', 'ARG', 190)), (('A', 'GLU', 51), ('I', 'ARG', 193)), (('A', 'ASP', 80), ('I', 'ARG', 193)), (('A', 'GLU', 82), ('I', 'ARG', 193)), (('A', 'LEU', 83), ('I', 'ARG', 193)), (('C', 'GLU', 75), ('I', 'ARG', 193)), (('C', 'LEU', 76), ('I', 'ARG', 193))]	[]
/data163/YX/Proteomes_Uniprot_NCP/UP000005640_240729/fold_test_fold_job_number_q9nxe8_153ncp_6y5e/fold_test_fold_job_number_q9nxe8_153ncp_6y5e_model_1.cif	0.520132	[]	[]
/data163/YX/Proteomes_Uniprot_NCP/UP000005640_240729/fold_test_fold_job_number_q08er8_153ncp_6y5e/fold_test_fold_job_number_q08er8_153ncp_6y5e_model_1.cif	0.519508	[]	[]
/data163/YX/Proteomes_Uniprot_NCP/UP000005640_240729/fold_test_fold_job_number_p02545_153ncp_6y5e/fold_test_fold_job_number_p02545_153ncp_6y5e_model_3.cif	0.518	[(('A', 'GLN', 14), ('I', 'TYR', 579)), (('A', 'GLU', 46), ('I', 'TYR', 579)), (('A', 'ALA', 50), ('I', 'TYR', 579)), (('C', 'VAL', 14), ('I', 'TYR', 579)), (('C', 'VAL', 18), ('I', 'TYR', 579)), (('A', 'TYR', 47), ('I', 'LEU', 581)), (('A', 'ALA', 50), ('I', 'LEU', 581)), (('A', 'GLU', 51), ('I', 'LEU', 581)), (('A', 'GLU', 54), ('I', 'LEU', 581)), (('C', 'VAL', 18), ('I', 'LEU', 581)), (('A', '…	[]
/data163/YX/Proteomes_Uniprot_NCP/UP000005640_240729/fold_test_fold_job_number_q5jvs0_153ncp_6y5e/fold_test_fold_job_number_q5jvs0_153ncp_6y5e_model_1.cif	0.517795	[]	[]
/data163/YX/Proteomes_Uniprot_NCP/UP000005640_240729/fold_test_fold_job_number_p25445_153ncp_6y5e/fold_test_fold_job_number_p25445_153ncp_6y5e_model_1.cif	0.517435	[]	[]
/data163/YX/Proteomes_Uniprot_NCP/UP000005640_240729/fold_test_fold_job_number_q9y2y9_153ncp_6y5e/fold_test_fold_job_number_q9y2y9_153ncp_6y5e_model_1.cif	0.516421	[(('E', 'LEU', 72), ('I', 'ILE', 67)), (('E', 'ALA', 73), ('I', 'ILE', 67)), (('E', 'HIS', 76), ('I', 'ILE', 67)), (('E', 'LEU', 72), ('I', 'LEU', 68)), (('E', 'ALA', 73), ('I', 'VAL', 64)), (('E', 'ASP', 86), ('I', 'VAL', 64)), (('E', 'LEU', 89), ('I', 'VAL', 64)), (('E', 'ILE', 93), ('I', 'VAL', 64)), (('F', 'ILE', 93), ('I', 'VAL', 64)), (('E', 'LEU', 89), ('I', 'VAL', 63)), (('F', 'HIS', 76),…	[]
/data163/YX/Proteomes_Uniprot_NCP/UP000005640_240729/fold_test_fold_job_number_q15208_153ncp_6y5e/fold_test_fold_job_number_q15208_153ncp_6y5e_model_1.cif	0.51622	[]	[]
/data163/YX/Proteomes_Uniprot_NCP/UP000005640_240729/fold_test_fold_job_number_q8ta94_153ncp_6y5e/fold_test_fold_job_number_q8ta94_153ncp_6y5e_model_2.cif	0.515562	[]	[]
/data163/YX/Proteomes_Uniprot_NCP/UP000005640_240729/fold_test_fold_job_number_q9y6j0_153ncp_6y5e/fold_test_fold_job_number_q9y6j0_153ncp_6y5e_model_0.cif	0.515531	[(('A', 'GLU', 46), ('I', 'ARG', 392)), (('A', 'TYR', 47), ('I', 'ARG', 392)), (('A', 'ALA', 50), ('I', 'ARG', 392)), (('C', 'VAL', 14), ('I', 'ARG', 392)), (('C', 'GLN', 17), ('I', 'ARG', 392)), (('C', 'VAL', 18), ('I', 'ARG', 392)), (('C', 'GLU', 83), ('I', 'ARG', 392)), (('A', 'TYR', 47), ('I', 'SER', 394)), (('A', 'GLU', 51), ('I', 'SER', 394)), (('A', 'GLU', 54), ('I', 'SER', 394)), (('A', '…	[(('A', 'ASP', 80), ('I', 'ARG', 396)), (('A', 'GLU', 82), ('I', 'ARG', 396))]
/data163/YX/Proteomes_Uniprot_NCP/UP000005640_240729/fold_test_fold_job_number_q9hcg1_153ncp_6y5e/fold_test_fold_job_number_q9hcg1_153ncp_6y5e_model_1.cif	0.515026	[]	[]
/data163/YX/Proteomes_Uniprot_NCP/UP000005640_240729/fold_test_fold_job_number_q12901_153ncp_6y5e/fold_test_fold_job_number_q12901_153ncp_6y5e_model_1.cif	0.514661	[]	[]
/data163/YX/Proteomes_Uniprot_NCP/UP000005640_240729/fold_test_fold_job_number_q14694_153ncp_6y5e/fold_test_fold_job_number_q14694_153ncp_6y5e_model_0.cif	0.513548	[(('A', 'TYR', 40), ('I', 'VAL', 583)), (('C', 'SER', 61), ('I', 'VAL', 583)), (('C', 'GLN', 65), ('I', 'VAL', 583)), (('C', 'THR', 85), ('I', 'VAL', 583)), (('C', 'VAL', 88), ('I', 'VAL', 583)), (('C', 'VAL', 88), ('I', 'ASN', 587)), (('C', 'GLN', 65), ('I', 'GLN', 582)), (('C', 'ARG', 69), ('I', 'GLN', 582)), (('C', 'ARG', 69), ('I', 'TRP', 580)), (('C', 'ALA', 77), ('I', 'TRP', 580)), (('C', '…	[(('C', 'SER', 61), ('I', 'VAL', 583)), (('C', 'GLN', 65), ('I', 'VAL', 583)), (('C', 'THR', 85), ('I', 'VAL', 583)), (('C', 'VAL', 88), ('I', 'VAL', 583))]
/data163/YX/Proteomes_Uniprot_NCP/UP000005640_240729/fold_test_fold_job_number_q9bvi0_153ncp_6y5e/fold_test_fold_job_number_q9bvi0_153ncp_6y5e_model_1.cif	0.513443	[(('A', 'LEU', 83), ('I', 'ARG', 464)), (('C', 'GLU', 75), ('I', 'ARG', 464)), (('C', 'LEU', 76), ('I', 'ARG', 464))]	[]
/data163/YX/Proteomes_Uniprot_NCP/UP000005640_240729/fold_test_fold_job_number_p15692_153ncp_6y5e/fold_test_fold_job_number_p15692_153ncp_6y5e_model_2.cif	0.512094	[(('C', 'SER', 61), ('I', 'HIS', 292)), (('C', 'ARG', 62), ('I', 'HIS', 292)), (('C', 'GLN', 65), ('I', 'HIS', 292)), (('C', 'GLN', 65), ('I', 'PRO', 291)), (('C', 'VAL', 81), ('I', 'PRO', 291)), (('C', 'THR', 85), ('I', 'PRO', 291)), (('C', 'GLN', 65), ('I', 'GLN', 293)), (('C', 'ARG', 69), ('I', 'GLN', 293)), (('H', 'GLU', 55), ('I', 'GLN', 293)), (('C', 'ARG', 69), ('I', 'LYS', 290)), (('C', '…	[(('C', 'SER', 61), ('I', 'HIS', 292)), (('C', 'ARG', 62), ('I', 'HIS', 292)), (('C', 'GLN', 65), ('I', 'HIS', 292)), (('C', 'GLN', 65), ('I', 'PRO', 291)), (('C', 'VAL', 81), ('I', 'PRO', 291)), (('C', 'THR', 85), ('I', 'PRO', 291)), (('C', 'GLN', 65), ('I', 'GLN', 293)), (('H', 'GLU', 55), ('I', 'GLN', 293)), (('C', 'ARG', 69), ('I', 'LYS', 290)), (('C', 'GLU', 75), ('I', 'ILE', 249)), (('C', '…
/data163/YX/Proteomes_Uniprot_NCP/UP000005640_240729/fold_test_fold_job_number_q96sk3_153ncp_6y5e/fold_test_fold_job_number_q96sk3_153ncp_6y5e_model_1.cif	0.51066	[]	[]
/data163/YX/Proteomes_Uniprot_NCP/UP000005640_240729/fold_test_fold_job_number_q8nce0_153ncp_6y5e/fold_test_fold_job_number_q8nce0_153ncp_6y5e_model_0.cif	0.510641	[(('A', 'GLU', 46), ('I', 'TRP', 453)), (('A', 'ALA', 50), ('I', 'TRP', 453)), (('C', 'VAL', 14), ('I', 'TRP', 453)), (('C', 'GLN', 17), ('I', 'TRP', 453)), (('C', 'VAL', 18), ('I', 'TRP', 453)), (('A', 'TYR', 47), ('I', 'SER', 455)), (('C', 'GLU', 83), ('I', 'SER', 455)), (('A', 'GLU', 51), ('I', 'ARG', 452)), (('A', 'GLU', 54), ('I', 'ARG', 452)), (('A', 'LEU', 55), ('I', 'ARG', 452)), (('A', '…	[]
/data163/YX/Proteomes_Uniprot_NCP/UP000005640_240729/fold_test_fold_job_number_q9hbt7_153ncp_6y5e/fold_test_fold_job_number_q9hbt7_153ncp_6y5e_model_0.cif	0.510196	[]	[]
/data163/YX/Proteomes_Uniprot_NCP/UP000005640_240729/fold_test_fold_job_number_q96jm7_153ncp_6y5e/fold_test_fold_job_number_q96jm7_153ncp_6y5e_model_0.cif	0.510017	[]	[]
/data163/YX/Proteomes_Uniprot_NCP/UP000005640_240729/fold_test_fold_job_number_q9uk10_153ncp_6y5e/fold_test_fold_job_number_q9uk10_153ncp_6y5e_model_2.cif	0.508916	[]	[]
/data163/YX/Proteomes_Uniprot_NCP/UP000005640_240729/fold_test_fold_job_number_o75113_153ncp_6y5e/fold_test_fold_job_number_o75113_153ncp_6y5e_model_0.cif	0.507682	[]	[]
/data163/YX/Proteomes_Uniprot_NCP/UP000005640_240729/fold_test_fold_job_number_q86uu0_153ncp_6y5e/fold_test_fold_job_number_q86uu0_153ncp_6y5e_model_1.cif	0.50745	[(('C', 'HIS', 79), ('I', 'ARG', 145))]	[]
/data163/YX/Proteomes_Uniprot_NCP/UP000005640_240729/fold_test_fold_job_number_p12272_153ncp_6y5e/fold_test_fold_job_number_p12272_153ncp_6y5e_model_1.cif	0.507361	[(('A', 'GLU', 46), ('I', 'ARG', 144)), (('A', 'ALA', 50), ('I', 'ARG', 144)), (('C', 'GLU', 83), ('I', 'ARG', 144)), (('A', 'ALA', 50), ('I', 'TRP', 147)), (('A', 'GLU', 51), ('I', 'TRP', 147)), (('A', 'GLU', 54), ('I', 'TRP', 147)), (('C', 'VAL', 18), ('I', 'TRP', 147)), (('A', 'GLU', 51), ('I', 'ARG', 141)), (('A', 'ASP', 80), ('I', 'ARG', 141)), (('A', 'GLU', 82), ('I', 'ARG', 141)), (('A', '…	[]
/data163/YX/Proteomes_Uniprot_NCP/UP000005640_240729/fold_test_fold_job_number_q9y224_153ncp_6y5e/fold_test_fold_job_number_q9y224_153ncp_6y5e_model_4.cif	0.507151	[(('E', 'GLU', 36), ('I', 'ARG', 38)), (('G', 'LEU', 3), ('I', 'ARG', 38)), (('G', 'ARG', 4), ('I', 'ARG', 38)), (('E', 'GLU', 36), ('I', 'GLN', 35)), (('G', 'ASP', 5), ('I', 'GLN', 35)), (('G', 'ILE', 7), ('I', 'GLN', 35)), (('G', 'GLU', 44), ('I', 'ILE', 42)), (('G', 'ARG', 48), ('I', 'ILE', 42)), (('G', 'ARG', 4), ('I', 'GLU', 91)), (('G', 'ARG', 4), ('I', 'LEU', 90)), (('G', 'GLN', 8), ('I', …	[]
/data163/YX/Proteomes_Uniprot_NCP/UP000005640_240729/fold_test_fold_job_number_p48382_153ncp_6y5e/fold_test_fold_job_number_p48382_153ncp_6y5e_model_0.cif	0.506816	[(('A', 'GLU', 46), ('I', 'ARG', 466)), (('A', 'TYR', 47), ('I', 'ARG', 466)), (('A', 'ALA', 50), ('I', 'ARG', 466)), (('A', 'GLU', 51), ('I', 'ARG', 466)), (('C', 'VAL', 14), ('I', 'ARG', 466)), (('C', 'GLN', 17), ('I', 'ARG', 466)), (('A', 'TYR', 47), ('I', 'ARG', 468)), (('A', 'GLU', 51), ('I', 'ARG', 468)), (('A', 'LEU', 55), ('I', 'ARG', 468)), (('A', 'ASP', 80), ('I', 'ARG', 468)), (('A', '…	[(('A', 'ALA', 50), ('I', 'ARG', 466)), (('A', 'TYR', 47), ('I', 'ARG', 468)), (('A', 'GLU', 51), ('I', 'ARG', 468)), (('A', 'LEU', 55), ('I', 'ARG', 468)), (('A', 'ASP', 80), ('I', 'ARG', 468)), (('A', 'GLU', 82), ('I', 'ARG', 468)), (('A', 'LEU', 83), ('I', 'ARG', 468)), (('C', 'GLU', 75), ('I', 'ARG', 468)), (('C', 'LEU', 76), ('I', 'ARG', 468)), (('C', 'HIS', 79), ('I', 'ARG', 468)), (('A', '…
/data163/YX/Proteomes_Uniprot_NCP/UP000005640_240729/fold_test_fold_job_number_p14316_153ncp_6y5e/fold_test_fold_job_number_p14316_153ncp_6y5e_model_1.cif	0.506415	[(('A', 'GLU', 46), ('I', 'TRP', 252)), (('C', 'VAL', 14), ('I', 'TRP', 252)), (('A', 'GLU', 46), ('I', 'ASN', 265)), (('C', 'GLU', 83), ('I', 'ASN', 265)), (('C', 'LYS', 86), ('I', 'ASN', 265)), (('A', 'TYR', 47), ('I', 'LEU', 263)), (('A', 'ALA', 50), ('I', 'LEU', 263)), (('A', 'GLU', 51), ('I', 'LEU', 263)), (('A', 'GLU', 54), ('I', 'LEU', 263)), (('A', 'TYR', 47), ('I', 'TYR', 262)), (('A', '…	[]
/data163/YX/Proteomes_Uniprot_NCP/UP000005640_240729/fold_test_fold_job_number_q8n184_153ncp_6y5e/fold_test_fold_job_number_q8n184_153ncp_6y5e_model_3.cif	0.506243	[]	[]
/data163/YX/Proteomes_Uniprot_NCP/UP000005640_240729/fold_test_fold_job_number_q6p6c2_153ncp_6y5e/fold_test_fold_job_number_q6p6c2_153ncp_6y5e_model_3.cif	0.505374	[(('A', 'ALA', 50), ('I', 'MET', 391)), (('A', 'GLU', 51), ('I', 'MET', 391)), (('A', 'GLU', 54), ('I', 'MET', 391)), (('A', 'TYR', 47), ('I', 'ARG', 392)), (('A', 'GLU', 51), ('I', 'ARG', 392)), (('A', 'LEU', 55), ('I', 'ARG', 392)), (('A', 'ASP', 80), ('I', 'ARG', 392)), (('A', 'GLU', 82), ('I', 'ARG', 392)), (('A', 'LEU', 83), ('I', 'ARG', 392)), (('C', 'GLU', 75), ('I', 'ARG', 392)), (('C', '…	[]
/data163/YX/Proteomes_Uniprot_NCP/UP000005640_240729/fold_test_fold_job_number_q68dv7_153ncp_6y5e/fold_test_fold_job_number_q68dv7_153ncp_6y5e_model_4.cif	0.505365	[(('C', 'THR', 85), ('I', 'PRO', 310))]	[]
/data163/YX/Proteomes_Uniprot_NCP/UP000005640_240729/fold_test_fold_job_number_q5t8p6_153ncp_6y5e/fold_test_fold_job_number_q5t8p6_153ncp_6y5e_model_3.cif	0.505147	[(('C', 'GLN', 17), ('I', 'ARG', 889)), (('C', 'PRO', 20), ('I', 'PRO', 890))]	[]
/data163/YX/Proteomes_Uniprot_NCP/UP000005640_240729/fold_test_fold_job_number_q86wv1_153ncp_6y5e/fold_test_fold_job_number_q86wv1_153ncp_6y5e_model_3.cif	0.505044	[(('C', 'THR', 85), ('I', 'VAL', 335)), (('C', 'LYS', 86), ('I', 'VAL', 342)), (('C', 'THR', 89), ('I', 'VAL', 342))]	[]
/data163/YX/Proteomes_Uniprot_NCP/UP000005640_240729/fold_test_fold_job_number_q96sk2_153ncp_6y5e/fold_test_fold_job_number_q96sk2_153ncp_6y5e_model_1.cif	0.504784	[]	[]
/data163/YX/Proteomes_Uniprot_NCP/UP000005640_240729/fold_test_fold_job_number_q96pn7_153ncp_6y5e/fold_test_fold_job_number_q96pn7_153ncp_6y5e_model_1.cif	0.504376	[(('A', 'TYR', 47), ('I', 'LEU', 687)), (('A', 'GLU', 51), ('I', 'LEU', 687)), (('A', 'GLU', 54), ('I', 'LEU', 687)), (('A', 'LEU', 83), ('I', 'ARG', 688)), (('C', 'LEU', 76), ('I', 'ARG', 688)), (('A', 'GLU', 51), ('I', 'SER', 685))]	[]
/data163/YX/Proteomes_Uniprot_NCP/UP000005640_240729/fold_test_fold_job_number_q8n988_153ncp_6y5e/fold_test_fold_job_number_q8n988_153ncp_6y5e_model_2.cif	0.503184	[]	[]
/data163/YX/Proteomes_Uniprot_NCP/UP000005640_240729/fold_test_fold_job_number_q6p9a1_153ncp_6y5e/fold_test_fold_job_number_q6p9a1_153ncp_6y5e_model_2.cif	0.502685	[]	[]
/data163/YX/Proteomes_Uniprot_NCP/UP000005640_240729/fold_test_fold_job_number_q9nz63_153ncp_6y5e/fold_test_fold_job_number_q9nz63_153ncp_6y5e_model_0.cif	0.502647	[(('A', 'ALA', 50), ('I', 'LYS', 6)), (('A', 'ALA', 50), ('I', 'PHE', 8)), (('A', 'GLU', 51), ('I', 'PHE', 8)), (('A', 'GLU', 54), ('I', 'PHE', 8)), (('A', 'GLU', 51), ('I', 'ARG', 9)), (('A', 'ASP', 80), ('I', 'ARG', 9)), (('A', 'GLU', 82), ('I', 'ARG', 9)), (('A', 'LEU', 83), ('I', 'ARG', 9)), (('C', 'GLU', 75), ('I', 'ARG', 9)), (('C', 'LEU', 76), ('I', 'ARG', 9)), (('C', 'HIS', 79), ('I', 'AR…	[]
/data163/YX/Proteomes_Uniprot_NCP/UP000005640_240729/fold_test_fold_job_number_q8taf7_153ncp_6y5e/fold_test_fold_job_number_q8taf7_153ncp_6y5e_model_0.cif	0.502265	[]	[]
/data163/YX/Proteomes_Uniprot_NCP/UP000005640_240729/fold_test_fold_job_number_q99932_153ncp_6y5e/fold_test_fold_job_number_q99932_153ncp_6y5e_model_0.cif	0.502129	[(('C', 'LEU', 76), ('I', 'LYS', 332)), (('A', 'GLU', 51), ('I', 'THR', 329))]	[]
/data163/YX/Proteomes_Uniprot_NCP/UP000005640_240729/fold_test_fold_job_number_q9bw61_153ncp_6y5e/fold_test_fold_job_number_q9bw61_153ncp_6y5e_model_1.cif	0.501507	[]	[]
/data163/YX/Proteomes_Uniprot_NCP/UP000005640_240729/fold_test_fold_job_number_q9y2w1_153ncp_6y5e/fold_test_fold_job_number_q9y2w1_153ncp_6y5e_model_1.cif	0.500666	[(('C', 'HIS', 79), ('I', 'ARG', 82))]	[]
/data163/YX/Proteomes_Uniprot_NCP/UP000005640_240729/fold_test_fold_job_number_q4vc05_153ncp_6y5e/fold_test_fold_job_number_q4vc05_153ncp_6y5e_model_0.cif	0.500512	[(('C', 'LEU', 76), ('I', 'ARG', 29)), (('A', 'ASP', 80), ('I', 'TRP', 31)), (('A', 'ASP', 80), ('I', 'PRO', 50))]	[]
/data163/YX/Proteomes_Uniprot_NCP/UP000005640_240729/fold_test_fold_job_number_q96cs4_153ncp_6y5e/fold_test_fold_job_number_q96cs4_153ncp_6y5e_model_2.cif	0.500355	[]	[]
/data163/YX/Proteomes_Uniprot_NCP/UP000005640_240729/fold_test_fold_job_number_q6nuj5_153ncp_6y5e/fold_test_fold_job_number_q6nuj5_153ncp_6y5e_model_0.cif	0.500335	[(('C', 'GLU', 83), ('I', 'ILE', 169)), (('A', 'TYR', 47), ('I', 'LEU', 171)), (('A', 'ALA', 50), ('I', 'LEU', 171)), (('A', 'GLU', 51), ('I', 'LEU', 171)), (('A', 'TYR', 47), ('I', 'ARG', 172)), (('A', 'LEU', 55), ('I', 'ARG', 172)), (('A', 'ASP', 80), ('I', 'ARG', 172)), (('A', 'GLU', 82), ('I', 'ARG', 172)), (('A', 'LEU', 83), ('I', 'ARG', 172)), (('C', 'GLU', 75), ('I', 'ARG', 172)), (('C', '…	[]
/data163/YX/Proteomes_Uniprot_NCP/UP000005640_240729/fold_test_fold_job_number_q15695_153ncp_6y5e/fold_test_fold_job_number_q15695_153ncp_6y5e_model_3.cif	0.499697	[(('C', 'ARG', 62), ('I', 'PRO', 163)), (('C', 'THR', 66), ('I', 'ASN', 160)), (('C', 'ARG', 69), ('I', 'ASN', 160)), (('C', 'GLN', 65), ('I', 'PRO', 164)), (('C', 'GLN', 65), ('I', 'TRP', 158)), (('C', 'ARG', 69), ('I', 'TRP', 158)), (('C', 'LYS', 78), ('I', 'TRP', 158)), (('C', 'VAL', 81), ('I', 'TRP', 158))]	[]
/data163/YX/Proteomes_Uniprot_NCP/UP000005640_240729/fold_test_fold_job_number_q8n4s0_153ncp_6y5e/fold_test_fold_job_number_q8n4s0_153ncp_6y5e_model_0.cif	0.499198	[(('A', 'ASP', 80), ('I', 'ARG', 10)), (('A', 'GLU', 82), ('I', 'ARG', 10)), (('A', 'LEU', 83), ('I', 'ARG', 10)), (('C', 'GLU', 75), ('I', 'ARG', 10)), (('C', 'LEU', 76), ('I', 'ARG', 10))]	[]
/data163/YX/Proteomes_Uniprot_NCP/UP000005640_240729/fold_test_fold_job_number_q5vtb9_153ncp_6y5e/fold_test_fold_job_number_q5vtb9_153ncp_6y5e_model_3.cif	0.499065	[(('B', 'TYR', 47), ('I', 'ARG', 314)), (('B', 'LEU', 55), ('I', 'ARG', 314)), (('D', 'LEU', 76), ('I', 'ARG', 314)), (('B', 'ALA', 50), ('I', 'VAL', 307)), (('B', 'GLU', 51), ('I', 'VAL', 307)), (('B', 'GLU', 54), ('I', 'VAL', 307)), (('B', 'GLU', 54), ('I', 'PHE', 304))]	[]
/data163/YX/Proteomes_Uniprot_NCP/UP000005640_240729/fold_test_fold_job_number_p42575_153ncp_6y5e/fold_test_fold_job_number_p42575_153ncp_6y5e_model_2.cif	0.498737	[(('A', 'GLU', 54), ('I', 'PRO', 92))]	[]
/data163/YX/Proteomes_Uniprot_NCP/UP000005640_240729/fold_test_fold_job_number_q9hcl3_153ncp_6y5e/fold_test_fold_job_number_q9hcl3_153ncp_6y5e_model_1.cif	0.498674	[]	[]
/data163/YX/Proteomes_Uniprot_NCP/UP000005640_240729/fold_test_fold_job_number_q86yp4_153ncp_6y5e/fold_test_fold_job_number_q86yp4_153ncp_6y5e_model_1.cif	0.498487	[(('A', 'GLU', 46), ('I', 'ARG', 7)), (('A', 'TYR', 47), ('I', 'ARG', 7)), (('A', 'ALA', 50), ('I', 'ARG', 7)), (('C', 'VAL', 14), ('I', 'ARG', 7)), (('C', 'GLU', 83), ('I', 'ARG', 7)), (('A', 'TYR', 47), ('I', 'ARG', 9)), (('A', 'GLU', 51), ('I', 'ARG', 9)), (('A', 'LEU', 55), ('I', 'ARG', 9)), (('A', 'ASP', 80), ('I', 'ARG', 9)), (('A', 'GLU', 82), ('I', 'ARG', 9)), (('A', 'LEU', 83), ('I', 'AR…	[(('A', 'ASP', 80), ('I', 'ARG', 9)), (('A', 'GLU', 82), ('I', 'ARG', 9)), (('A', 'LEU', 83), ('I', 'ARG', 9)), (('C', 'LEU', 76), ('I', 'ARG', 9)), (('C', 'HIS', 79), ('I', 'ARG', 9)), (('A', 'GLU', 51), ('I', 'THR', 8))]
/data163/YX/Proteomes_Uniprot_NCP/UP000005640_240729/fold_test_fold_job_number_q9y2g7_153ncp_6y5e/fold_test_fold_job_number_q9y2g7_153ncp_6y5e_model_1.cif	0.498173	[]	[]
/data163/YX/Proteomes_Uniprot_NCP/UP000005640_240729/fold_test_fold_job_number_q7z2z1_153ncp_6y5e/fold_test_fold_job_number_q7z2z1_153ncp_6y5e_model_0.cif	0.497661	[(('A', 'ALA', 50), ('I', 'ARG', 1011)), (('C', 'VAL', 14), ('I', 'ARG', 1011)), (('C', 'VAL', 18), ('I', 'ARG', 1011)), (('A', 'GLU', 54), ('I', 'SER', 1013))]	[]
/data163/YX/Proteomes_Uniprot_NCP/UP000005640_240729/fold_test_fold_job_number_a2ajt9_153ncp_6y5e/fold_test_fold_job_number_a2ajt9_153ncp_6y5e_model_0.cif	0.497625	[]	[]
/data163/YX/Proteomes_Uniprot_NCP/UP000005640_240729/fold_test_fold_job_number_q76l83_153ncp_6y5e/fold_test_fold_job_number_q76l83_153ncp_6y5e_model_2.cif	0.497013	[(('A', 'ASP', 80), ('I', 'ARG', 1114)), (('A', 'GLU', 82), ('I', 'ARG', 1114)), (('C', 'LEU', 76), ('I', 'ARG', 1114)), (('A', 'GLU', 81), ('I', 'LYS', 1117)), (('A', 'GLU', 81), ('I', 'ALA', 1119)), (('A', 'ASN', 84), ('I', 'ALA', 1119))]	[]
/data163/YX/Proteomes_Uniprot_NCP/UP000005640_240729/fold_test_fold_job_number_q2tbe0_153ncp_6y5e/fold_test_fold_job_number_q2tbe0_153ncp_6y5e_model_0.cif	0.496413	[(('A', 'TYR', 47), ('I', 'LYS', 235)), (('A', 'TYR', 47), ('I', 'TRP', 232)), (('A', 'ALA', 50), ('I', 'TRP', 232)), (('A', 'GLU', 51), ('I', 'TRP', 232)), (('A', 'GLU', 54), ('I', 'TRP', 232)), (('C', 'VAL', 18), ('I', 'TRP', 232)), (('A', 'TYR', 47), ('I', 'ARG', 239)), (('A', 'GLU', 51), ('I', 'ARG', 239)), (('C', 'GLU', 75), ('I', 'ARG', 239)), (('C', 'LEU', 76), ('I', 'ARG', 239)), (('C', '…	[]
/data163/YX/Proteomes_Uniprot_NCP/UP000005640_240729/fold_test_fold_job_number_q96t88_153ncp_6y5e/fold_test_fold_job_number_q96t88_153ncp_6y5e_model_0.cif	0.496149	[(('A', 'GLU', 82), ('I', 'ARG', 250)), (('A', 'LEU', 83), ('I', 'ARG', 250)), (('C', 'LEU', 76), ('I', 'ARG', 250)), (('A', 'ALA', 50), ('I', 'ARG', 763)), (('A', 'GLU', 54), ('I', 'ARG', 763)), (('C', 'VAL', 18), ('I', 'ARG', 763)), (('A', 'ARG', 61), ('I', 'GLN', 728)), (('A', 'LYS', 64), ('I', 'GLU', 409)), (('A', 'LYS', 64), ('I', 'ARG', 406)), (('C', 'LYS', 16), ('I', 'ALA', 754)), (('C', '…	[(('A', 'ARG', 61), ('I', 'GLN', 728)), (('C', 'LYS', 16), ('I', 'ALA', 754)), (('C', 'LYS', 16), ('I', 'VAL', 756)), (('C', 'GLN', 17), ('I', 'VAL', 756)), (('C', 'GLN', 17), ('I', 'SER', 758)), (('C', 'PRO', 20), ('I', 'CYS', 726)), (('C', 'ASP', 21), ('I', 'CYS', 726)), (('C', 'PRO', 20), ('I', 'SER', 751)), (('C', 'PRO', 20), ('I', 'PRO', 760)), (('C', 'ASP', 21), ('I', 'ARG', 750)), (('C', '…
/data163/YX/Proteomes_Uniprot_NCP/UP000005640_240729/fold_test_fold_job_number_q9ukx7_153ncp_6y5e/fold_test_fold_job_number_q9ukx7_153ncp_6y5e_model_0.cif	0.494507	[]	[]
/data163/YX/Proteomes_Uniprot_NCP/UP000005640_240729/fold_test_fold_job_number_q9nvr2_153ncp_6y5e/fold_test_fold_job_number_q9nvr2_153ncp_6y5e_model_0.cif	0.494415	[(('A', 'GLU', 46), ('I', 'THR', 662)), (('A', 'TYR', 47), ('I', 'THR', 662)), (('A', 'ALA', 50), ('I', 'THR', 662)), (('A', 'TYR', 47), ('I', 'ARG', 665)), (('A', 'GLU', 51), ('I', 'ARG', 665)), (('A', 'LEU', 55), ('I', 'ARG', 665)), (('A', 'ASP', 80), ('I', 'ARG', 665)), (('A', 'GLU', 82), ('I', 'ARG', 665)), (('A', 'LEU', 83), ('I', 'ARG', 665)), (('C', 'GLU', 75), ('I', 'ARG', 665)), (('C', '…	[(('A', 'GLU', 51), ('I', 'ARG', 665)), (('A', 'ASP', 80), ('I', 'ARG', 665)), (('A', 'GLU', 82), ('I', 'ARG', 665))]
/data163/YX/Proteomes_Uniprot_NCP/UP000005640_240729/fold_test_fold_job_number_p56211_153ncp_6y5e/fold_test_fold_job_number_p56211_153ncp_6y5e_model_0.cif	0.492653	[(('A', 'ALA', 50), ('I', 'PHE', 48)), (('A', 'GLU', 51), ('I', 'LEU', 49))]	[]
/data163/YX/Proteomes_Uniprot_NCP/UP000005640_240729/fold_test_fold_job_number_p52736_153ncp_6y5e/fold_test_fold_job_number_p52736_153ncp_6y5e_model_4.cif	0.491981	[]	[]
/data163/YX/Proteomes_Uniprot_NCP/UP000005640_240729/fold_test_fold_job_number_q9nqv7_153ncp_6y5e/fold_test_fold_job_number_q9nqv7_153ncp_6y5e_model_4.cif	0.491347	[(('A', 'GLN', 14), ('I', 'TYR', 181)), (('A', 'GLU', 46), ('I', 'TYR', 181)), (('A', 'ALA', 50), ('I', 'TYR', 181)), (('C', 'VAL', 14), ('I', 'TYR', 181)), (('C', 'VAL', 18), ('I', 'TYR', 181)), (('C', 'GLU', 83), ('I', 'TYR', 181)), (('A', 'TYR', 47), ('I', 'LEU', 183)), (('A', 'ALA', 50), ('I', 'LEU', 183)), (('A', 'GLU', 51), ('I', 'LEU', 183)), (('A', 'GLU', 54), ('I', 'LEU', 183)), (('C', '…	[(('A', 'GLU', 51), ('I', 'LEU', 183))]
/data163/YX/Proteomes_Uniprot_NCP/UP000005640_240729/fold_test_fold_job_number_a2rrd8_153ncp_6y5e/fold_test_fold_job_number_a2rrd8_153ncp_6y5e_model_2.cif	0.490448	[]	[]
/data163/YX/Proteomes_Uniprot_NCP/UP000005640_240729/fold_test_fold_job_number_q9uqm7_153ncp_6y5e/fold_test_fold_job_number_q9uqm7_153ncp_6y5e_model_3.cif	0.490368	[(('A', 'TYR', 40), ('I', 'LEU', 385)), (('C', 'SER', 61), ('I', 'LEU', 385)), (('C', 'GLN', 65), ('I', 'LEU', 385)), (('C', 'THR', 85), ('I', 'LEU', 385)), (('C', 'VAL', 88), ('I', 'LEU', 385)), (('A', 'TYR', 40), ('I', 'ASN', 387)), (('C', 'GLN', 65), ('I', 'ASN', 387)), (('C', 'ARG', 69), ('I', 'ASN', 387)), (('C', 'VAL', 81), ('I', 'ASN', 387)), (('C', 'THR', 85), ('I', 'ASN', 387)), (('C', '…	[(('C', 'LYS', 86), ('I', 'PHE', 397))]
/data163/YX/Proteomes_Uniprot_NCP/UP000005640_240729/fold_test_fold_job_number_q8td23_153ncp_6y5e/fold_test_fold_job_number_q8td23_153ncp_6y5e_model_0.cif	0.489485	[]	[]
/data163/YX/Proteomes_Uniprot_NCP/UP000005640_240729/fold_test_fold_job_number_o00165_153ncp_6y5e/fold_test_fold_job_number_o00165_153ncp_6y5e_model_0.cif	0.489395	[]	[]
/data163/YX/Proteomes_Uniprot_NCP/UP000005640_240729/fold_test_fold_job_number_p78545_153ncp_6y5e/fold_test_fold_job_number_p78545_153ncp_6y5e_model_0.cif	0.489118	[(('C', 'GLN', 17), ('I', 'HIS', 242)), (('A', 'GLU', 46), ('I', 'ARG', 245)), (('A', 'TYR', 47), ('I', 'ARG', 245)), (('A', 'ALA', 50), ('I', 'ARG', 245)), (('C', 'VAL', 18), ('I', 'ARG', 245)), (('C', 'GLU', 83), ('I', 'ARG', 245)), (('A', 'TYR', 47), ('I', 'ARG', 249)), (('A', 'GLU', 51), ('I', 'ARG', 249)), (('A', 'LEU', 55), ('I', 'ARG', 249)), (('A', 'ASP', 80), ('I', 'ARG', 249)), (('A', '…	[(('A', 'ALA', 50), ('I', 'ARG', 245)), (('A', 'TYR', 47), ('I', 'ARG', 249)), (('A', 'GLU', 51), ('I', 'ARG', 249)), (('A', 'LEU', 55), ('I', 'ARG', 249)), (('A', 'ASP', 80), ('I', 'ARG', 249)), (('A', 'GLU', 82), ('I', 'ARG', 249)), (('A', 'LEU', 83), ('I', 'ARG', 249)), (('C', 'GLU', 75), ('I', 'ARG', 249)), (('C', 'LEU', 76), ('I', 'ARG', 249)), (('C', 'HIS', 79), ('I', 'ARG', 249)), (('A', '…
/data163/YX/Proteomes_Uniprot_NCP/UP000005640_240729/fold_test_fold_job_number_q7z589_153ncp_6y5e/fold_test_fold_job_number_q7z589_153ncp_6y5e_model_0.cif	0.48818	[(('A', 'GLU', 51), ('I', 'ARG', 206))]	[]
/data163/YX/Proteomes_Uniprot_NCP/UP000005640_240729/fold_test_fold_job_number_q13487_153ncp_6y5e/fold_test_fold_job_number_q13487_153ncp_6y5e_model_0.cif	0.487954	[(('A', 'TYR', 47), ('I', 'ARG', 8)), (('A', 'GLU', 51), ('I', 'ARG', 8)), (('A', 'LEU', 55), ('I', 'ARG', 8)), (('A', 'ASP', 80), ('I', 'ARG', 8)), (('A', 'GLU', 82), ('I', 'ARG', 8)), (('A', 'LEU', 83), ('I', 'ARG', 8)), (('C', 'GLU', 75), ('I', 'ARG', 8)), (('C', 'LEU', 76), ('I', 'ARG', 8)), (('C', 'HIS', 79), ('I', 'ARG', 8)), (('A', 'GLU', 51), ('I', 'ARG', 6)), (('A', 'LEU', 55), ('I', 'AR…	[]
/data163/YX/Proteomes_Uniprot_NCP/UP000005640_240729/fold_test_fold_job_number_q00537_153ncp_6y5e/fold_test_fold_job_number_q00537_153ncp_6y5e_model_0.cif	0.487935	[(('A', 'ALA', 50), ('I', 'ARG', 177)), (('C', 'LEU', 76), ('I', 'ARG', 178)), (('C', 'HIS', 79), ('I', 'ARG', 178)), (('A', 'GLU', 51), ('I', 'ARG', 174)), (('C', 'LEU', 76), ('I', 'ARG', 174)), (('A', 'GLU', 54), ('I', 'SER', 173))]	[]
/data163/YX/Proteomes_Uniprot_NCP/UP000005640_240729/fold_test_fold_job_number_q9bwf3_153ncp_6y5e/fold_test_fold_job_number_q9bwf3_153ncp_6y5e_model_1.cif	0.48755	[(('B', 'GLU', 82), ('I', 'ARG', 308)), (('D', 'LEU', 76), ('I', 'ARG', 308))]	[]
/data163/YX/Proteomes_Uniprot_NCP/UP000005640_240729/fold_test_fold_job_number_q86vf2_153ncp_6y5e/fold_test_fold_job_number_q86vf2_153ncp_6y5e_model_1.cif	0.486405	[]	[]
/data163/YX/Proteomes_Uniprot_NCP/UP000005640_240729/fold_test_fold_job_number_q9nqx6_153ncp_6y5e/fold_test_fold_job_number_q9nqx6_153ncp_6y5e_model_0.cif	0.486306	[]	[]
/data163/YX/Proteomes_Uniprot_NCP/UP000005640_240729/fold_test_fold_job_number_p01583_153ncp_6y5e/fold_test_fold_job_number_p01583_153ncp_6y5e_model_1.cif	0.4856	[(('A', 'GLU', 54), ('I', 'LEU', 86)), (('A', 'GLU', 51), ('I', 'ARG', 85)), (('A', 'GLU', 54), ('I', 'ARG', 84))]	[]
/data163/YX/Proteomes_Uniprot_NCP/UP000005640_240729/fold_test_fold_job_number_q8izc7_153ncp_6y5e/fold_test_fold_job_number_q8izc7_153ncp_6y5e_model_2.cif	0.485189	[]	[]
/data163/YX/Proteomes_Uniprot_NCP/UP000005640_240729/fold_test_fold_job_number_q9hcj0_153ncp_6y5e/fold_test_fold_job_number_q9hcj0_153ncp_6y5e_model_1.cif	0.484511	[]	[]
/data163/YX/Proteomes_Uniprot_NCP/UP000005640_240729/fold_test_fold_job_number_p57082_153ncp_6y5e/fold_test_fold_job_number_p57082_153ncp_6y5e_model_0.cif	0.484299	[(('C', 'LYS', 13), ('I', 'TYR', 267)), (('A', 'ALA', 50), ('I', 'ILE', 270)), (('C', 'VAL', 14), ('I', 'ILE', 270)), (('C', 'GLN', 17), ('I', 'ILE', 270)), (('C', 'VAL', 18), ('I', 'ILE', 270)), (('A', 'TYR', 47), ('I', 'ARG', 276)), (('A', 'GLU', 51), ('I', 'ARG', 276)), (('A', 'ASP', 80), ('I', 'ARG', 276)), (('A', 'GLU', 82), ('I', 'ARG', 276)), (('A', 'LEU', 83), ('I', 'ARG', 276)), (('C', '…	[(('A', 'GLU', 81), ('I', 'LEU', 279))]
/data163/YX/Proteomes_Uniprot_NCP/UP000005640_240729/fold_test_fold_job_number_p17031_153ncp_6y5e/fold_test_fold_job_number_p17031_153ncp_6y5e_model_3.cif	0.484087	[]	[]
/data163/YX/Proteomes_Uniprot_NCP/UP000005640_240729/fold_test_fold_job_number_q86wp2_153ncp_6y5e/fold_test_fold_job_number_q86wp2_153ncp_6y5e_model_2.cif	0.483863	[(('A', 'ALA', 50), ('I', 'ARG', 44)), (('A', 'TYR', 47), ('I', 'ARG', 46)), (('A', 'GLU', 51), ('I', 'ARG', 46)), (('A', 'LEU', 55), ('I', 'ARG', 46)), (('A', 'ASP', 80), ('I', 'ARG', 46)), (('A', 'GLU', 82), ('I', 'ARG', 46)), (('A', 'LEU', 83), ('I', 'ARG', 46)), (('C', 'LEU', 76), ('I', 'ARG', 46)), (('A', 'LEU', 55), ('I', 'HIS', 47)), (('A', 'GLU', 54), ('I', 'ARG', 45))]	[]
/data163/YX/Proteomes_Uniprot_NCP/UP000005640_240729/fold_test_fold_job_number_q9nv72_153ncp_6y5e/fold_test_fold_job_number_q9nv72_153ncp_6y5e_model_1.cif	0.483635	[(('A', 'ALA', 50), ('I', 'ILE', 254)), (('A', 'GLU', 51), ('I', 'ILE', 254))]	[]
/data163/YX/Proteomes_Uniprot_NCP/UP000005640_240729/fold_test_fold_job_number_q96re9_153ncp_6y5e/fold_test_fold_job_number_q96re9_153ncp_6y5e_model_2.cif	0.483628	[]	[]
/data163/YX/Proteomes_Uniprot_NCP/UP000005640_240729/fold_test_fold_job_number_o60902_153ncp_6y5e/fold_test_fold_job_number_o60902_153ncp_6y5e_model_1.cif	0.483257	[]	[]
/data163/YX/Proteomes_Uniprot_NCP/UP000005640_240729/fold_test_fold_job_number_q96ei5_153ncp_6y5e/fold_test_fold_job_number_q96ei5_153ncp_6y5e_model_0.cif	0.482484	[]	[]
/data163/YX/Proteomes_Uniprot_NCP/UP000005640_240729/fold_test_fold_job_number_q9y508_153ncp_6y5e/fold_test_fold_job_number_q9y508_153ncp_6y5e_model_1.cif	0.48178	[]	[]
/data163/YX/Proteomes_Uniprot_NCP/UP000005640_240729/fold_test_fold_job_number_q9uhq7_153ncp_6y5e/fold_test_fold_job_number_q9uhq7_153ncp_6y5e_model_3.cif	0.481204	[]	[]
/data163/YX/Proteomes_Uniprot_NCP/UP000005640_240729/fold_test_fold_job_number_q86w50_153ncp_6y5e/fold_test_fold_job_number_q86w50_153ncp_6y5e_model_0.cif	0.481184	[(('A', 'LEU', 83), ('I', 'ARG', 382)), (('C', 'LEU', 76), ('I', 'ARG', 382))]	[]
/data163/YX/Proteomes_Uniprot_NCP/UP000005640_240729/fold_test_fold_job_number_p46527_153ncp_6y5e/fold_test_fold_job_number_p46527_153ncp_6y5e_model_0.cif	0.481133	[]	[]
/data163/YX/Proteomes_Uniprot_NCP/UP000005640_240729/fold_test_fold_job_number_q9haf1_153ncp_6y5e/fold_test_fold_job_number_q9haf1_153ncp_6y5e_model_3.cif	0.480439	[(('A', 'ALA', 35), ('I', 'ASP', 62)), (('C', 'THR', 60), ('I', 'ASP', 62)), (('A', 'ALA', 35), ('I', 'LEU', 65)), (('C', 'THR', 92), ('I', 'LEU', 65)), (('C', 'GLN', 65), ('I', 'TRP', 61)), (('C', 'THR', 85), ('I', 'TRP', 61)), (('C', 'GLN', 65), ('I', 'ILE', 57))]	[]
/data163/YX/Proteomes_Uniprot_NCP/UP000005640_240729/fold_test_fold_job_number_q16829_153ncp_6y5e/fold_test_fold_job_number_q16829_153ncp_6y5e_model_0.cif	0.480278	[]	[]
/data163/YX/Proteomes_Uniprot_NCP/UP000005640_240729/fold_test_fold_job_number_p24385_153ncp_6y5e/fold_test_fold_job_number_p24385_153ncp_6y5e_model_1.cif	0.479703	[]	[]
/data163/YX/Proteomes_Uniprot_NCP/UP000005640_240729/fold_test_fold_job_number_q9y2q1_153ncp_6y5e/fold_test_fold_job_number_q9y2q1_153ncp_6y5e_model_0.cif	0.479438	[]	[]
/data163/YX/Proteomes_Uniprot_NCP/UP000005640_240729/fold_test_fold_job_number_q9nw13_153ncp_6y5e/fold_test_fold_job_number_q9nw13_153ncp_6y5e_model_0.cif	0.479356	[(('G', 'VAL', 41), ('I', 'LEU', 741)), (('E', 'ILE', 87), ('I', 'TYR', 737)), (('E', 'ARG', 91), ('I', 'TYR', 737)), (('G', 'VAL', 38), ('I', 'TYR', 737)), (('G', 'GLU', 34), ('I', 'LEU', 733))]	[]
/data163/YX/Proteomes_Uniprot_NCP/UP000005640_240729/fold_test_fold_job_number_q86yl5_153ncp_6y5e/fold_test_fold_job_number_q86yl5_153ncp_6y5e_model_0.cif	0.479247	[(('A', 'LEU', 55), ('I', 'ILE', 169))]	[]
/data163/YX/Proteomes_Uniprot_NCP/UP000005640_240729/fold_test_fold_job_number_q9nyf3_153ncp_6y5e/fold_test_fold_job_number_q9nyf3_153ncp_6y5e_model_0.cif	0.479247	[(('B', 'GLU', 82), ('I', 'ARG', 116)), (('B', 'LEU', 83), ('I', 'ARG', 116))]	[]
/data163/YX/Proteomes_Uniprot_NCP/UP000005640_240729/fold_test_fold_job_number_q14201_153ncp_6y5e/fold_test_fold_job_number_q14201_153ncp_6y5e_model_0.cif	0.479006	[(('G', 'VAL', 2), ('I', 'ALA', 56)), (('G', 'LYS', 1), ('I', 'GLN', 55)), (('G', 'VAL', 2), ('I', 'GLN', 55))]	[]
/data163/YX/Proteomes_Uniprot_NCP/UP000005640_240729/fold_test_fold_job_number_q9buy5_153ncp_6y5e/fold_test_fold_job_number_q9buy5_153ncp_6y5e_model_0.cif	0.478944	[]	[]
/data163/YX/Proteomes_Uniprot_NCP/UP000005640_240729/fold_test_fold_job_number_q6pj21_153ncp_6y5e/fold_test_fold_job_number_q6pj21_153ncp_6y5e_model_2.cif	0.478773	[(('A', 'ASN', 84), ('I', 'MET', 1))]	[]
/data163/YX/Proteomes_Uniprot_NCP/UP000005640_240729/fold_test_fold_job_number_p0cj79_153ncp_6y5e/fold_test_fold_job_number_p0cj79_153ncp_6y5e_model_0.cif	0.478632	[]	[]
/data163/YX/Proteomes_Uniprot_NCP/UP000005640_240729/fold_test_fold_job_number_q03938_153ncp_6y5e/fold_test_fold_job_number_q03938_153ncp_6y5e_model_0.cif	0.477882	[]	[]
/data163/YX/Proteomes_Uniprot_NCP/UP000005640_240729/fold_test_fold_job_number_q14142_153ncp_6y5e/fold_test_fold_job_number_q14142_153ncp_6y5e_model_1.cif	0.477788	[(('C', 'GLN', 65), ('I', 'VAL', 49)), (('C', 'ARG', 69), ('I', 'VAL', 49)), (('C', 'VAL', 81), ('I', 'VAL', 49)), (('C', 'THR', 85), ('I', 'VAL', 49)), (('C', 'LYS', 78), ('I', 'LEU', 46)), (('C', 'VAL', 81), ('I', 'LEU', 46)), (('C', 'SER', 82), ('I', 'LEU', 46)), (('C', 'SER', 82), ('I', 'ALA', 45)), (('C', 'THR', 85), ('I', 'ALA', 45)), (('C', 'LYS', 86), ('I', 'ALA', 45)), (('C', 'GLU', 83),…	[]
/data163/YX/Proteomes_Uniprot_NCP/UP000005640_240729/fold_test_fold_job_number_q2m218_153ncp_6y5e/fold_test_fold_job_number_q2m218_153ncp_6y5e_model_1.cif	0.477388	[]	[]
/data163/YX/Proteomes_Uniprot_NCP/UP000005640_240729/fold_test_fold_job_number_o76083_153ncp_6y5e/fold_test_fold_job_number_o76083_153ncp_6y5e_model_0.cif	0.477353	[]	[]
/data163/YX/Proteomes_Uniprot_NCP/UP000005640_240729/fold_test_fold_job_number_q96f63_153ncp_6y5e/fold_test_fold_job_number_q96f63_153ncp_6y5e_model_0.cif	0.47724	[]	[]
/data163/YX/Proteomes_Uniprot_NCP/UP000005640_240729/fold_test_fold_job_number_q14457_153ncp_6y5e/fold_test_fold_job_number_q14457_153ncp_6y5e_model_0.cif	0.47701	[]	[]
/data163/YX/Proteomes_Uniprot_NCP/UP000005640_240729/fold_test_fold_job_number_q06455_153ncp_6y5e/fold_test_fold_job_number_q06455_153ncp_6y5e_model_0.cif	0.476987	[(('A', 'GLU', 46), ('I', 'ILE', 2)), (('A', 'TYR', 47), ('I', 'ILE', 2)), (('A', 'ALA', 50), ('I', 'ILE', 2)), (('C', 'GLN', 17), ('I', 'ILE', 2)), (('C', 'GLU', 83), ('I', 'ILE', 2)), (('A', 'TYR', 47), ('I', 'ARG', 6)), (('A', 'GLU', 51), ('I', 'ARG', 6)), (('A', 'ASP', 80), ('I', 'ARG', 6)), (('A', 'GLU', 82), ('I', 'ARG', 6)), (('A', 'LEU', 83), ('I', 'ARG', 6)), (('C', 'GLU', 75), ('I', 'AR…	[]
/data163/YX/Proteomes_Uniprot_NCP/UP000005640_240729/fold_test_fold_job_number_q8tf47_153ncp_6y5e/fold_test_fold_job_number_q8tf47_153ncp_6y5e_model_1.cif	0.476908	[]	[]
/data163/YX/Proteomes_Uniprot_NCP/UP000005640_240729/fold_test_fold_job_number_q96hq0_153ncp_6y5e/fold_test_fold_job_number_q96hq0_153ncp_6y5e_model_1.cif	0.475873	[]	[]
/data163/YX/Proteomes_Uniprot_NCP/UP000005640_240729/fold_test_fold_job_number_q96g74_153ncp_6y5e/fold_test_fold_job_number_q96g74_153ncp_6y5e_model_0.cif	0.475644	[]	[]
/data163/YX/Proteomes_Uniprot_NCP/UP000005640_240729/fold_test_fold_job_number_a8cg34_153ncp_6y5e/fold_test_fold_job_number_a8cg34_153ncp_6y5e_model_4.cif	0.475512	[(('A', 'ALA', 50), ('I', 'LEU', 1219)), (('A', 'GLU', 54), ('I', 'LEU', 1219)), (('A', 'GLU', 51), ('I', 'ARG', 1216)), (('A', 'GLU', 54), ('I', 'ARG', 1222))]	[]
/data163/YX/Proteomes_Uniprot_NCP/UP000005640_240729/fold_test_fold_job_number_a0pjx2_153ncp_6y5e/fold_test_fold_job_number_a0pjx2_153ncp_6y5e_model_2.cif	0.475125	[]	[]
/data163/YX/Proteomes_Uniprot_NCP/UP000005640_240729/fold_test_fold_job_number_p17036_153ncp_6y5e/fold_test_fold_job_number_p17036_153ncp_6y5e_model_1.cif	0.474537	[]	[]
/data163/YX/Proteomes_Uniprot_NCP/UP000005640_240729/fold_test_fold_job_number_q9y6x8_153ncp_6y5e/fold_test_fold_job_number_q9y6x8_153ncp_6y5e_model_0.cif	0.474336	[(('A', 'TYR', 47), ('I', 'ARG', 571)), (('A', 'LEU', 55), ('I', 'ARG', 571)), (('A', 'GLU', 82), ('I', 'ARG', 571)), (('A', 'LEU', 83), ('I', 'ARG', 571)), (('C', 'LEU', 76), ('I', 'ARG', 571)), (('A', 'LEU', 55), ('I', 'SER', 569))]	[]
/data163/YX/Proteomes_Uniprot_NCP/UP000005640_240729/fold_test_fold_job_number_q8ndb6_153ncp_6y5e/fold_test_fold_job_number_q8ndb6_153ncp_6y5e_model_1.cif	0.474223	[]	[]
/data163/YX/Proteomes_Uniprot_NCP/UP000005640_240729/fold_test_fold_job_number_q9bsj6_153ncp_6y5e/fold_test_fold_job_number_q9bsj6_153ncp_6y5e_model_2.cif	0.474206	[(('A', 'GLU', 46), ('I', 'ARG', 175)), (('A', 'ALA', 50), ('I', 'ARG', 175)), (('A', 'TYR', 47), ('I', 'ARG', 179)), (('A', 'GLU', 51), ('I', 'ARG', 179)), (('A', 'LEU', 55), ('I', 'ARG', 179)), (('A', 'ASP', 80), ('I', 'ARG', 179)), (('A', 'GLU', 82), ('I', 'ARG', 179)), (('A', 'LEU', 83), ('I', 'ARG', 179)), (('C', 'GLU', 75), ('I', 'ARG', 179)), (('C', 'LEU', 76), ('I', 'ARG', 179)), (('C', '…	[]
/data163/YX/Proteomes_Uniprot_NCP/UP000005640_240729/fold_test_fold_job_number_q9h7n4_153ncp_6y5e/fold_test_fold_job_number_q9h7n4_153ncp_6y5e_model_0.cif	0.474204	[(('A', 'GLU', 51), ('I', 'ARG', 152)), (('A', 'GLU', 54), ('I', 'ARG', 152)), (('A', 'ALA', 50), ('I', 'ARG', 155)), (('C', 'HIS', 79), ('I', 'ARG', 150))]	[]
/data163/YX/Proteomes_Uniprot_NCP/UP000005640_240729/fold_test_fold_job_number_q6znh5_153ncp_6y5e/fold_test_fold_job_number_q6znh5_153ncp_6y5e_model_2.cif	0.473407	[]	[]
/data163/YX/Proteomes_Uniprot_NCP/UP000005640_240729/fold_test_fold_job_number_p17019_153ncp_6y5e/fold_test_fold_job_number_p17019_153ncp_6y5e_model_0.cif	0.473277	[]	[]
/data163/YX/Proteomes_Uniprot_NCP/UP000005640_240729/fold_test_fold_job_number_q6p4f7_153ncp_6y5e/fold_test_fold_job_number_q6p4f7_153ncp_6y5e_model_0.cif	0.472782	[]	[]
/data163/YX/Proteomes_Uniprot_NCP/UP000005640_240729/fold_test_fold_job_number_q8tag6_153ncp_6y5e/fold_test_fold_job_number_q8tag6_153ncp_6y5e_model_0.cif	0.472639	[(('A', 'GLU', 51), ('I', 'ARG', 29)), (('C', 'HIS', 79), ('I', 'ARG', 29)), (('C', 'HIS', 79), ('I', 'ALA', 28))]	[]
/data163/YX/Proteomes_Uniprot_NCP/UP000005640_240729/fold_test_fold_job_number_q9unn5_153ncp_6y5e/fold_test_fold_job_number_q9unn5_153ncp_6y5e_model_0.cif	0.47263	[]	[]
/data163/YX/Proteomes_Uniprot_NCP/UP000005640_240729/fold_test_fold_job_number_q969w8_153ncp_6y5e/fold_test_fold_job_number_q969w8_153ncp_6y5e_model_2.cif	0.472525	[]	[]
/data163/YX/Proteomes_Uniprot_NCP/UP000005640_240729/fold_test_fold_job_number_q502w6_153ncp_6y5e/fold_test_fold_job_number_q502w6_153ncp_6y5e_model_0.cif	0.47207	[]	[]
/data163/YX/Proteomes_Uniprot_NCP/UP000005640_240729/fold_test_fold_job_number_a6nk75_153ncp_6y5e/fold_test_fold_job_number_a6nk75_153ncp_6y5e_model_1.cif	0.471956	[]	[]
/data163/YX/Proteomes_Uniprot_NCP/UP000005640_240729/fold_test_fold_job_number_q16828_153ncp_6y5e/fold_test_fold_job_number_q16828_153ncp_6y5e_model_0.cif	0.471874	[]	[]
/data163/YX/Proteomes_Uniprot_NCP/UP000005640_240729/fold_test_fold_job_number_p17023_153ncp_6y5e/fold_test_fold_job_number_p17023_153ncp_6y5e_model_0.cif	0.471612	[]	[]
/data163/YX/Proteomes_Uniprot_NCP/UP000005640_240729/fold_test_fold_job_number_q9c0c7_153ncp_6y5e/fold_test_fold_job_number_q9c0c7_153ncp_6y5e_model_0.cif	0.471392	[(('A', 'GLN', 14), ('I', 'PHE', 577)), (('C', 'GLN', 17), ('I', 'PHE', 577)), (('C', 'GLU', 83), ('I', 'PHE', 577)), (('C', 'LYS', 86), ('I', 'PHE', 577)), (('A', 'GLU', 46), ('I', 'TRP', 584)), (('A', 'TYR', 47), ('I', 'TRP', 584)), (('A', 'ALA', 50), ('I', 'TRP', 584)), (('C', 'VAL', 14), ('I', 'TRP', 584)), (('C', 'GLN', 17), ('I', 'TRP', 584)), (('C', 'VAL', 18), ('I', 'TRP', 584)), (('C', '…	[]
/data163/YX/Proteomes_Uniprot_NCP/UP000005640_240729/fold_test_fold_job_number_p04626_153ncp_6y5e/fold_test_fold_job_number_p04626_153ncp_6y5e_model_0.cif	0.471294	[(('A', 'TYR', 40), ('I', 'LEU', 700)), (('C', 'SER', 61), ('I', 'LEU', 700)), (('C', 'GLN', 65), ('I', 'LEU', 700)), (('C', 'THR', 85), ('I', 'LEU', 700)), (('C', 'VAL', 88), ('I', 'LEU', 700)), (('C', 'GLN', 65), ('I', 'PRO', 699)), (('C', 'ARG', 69), ('I', 'PRO', 699)), (('C', 'VAL', 81), ('I', 'PRO', 699)), (('C', 'THR', 85), ('I', 'PRO', 699)), (('C', 'LYS', 78), ('I', 'LEU', 696)), (('C', '…	[]
/data163/YX/Proteomes_Uniprot_NCP/UP000005640_240729/fold_test_fold_job_number_q01968_153ncp_6y5e/fold_test_fold_job_number_q01968_153ncp_6y5e_model_2.cif	0.471087	[]	[]
/data163/YX/Proteomes_Uniprot_NCP/UP000005640_240729/fold_test_fold_job_number_q5tec3_153ncp_6y5e/fold_test_fold_job_number_q5tec3_153ncp_6y5e_model_0.cif	0.470598	[]	[]
/data163/YX/Proteomes_Uniprot_NCP/UP000005640_240729/fold_test_fold_job_number_p50402_153ncp_6y5e/fold_test_fold_job_number_p50402_153ncp_6y5e_model_0.cif	0.470483	[(('B', 'GLU', 51), ('I', 'ARG', 203)), (('B', 'GLU', 54), ('I', 'ARG', 203)), (('B', 'LEU', 55), ('I', 'ARG', 203)), (('B', 'ALA', 59), ('I', 'ILE', 206)), (('B', 'LEU', 75), ('I', 'ILE', 206)), (('B', 'LEU', 55), ('I', 'ALA', 205)), (('B', 'ASP', 80), ('I', 'ARG', 204)), (('B', 'GLU', 82), ('I', 'ARG', 204))]	[]
/data163/YX/Proteomes_Uniprot_NCP/UP000005640_240729/fold_test_fold_job_number_q8wxb4_153ncp_6y5e/fold_test_fold_job_number_q8wxb4_153ncp_6y5e_model_3.cif	0.469417	[]	[]
/data163/YX/Proteomes_Uniprot_NCP/UP000005640_240729/fold_test_fold_job_number_q969q1_153ncp_6y5e/fold_test_fold_job_number_q969q1_153ncp_6y5e_model_2.cif	0.468698	[(('A', 'ASN', 79), ('I', 'ARG', 94)), (('A', 'ASN', 100), ('I', 'LEU', 96)), (('A', 'GLN', 102), ('I', 'ASN', 100)), (('A', 'ALA', 103), ('I', 'ASN', 100)), (('A', 'ALA', 103), ('I', 'ILE', 101)), (('A', 'VAL', 104), ('I', 'ILE', 104))]	[]
/data163/YX/Proteomes_Uniprot_NCP/UP000005640_240729/fold_test_fold_job_number_q8ng06_153ncp_6y5e/fold_test_fold_job_number_q8ng06_153ncp_6y5e_model_1.cif	0.468633	[(('C', 'LYS', 86), ('I', 'PHE', 449)), (('C', 'LYS', 86), ('I', 'TRP', 385))]	[]
/data163/YX/Proteomes_Uniprot_NCP/UP000005640_240729/fold_test_fold_job_number_o43296_153ncp_6y5e/fold_test_fold_job_number_o43296_153ncp_6y5e_model_0.cif	0.468602	[]	[]
/data163/YX/Proteomes_Uniprot_NCP/UP000005640_240729/fold_test_fold_job_number_q96py6_153ncp_6y5e/fold_test_fold_job_number_q96py6_153ncp_6y5e_model_0.cif	0.468032	[]	[]
/data163/YX/Proteomes_Uniprot_NCP/UP000005640_240729/fold_test_fold_job_number_q9h8g1_153ncp_6y5e/fold_test_fold_job_number_q9h8g1_153ncp_6y5e_model_4.cif	0.467782	[]	[]
/data163/YX/Proteomes_Uniprot_NCP/UP000005640_240729/fold_test_fold_job_number_q6zmy9_153ncp_6y5e/fold_test_fold_job_number_q6zmy9_153ncp_6y5e_model_0.cif	0.467119	[]	[]
/data163/YX/Proteomes_Uniprot_NCP/UP000005640_240729/fold_test_fold_job_number_q5vv67_153ncp_6y5e/fold_test_fold_job_number_q5vv67_153ncp_6y5e_model_1.cif	0.466803	[]	[]
/data163/YX/Proteomes_Uniprot_NCP/UP000005640_240729/fold_test_fold_job_number_p67809_153ncp_6y5e/fold_test_fold_job_number_p67809_153ncp_6y5e_model_3.cif	0.466242	[(('A', 'ALA', 50), ('I', 'TYR', 148)), (('A', 'GLU', 54), ('I', 'TYR', 148)), (('A', 'GLU', 51), ('I', 'ARG', 150)), (('A', 'GLU', 51), ('I', 'ARG', 151))]	[]
/data163/YX/Proteomes_Uniprot_NCP/UP000005640_240729/fold_test_fold_job_number_q96pn6_153ncp_6y5e/fold_test_fold_job_number_q96pn6_153ncp_6y5e_model_0.cif	0.466113	[(('C', 'GLN', 17), ('I', 'LEU', 899)), (('A', 'TYR', 47), ('I', 'ARG', 895)), (('A', 'GLU', 51), ('I', 'ARG', 895)), (('A', 'TYR', 47), ('I', 'ARG', 690)), (('A', 'GLU', 51), ('I', 'ARG', 690)), (('A', 'ASP', 80), ('I', 'ARG', 690)), (('A', 'GLU', 81), ('I', 'ARG', 690)), (('A', 'GLU', 82), ('I', 'ARG', 690)), (('A', 'LEU', 83), ('I', 'ARG', 690)), (('C', 'GLU', 75), ('I', 'ARG', 690)), (('C', '…	[]
/data163/YX/Proteomes_Uniprot_NCP/UP000005640_240729/fold_test_fold_job_number_q9h871_153ncp_6y5e/fold_test_fold_job_number_q9h871_153ncp_6y5e_model_0.cif	0.466046	[(('A', 'GLN', 14), ('I', 'ARG', 340)), (('C', 'GLN', 17), ('I', 'ARG', 340)), (('A', 'TYR', 40), ('I', 'ARG', 306)), (('C', 'SER', 61), ('I', 'ARG', 306)), (('C', 'GLN', 65), ('I', 'ARG', 306)), (('C', 'THR', 85), ('I', 'ARG', 306)), (('C', 'VAL', 88), ('I', 'ARG', 306)), (('C', 'PRO', 20), ('I', 'ILE', 338)), (('C', 'PRO', 20), ('I', 'MET', 366)), (('C', 'ASP', 21), ('I', 'MET', 366)), (('C', '…	[]
/data163/YX/Proteomes_Uniprot_NCP/UP000005640_240729/fold_test_fold_job_number_a6nf83_153ncp_6y5e/fold_test_fold_job_number_a6nf83_153ncp_6y5e_model_0.cif	0.465908	[]	[]
/data163/YX/Proteomes_Uniprot_NCP/UP000005640_240729/fold_test_fold_job_number_q9ns25_153ncp_6y5e/fold_test_fold_job_number_q9ns25_153ncp_6y5e_model_1.cif	0.465219	[(('B', 'ALA', 50), ('I', 'ARG', 9)), (('B', 'GLU', 51), ('I', 'ARG', 12)), (('B', 'GLU', 54), ('I', 'LYS', 11))]	[]
/data163/YX/Proteomes_Uniprot_NCP/UP000005640_240729/fold_test_fold_job_number_q7z5j4_153ncp_6y5e/fold_test_fold_job_number_q7z5j4_153ncp_6y5e_model_2.cif	0.46492	[(('A', 'GLU', 82), ('I', 'ARG', 1322))]	[]
/data163/YX/Proteomes_Uniprot_NCP/UP000005640_240729/fold_test_fold_job_number_q9y2f5_153ncp_6y5e/fold_test_fold_job_number_q9y2f5_153ncp_6y5e_model_1.cif	0.464408	[(('C', 'GLU', 83), ('I', 'ARG', 1509)), (('C', 'LYS', 86), ('I', 'ARG', 1509)), (('A', 'TYR', 47), ('I', 'LEU', 1510)), (('A', 'ALA', 50), ('I', 'LEU', 1510)), (('A', 'GLU', 51), ('I', 'LEU', 1510)), (('A', 'GLU', 54), ('I', 'LEU', 1510)), (('C', 'VAL', 18), ('I', 'LEU', 1510)), (('A', 'TYR', 47), ('I', 'ARG', 1511)), (('A', 'GLU', 51), ('I', 'ARG', 1511)), (('A', 'LEU', 55), ('I', 'ARG', 1511))…	[]
/data163/YX/Proteomes_Uniprot_NCP/UP000005640_240729/fold_test_fold_job_number_q52m58_153ncp_6y5e/fold_test_fold_job_number_q52m58_153ncp_6y5e_model_0.cif	0.464134	[(('B', 'ASP', 80), ('I', 'ARG', 9)), (('B', 'GLU', 82), ('I', 'ARG', 9)), (('B', 'LEU', 83), ('I', 'ARG', 9)), (('D', 'GLU', 75), ('I', 'ARG', 9)), (('D', 'LEU', 76), ('I', 'ARG', 9)), (('B', 'GLU', 81), ('I', 'ALA', 17))]	[]
/data163/YX/Proteomes_Uniprot_NCP/UP000005640_240729/fold_test_fold_job_number_q9ns91_153ncp_6y5e/fold_test_fold_job_number_q9ns91_153ncp_6y5e_model_2.cif	0.463711	[(('A', 'GLU', 46), ('I', 'LYS', 229)), (('A', 'ALA', 50), ('I', 'LYS', 229)), (('C', 'VAL', 14), ('I', 'LYS', 229)), (('C', 'GLN', 17), ('I', 'LYS', 229)), (('A', 'TYR', 47), ('I', 'LEU', 233)), (('A', 'ALA', 50), ('I', 'LEU', 233)), (('A', 'GLU', 51), ('I', 'LEU', 233)), (('A', 'GLU', 54), ('I', 'LEU', 233)), (('C', 'VAL', 18), ('I', 'LEU', 233)), (('A', 'TYR', 47), ('I', 'ARG', 234)), (('A', '…	[(('A', 'GLU', 51), ('I', 'LEU', 233)), (('A', 'ASP', 80), ('I', 'ARG', 234)), (('A', 'GLU', 82), ('I', 'ARG', 234)), (('A', 'LEU', 83), ('I', 'ARG', 234)), (('C', 'LEU', 76), ('I', 'ARG', 234))]
/data163/YX/Proteomes_Uniprot_NCP/UP000005640_240729/fold_test_fold_job_number_q9p2r6_153ncp_6y5e/fold_test_fold_job_number_q9p2r6_153ncp_6y5e_model_0.cif	0.46292	[(('A', 'GLU', 46), ('I', 'MET', 572)), (('A', 'ALA', 50), ('I', 'MET', 572)), (('A', 'TYR', 47), ('I', 'THR', 574)), (('A', 'ALA', 50), ('I', 'THR', 574)), (('A', 'GLU', 51), ('I', 'THR', 574)), (('C', 'VAL', 18), ('I', 'THR', 574)), (('A', 'TYR', 47), ('I', 'ARG', 575)), (('A', 'GLU', 51), ('I', 'ARG', 575)), (('A', 'LEU', 55), ('I', 'ARG', 575)), (('A', 'ASP', 80), ('I', 'ARG', 575)), (('A', '…	[]
/data163/YX/Proteomes_Uniprot_NCP/UP000005640_240729/fold_test_fold_job_number_q9h4l7_153ncp_6y5e/fold_test_fold_job_number_q9h4l7_153ncp_6y5e_model_2.cif	0.462842	[(('B', 'GLU', 51), ('I', 'LYS', 209)), (('D', 'LYS', 86), ('I', 'LEU', 168)), (('F', 'ASP', 44), ('I', 'CYS', 772)), (('H', 'VAL', 2), ('I', 'VAL', 824)), (('H', 'ARG', 4), ('I', 'VAL', 824)), (('H', 'ARG', 4), ('I', 'ASP', 821)), (('H', 'ASP', 5), ('I', 'ASP', 821)), (('H', 'ARG', 4), ('I', 'MET', 825))]	[(('H', 'VAL', 2), ('I', 'VAL', 824)), (('H', 'ARG', 4), ('I', 'VAL', 824)), (('H', 'ARG', 4), ('I', 'ASP', 821))]
/data163/YX/Proteomes_Uniprot_NCP/UP000005640_240729/fold_test_fold_job_number_p49116_153ncp_6y5e/fold_test_fold_job_number_p49116_153ncp_6y5e_model_0.cif	0.462159	[(('A', 'GLU', 46), ('I', 'ILE', 211)), (('A', 'TYR', 47), ('I', 'ILE', 211)), (('A', 'ALA', 50), ('I', 'ILE', 211)), (('C', 'VAL', 14), ('I', 'ILE', 211)), (('C', 'GLN', 17), ('I', 'ILE', 211)), (('C', 'VAL', 18), ('I', 'ILE', 211)), (('A', 'TYR', 47), ('I', 'TYR', 212)), (('C', 'HIS', 79), ('I', 'TYR', 212)), (('C', 'GLU', 83), ('I', 'TYR', 212)), (('A', 'TYR', 47), ('I', 'ARG', 214)), (('A', '…	[(('A', 'GLU', 51), ('I', 'ARG', 214)), (('A', 'GLU', 51), ('I', 'ILE', 213))]
/data163/YX/Proteomes_Uniprot_NCP/UP000005640_240729/fold_test_fold_job_number_q96pu8_153ncp_6y5e/fold_test_fold_job_number_q96pu8_153ncp_6y5e_model_0.cif	0.462001	[(('A', 'GLU', 46), ('I', 'TYR', 328)), (('A', 'ALA', 50), ('I', 'TYR', 328)), (('C', 'VAL', 14), ('I', 'TYR', 328)), (('C', 'VAL', 18), ('I', 'TYR', 328)), (('A', 'TYR', 47), ('I', 'HIS', 326)), (('A', 'ALA', 50), ('I', 'HIS', 326)), (('C', 'GLU', 83), ('I', 'HIS', 326)), (('A', 'TYR', 47), ('I', 'PRO', 327)), (('A', 'ALA', 50), ('I', 'PRO', 327)), (('A', 'GLU', 51), ('I', 'PRO', 327)), (('A', '…	[]
/data163/YX/Proteomes_Uniprot_NCP/UP000005640_240729/fold_test_fold_job_number_p29375_153ncp_6y5e/fold_test_fold_job_number_p29375_153ncp_6y5e_model_0.cif	0.46167	[(('D', 'SER', 61), ('I', 'LEU', 239)), (('D', 'ARG', 62), ('I', 'LEU', 239)), (('D', 'GLN', 65), ('I', 'LEU', 239)), (('D', 'ARG', 62), ('I', 'LYS', 238))]	[]
/data163/YX/Proteomes_Uniprot_NCP/UP000005640_240729/fold_test_fold_job_number_q15051_153ncp_6y5e/fold_test_fold_job_number_q15051_153ncp_6y5e_model_4.cif	0.461665	[]	[]
/data163/YX/Proteomes_Uniprot_NCP/UP000005640_240729/fold_test_fold_job_number_q92610_153ncp_6y5e/fold_test_fold_job_number_q92610_153ncp_6y5e_model_1.cif	0.461373	[]	[]
/data163/YX/Proteomes_Uniprot_NCP/UP000005640_240729/fold_test_fold_job_number_o95235_153ncp_6y5e/fold_test_fold_job_number_o95235_153ncp_6y5e_model_2.cif	0.461148	[(('A', 'ALA', 50), ('I', 'TYR', 869)), (('A', 'ASP', 80), ('I', 'ARG', 874)), (('A', 'LEU', 83), ('I', 'ARG', 874))]	[]
/data163/YX/Proteomes_Uniprot_NCP/UP000005640_240729/fold_test_fold_job_number_q9bs31_153ncp_6y5e/fold_test_fold_job_number_q9bs31_153ncp_6y5e_model_0.cif	0.461085	[]	[]
/data163/YX/Proteomes_Uniprot_NCP/UP000005640_240729/fold_test_fold_job_number_q9p255_153ncp_6y5e/fold_test_fold_job_number_q9p255_153ncp_6y5e_model_2.cif	0.460899	[]	[]
/data163/YX/Proteomes_Uniprot_NCP/UP000005640_240729/fold_test_fold_job_number_q15170_153ncp_6y5e/fold_test_fold_job_number_q15170_153ncp_6y5e_model_2.cif	0.460733	[]	[]
/data163/YX/Proteomes_Uniprot_NCP/UP000005640_240729/fold_test_fold_job_number_q9btd8_153ncp_6y5e/fold_test_fold_job_number_q9btd8_153ncp_6y5e_model_0.cif	0.460408	[]	[]
/data163/YX/Proteomes_Uniprot_NCP/UP000005640_240729/fold_test_fold_job_number_p32969_153ncp_6y5e/fold_test_fold_job_number_p32969_153ncp_6y5e_model_0.cif	0.459948	[(('A', 'TYR', 40), ('I', 'ILE', 4)), (('C', 'SER', 61), ('I', 'ILE', 4)), (('C', 'GLN', 65), ('I', 'ILE', 4)), (('C', 'THR', 85), ('I', 'ILE', 4)), (('C', 'VAL', 88), ('I', 'ILE', 4)), (('C', 'SER', 61), ('I', 'MET', 1)), (('C', 'VAL', 88), ('I', 'MET', 1)), (('C', 'THR', 92), ('I', 'MET', 1)), (('C', 'SER', 61), ('I', 'TRP', 61)), (('C', 'ARG', 62), ('I', 'TRP', 61)), (('C', 'GLN', 65), ('I', '…	[(('A', 'TYR', 40), ('I', 'ILE', 4)), (('C', 'SER', 61), ('I', 'ILE', 4)), (('C', 'GLN', 65), ('I', 'ILE', 4)), (('C', 'THR', 85), ('I', 'ILE', 4)), (('C', 'VAL', 88), ('I', 'ILE', 4)), (('C', 'SER', 61), ('I', 'TRP', 61)), (('C', 'ARG', 62), ('I', 'TRP', 61)), (('C', 'GLN', 65), ('I', 'TRP', 61)), (('C', 'GLN', 65), ('I', 'TRP', 60)), (('C', 'ARG', 69), ('I', 'TRP', 60)), (('C', 'VAL', 81), ('I'…
/data163/YX/Proteomes_Uniprot_NCP/UP000005640_240729/fold_test_fold_job_number_q9upu5_153ncp_6y5e/fold_test_fold_job_number_q9upu5_153ncp_6y5e_model_0.cif	0.459812	[(('A', 'TYR', 47), ('I', 'ARG', 1498)), (('A', 'GLU', 51), ('I', 'ARG', 1498)), (('A', 'ASP', 80), ('I', 'ARG', 1498)), (('A', 'GLU', 82), ('I', 'ARG', 1498)), (('A', 'LEU', 83), ('I', 'ARG', 1498)), (('C', 'GLU', 75), ('I', 'ARG', 1498)), (('C', 'LEU', 76), ('I', 'ARG', 1498)), (('C', 'HIS', 79), ('I', 'ARG', 1498)), (('A', 'GLU', 54), ('I', 'ASN', 1501)), (('C', 'HIS', 19), ('I', 'GLN', 1487))…	[]
/data163/YX/Proteomes_Uniprot_NCP/UP000005640_240729/fold_test_fold_job_number_q96dn6_153ncp_6y5e/fold_test_fold_job_number_q96dn6_153ncp_6y5e_model_3.cif	0.459615	[]	[]
/data163/YX/Proteomes_Uniprot_NCP/UP000005640_240729/fold_test_fold_job_number_q96bz8_153ncp_6y5e/fold_test_fold_job_number_q96bz8_153ncp_6y5e_model_3.cif	0.459585	[(('E', 'GLN', 88), ('I', 'TYR', 131)), (('E', 'ARG', 92), ('I', 'TYR', 131)), (('F', 'LEU', 72), ('I', 'TYR', 131)), (('E', 'LYS', 85), ('I', 'TRP', 130)), (('E', 'GLN', 88), ('I', 'TRP', 130)), (('E', 'LEU', 89), ('I', 'TRP', 130)), (('F', 'LEU', 72), ('I', 'TRP', 130)), (('F', 'ILE', 75), ('I', 'TRP', 130)), (('F', 'HIS', 76), ('I', 'TRP', 130)), (('E', 'GLN', 88), ('I', 'PRO', 129))]	[(('E', 'LYS', 85), ('I', 'TRP', 130))]
/data163/YX/Proteomes_Uniprot_NCP/UP000005640_240729/fold_test_fold_job_number_q53gs7_153ncp_6y5e/fold_test_fold_job_number_q53gs7_153ncp_6y5e_model_2.cif	0.459372	[]	[]
/data163/YX/Proteomes_Uniprot_NCP/UP000005640_240729/fold_test_fold_job_number_q9nyv4_153ncp_6y5e/fold_test_fold_job_number_q9nyv4_153ncp_6y5e_model_0.cif	0.459257	[]	[]
/data163/YX/Proteomes_Uniprot_NCP/UP000005640_240729/fold_test_fold_job_number_q9y4e5_153ncp_6y5e/fold_test_fold_job_number_q9y4e5_153ncp_6y5e_model_1.cif	0.458317	[]	[]
/data163/YX/Proteomes_Uniprot_NCP/UP000005640_240729/fold_test_fold_job_number_q8iy63_153ncp_6y5e/fold_test_fold_job_number_q8iy63_153ncp_6y5e_model_0.cif	0.457936	[]	[]
/data163/YX/Proteomes_Uniprot_NCP/UP000005640_240729/fold_test_fold_job_number_p51398_153ncp_6y5e/fold_test_fold_job_number_p51398_153ncp_6y5e_model_1.cif	0.457645	[(('C', 'SER', 82), ('I', 'SER', 95)), (('C', 'GLU', 83), ('I', 'ASN', 364)), (('C', 'LYS', 86), ('I', 'ASN', 364)), (('C', 'THR', 85), ('I', 'LYS', 92)), (('C', 'THR', 85), ('I', 'THR', 93)), (('C', 'LYS', 86), ('I', 'THR', 93)), (('C', 'THR', 89), ('I', 'THR', 93)), (('C', 'LYS', 86), ('I', 'TRP', 365)), (('C', 'THR', 89), ('I', 'TRP', 365)), (('C', 'LYS', 90), ('I', 'TRP', 365)), (('C', 'LYS',…	[(('C', 'SER', 82), ('I', 'SER', 95)), (('C', 'GLU', 83), ('I', 'ASN', 364)), (('C', 'LYS', 86), ('I', 'ASN', 364)), (('C', 'THR', 85), ('I', 'LYS', 92)), (('C', 'THR', 85), ('I', 'THR', 93)), (('C', 'LYS', 86), ('I', 'THR', 93)), (('C', 'THR', 89), ('I', 'THR', 93)), (('C', 'LYS', 86), ('I', 'TRP', 365)), (('C', 'THR', 89), ('I', 'TRP', 365)), (('C', 'LYS', 90), ('I', 'TRP', 365)), (('C', 'LYS',…
/data163/YX/Proteomes_Uniprot_NCP/UP000005640_240729/fold_test_fold_job_number_q6pk81_153ncp_6y5e/fold_test_fold_job_number_q6pk81_153ncp_6y5e_model_0.cif	0.457524	[]	[]
/data163/YX/Proteomes_Uniprot_NCP/UP000005640_240729/fold_test_fold_job_number_q9uk59_153ncp_6y5e/fold_test_fold_job_number_q9uk59_153ncp_6y5e_model_0.cif	0.456935	[(('A', 'GLU', 46), ('I', 'ILE', 525)), (('A', 'TYR', 47), ('I', 'ILE', 525)), (('A', 'ALA', 50), ('I', 'ARG', 527)), (('A', 'GLU', 51), ('I', 'ARG', 527)), (('A', 'GLU', 54), ('I', 'ARG', 527)), (('A', 'TYR', 47), ('I', 'ARG', 528)), (('A', 'GLU', 51), ('I', 'ARG', 528)), (('A', 'LEU', 55), ('I', 'ARG', 528)), (('A', 'ASP', 80), ('I', 'ARG', 528)), (('A', 'GLU', 82), ('I', 'ARG', 528)), (('A', '…	[]
/data163/YX/Proteomes_Uniprot_NCP/UP000005640_240729/fold_test_fold_job_number_o00479_153ncp_6y5e/fold_test_fold_job_number_o00479_153ncp_6y5e_model_0.cif	0.456868	[(('A', 'TYR', 47), ('I', 'ARG', 23)), (('A', 'ALA', 50), ('I', 'ARG', 23)), (('A', 'GLU', 51), ('I', 'ARG', 23)), (('A', 'GLU', 54), ('I', 'ARG', 23)), (('C', 'VAL', 18), ('I', 'ARG', 23)), (('C', 'HIS', 79), ('I', 'ARG', 23)), (('C', 'GLU', 83), ('I', 'ARG', 23)), (('A', 'TYR', 47), ('I', 'ARG', 24)), (('A', 'GLU', 51), ('I', 'ARG', 24)), (('A', 'ASP', 80), ('I', 'ARG', 24)), (('A', 'GLU', 82),…	[(('A', 'GLU', 51), ('I', 'ARG', 23)), (('A', 'GLU', 54), ('I', 'ARG', 23)), (('C', 'HIS', 79), ('I', 'ARG', 23)), (('A', 'TYR', 47), ('I', 'ARG', 24)), (('A', 'GLU', 51), ('I', 'ARG', 24)), (('A', 'ASP', 80), ('I', 'ARG', 24)), (('A', 'GLU', 82), ('I', 'ARG', 24)), (('C', 'GLU', 75), ('I', 'ARG', 24)), (('C', 'LEU', 76), ('I', 'ARG', 24)), (('C', 'HIS', 79), ('I', 'ARG', 24)), (('A', 'GLU', 51),…
/data163/YX/Proteomes_Uniprot_NCP/UP000005640_240729/fold_test_fold_job_number_o43679_153ncp_6y5e/fold_test_fold_job_number_o43679_153ncp_6y5e_model_0.cif	0.4564	[]	[]
/data163/YX/Proteomes_Uniprot_NCP/UP000005640_240729/fold_test_fold_job_number_p17096_153ncp_6y5e/fold_test_fold_job_number_p17096_153ncp_6y5e_model_1.cif	0.455911	[(('A', 'GLU', 46), ('I', 'ARG', 28)), (('A', 'TYR', 47), ('I', 'ARG', 28)), (('A', 'ALA', 50), ('I', 'ARG', 28)), (('C', 'GLU', 83), ('I', 'ARG', 28)), (('A', 'TYR', 47), ('I', 'ARG', 26)), (('A', 'GLU', 51), ('I', 'ARG', 26)), (('A', 'ASP', 80), ('I', 'ARG', 26)), (('A', 'GLU', 82), ('I', 'ARG', 26)), (('A', 'LEU', 83), ('I', 'ARG', 26)), (('C', 'GLU', 75), ('I', 'ARG', 26)), (('C', 'LEU', 76),…	[]
/data163/YX/Proteomes_Uniprot_NCP/UP000005640_240729/fold_test_fold_job_number_q86xn6_153ncp_6y5e/fold_test_fold_job_number_q86xn6_153ncp_6y5e_model_2.cif	0.45569	[]	[]
/data163/YX/Proteomes_Uniprot_NCP/UP000005640_240729/fold_test_fold_job_number_q96h22_153ncp_6y5e/fold_test_fold_job_number_q96h22_153ncp_6y5e_model_0.cif	0.455688	[(('D', 'THR', 60), ('I', 'ARG', 44)), (('D', 'ARG', 62), ('I', 'GLU', 46)), (('G', 'LYS', 58), ('I', 'GLU', 46)), (('D', 'THR', 85), ('I', 'GLN', 50)), (('E', 'LYS', 42), ('I', 'ARG', 11)), (('E', 'THR', 43), ('I', 'ARG', 11)), (('E', 'ASP', 44), ('I', 'ARG', 11)), (('G', 'LYS', 60), ('I', 'ARG', 11)), (('E', 'LYS', 42), ('I', 'GLU', 7)), (('E', 'THR', 43), ('I', 'TYR', 147)), (('E', 'ASP', 44),…	[(('D', 'THR', 60), ('I', 'ARG', 44)), (('D', 'ARG', 62), ('I', 'GLU', 46)), (('G', 'LYS', 58), ('I', 'GLU', 46)), (('D', 'THR', 85), ('I', 'GLN', 50)), (('E', 'LYS', 42), ('I', 'ARG', 11)), (('E', 'THR', 43), ('I', 'ARG', 11)), (('E', 'ASP', 44), ('I', 'ARG', 11)), (('G', 'LYS', 60), ('I', 'ARG', 11)), (('E', 'LYS', 42), ('I', 'GLU', 7)), (('E', 'THR', 43), ('I', 'TYR', 147)), (('E', 'ASP', 44),…
/data163/YX/Proteomes_Uniprot_NCP/UP000005640_240729/fold_test_fold_job_number_q8iyh5_153ncp_6y5e/fold_test_fold_job_number_q8iyh5_153ncp_6y5e_model_0.cif	0.455214	[(('A', 'ARG', 78), ('I', 'ALA', 901)), (('E', 'HIS', 2), ('I', 'ARG', 641)), (('E', 'GLU', 68), ('I', 'PRO', 900)), (('E', 'HIS', 76), ('I', 'TYR', 893)), (('F', 'LYS', 85), ('I', 'TYR', 893)), (('F', 'GLN', 88), ('I', 'TYR', 893)), (('F', 'GLN', 88), ('I', 'LEU', 894))]	[]
/data163/YX/Proteomes_Uniprot_NCP/UP000005640_240729/fold_test_fold_job_number_q9h254_153ncp_6y5e/fold_test_fold_job_number_q9h254_153ncp_6y5e_model_0.cif	0.454547	[(('A', 'LEU', 55), ('I', 'ARG', 2292)), (('A', 'LEU', 83), ('I', 'ARG', 2292))]	[]
/data163/YX/Proteomes_Uniprot_NCP/UP000005640_240729/fold_test_fold_job_number_q9bx82_153ncp_6y5e/fold_test_fold_job_number_q9bx82_153ncp_6y5e_model_0.cif	0.454315	[]	[]
/data163/YX/Proteomes_Uniprot_NCP/UP000005640_240729/fold_test_fold_job_number_q9c0c2_153ncp_6y5e/fold_test_fold_job_number_q9c0c2_153ncp_6y5e_model_3.cif	0.454237	[]	[]
/data163/YX/Proteomes_Uniprot_NCP/UP000005640_240729/fold_test_fold_job_number_o95390_153ncp_6y5e/fold_test_fold_job_number_o95390_153ncp_6y5e_model_1.cif	0.45422	[(('A', 'TYR', 47), ('I', 'ARG', 295)), (('A', 'ALA', 50), ('I', 'ARG', 295)), (('A', 'TYR', 47), ('I', 'ARG', 298)), (('A', 'GLU', 51), ('I', 'ARG', 298)), (('A', 'ASP', 80), ('I', 'ARG', 298)), (('A', 'GLU', 82), ('I', 'ARG', 298)), (('A', 'LEU', 83), ('I', 'ARG', 298)), (('C', 'GLU', 75), ('I', 'ARG', 298)), (('C', 'LEU', 76), ('I', 'ARG', 298)), (('C', 'HIS', 79), ('I', 'ARG', 298)), (('A', '…	[]
/data163/YX/Proteomes_Uniprot_NCP/UP000005640_240729/fold_test_fold_job_number_b2cw77_153ncp_6y5e/fold_test_fold_job_number_b2cw77_153ncp_6y5e_model_1.cif	0.454136	[]	[]
/data163/YX/Proteomes_Uniprot_NCP/UP000005640_240729/fold_test_fold_job_number_q8te85_153ncp_6y5e/fold_test_fold_job_number_q8te85_153ncp_6y5e_model_1.cif	0.452954	[(('C', 'THR', 85), ('I', 'ALA', 59)), (('C', 'LYS', 90), ('I', 'TYR', 35))]	[]
/data163/YX/Proteomes_Uniprot_NCP/UP000005640_240729/fold_test_fold_job_number_q53gl0_153ncp_6y5e/fold_test_fold_job_number_q53gl0_153ncp_6y5e_model_2.cif	0.452858	[]	[]
/data163/YX/Proteomes_Uniprot_NCP/UP000005640_240729/fold_test_fold_job_number_q8n9z0_153ncp_6y5e/fold_test_fold_job_number_q8n9z0_153ncp_6y5e_model_0.cif	0.45139	[]	[]
/data163/YX/Proteomes_Uniprot_NCP/UP000005640_240729/fold_test_fold_job_number_q9ud71_153ncp_6y5e/fold_test_fold_job_number_q9ud71_153ncp_6y5e_model_0.cif	0.450266	[(('C', 'HIS', 79), ('I', 'ARG', 32))]	[]
/data163/YX/Proteomes_Uniprot_NCP/UP000005640_240729/fold_test_fold_job_number_q03924_153ncp_6y5e/fold_test_fold_job_number_q03924_153ncp_6y5e_model_3.cif	0.450029	[]	[]
/data163/YX/Proteomes_Uniprot_NCP/UP000005640_240729/fold_test_fold_job_number_q8iyn0_153ncp_6y5e/fold_test_fold_job_number_q8iyn0_153ncp_6y5e_model_0.cif	0.449766	[]	[]
/data163/YX/Proteomes_Uniprot_NCP/UP000005640_240729/fold_test_fold_job_number_q8ndv7_153ncp_6y5e/fold_test_fold_job_number_q8ndv7_153ncp_6y5e_model_3.cif	0.449731	[]	[]
/data163/YX/Proteomes_Uniprot_NCP/UP000005640_240729/fold_test_fold_job_number_q96gc6_153ncp_6y5e/fold_test_fold_job_number_q96gc6_153ncp_6y5e_model_0.cif	0.449675	[]	[]
/data163/YX/Proteomes_Uniprot_NCP/UP000005640_240729/fold_test_fold_job_number_q92665_153ncp_6y5e/fold_test_fold_job_number_q92665_153ncp_6y5e_model_3.cif	0.449584	[]	[]
/data163/YX/Proteomes_Uniprot_NCP/UP000005640_240729/fold_test_fold_job_number_q13469_153ncp_6y5e/fold_test_fold_job_number_q13469_153ncp_6y5e_model_1.cif	0.449541	[(('A', 'PRO', 99), ('I', 'LEU', 528)), (('A', 'LEU', 106), ('I', 'ARG', 522)), (('A', 'PRO', 107), ('I', 'ARG', 522)), (('E', 'ARG', 15), ('I', 'ARG', 522)), (('A', 'PRO', 107), ('I', 'THR', 426)), (('A', 'PRO', 107), ('I', 'GLU', 425)), (('E', 'ARG', 15), ('I', 'ASP', 525))]	[(('A', 'PRO', 99), ('I', 'LEU', 528)), (('A', 'LEU', 106), ('I', 'ARG', 522)), (('A', 'PRO', 107), ('I', 'ARG', 522)), (('E', 'ARG', 15), ('I', 'ARG', 522)), (('A', 'PRO', 107), ('I', 'THR', 426)), (('A', 'PRO', 107), ('I', 'GLU', 425)), (('E', 'ARG', 15), ('I', 'ASP', 525))]
/data163/YX/Proteomes_Uniprot_NCP/UP000005640_240729/fold_test_fold_job_number_p52738_153ncp_6y5e/fold_test_fold_job_number_p52738_153ncp_6y5e_model_0.cif	0.449294	[]	[]
/data163/YX/Proteomes_Uniprot_NCP/UP000005640_240729/fold_test_fold_job_number_q92576_153ncp_6y5e/fold_test_fold_job_number_q92576_153ncp_6y5e_model_0.cif	0.448977	[]	[]
/data163/YX/Proteomes_Uniprot_NCP/UP000005640_240729/fold_test_fold_job_number_p61925_153ncp_6y5e/fold_test_fold_job_number_p61925_153ncp_6y5e_model_0.cif	0.44884	[(('A', 'GLU', 51), ('I', 'ARG', 19)), (('A', 'TYR', 47), ('I', 'ARG', 20)), (('A', 'GLU', 51), ('I', 'ARG', 20)), (('A', 'LEU', 55), ('I', 'ARG', 20)), (('A', 'GLU', 82), ('I', 'ARG', 20)), (('A', 'LEU', 83), ('I', 'ARG', 20)), (('C', 'GLU', 75), ('I', 'ARG', 20)), (('C', 'LEU', 76), ('I', 'ARG', 20)), (('C', 'HIS', 79), ('I', 'ARG', 20))]	[]
/data163/YX/Proteomes_Uniprot_NCP/UP000005640_240729/fold_test_fold_job_number_q86vm9_153ncp_6y5e/fold_test_fold_job_number_q86vm9_153ncp_6y5e_model_2.cif	0.448698	[]	[]
/data163/YX/Proteomes_Uniprot_NCP/UP000005640_240729/fold_test_fold_job_number_q8n8j6_153ncp_6y5e/fold_test_fold_job_number_q8n8j6_153ncp_6y5e_model_0.cif	0.448621	[]	[]
/data163/YX/Proteomes_Uniprot_NCP/UP000005640_240729/fold_test_fold_job_number_q9unz2_153ncp_6y5e/fold_test_fold_job_number_q9unz2_153ncp_6y5e_model_1.cif	0.448467	[(('D', 'THR', 85), ('I', 'LEU', 260)), (('D', 'VAL', 81), ('I', 'LYS', 259)), (('D', 'SER', 82), ('I', 'GLU', 256))]	[]
/data163/YX/Proteomes_Uniprot_NCP/UP000005640_240729/fold_test_fold_job_number_q9ul68_153ncp_6y5e/fold_test_fold_job_number_q9ul68_153ncp_6y5e_model_2.cif	0.448075	[(('B', 'GLU', 82), ('I', 'ARG', 13)), (('B', 'LEU', 83), ('I', 'ARG', 13))]	[]
/data163/YX/Proteomes_Uniprot_NCP/UP000005640_240729/fold_test_fold_job_number_q76kx8_153ncp_6y5e/fold_test_fold_job_number_q76kx8_153ncp_6y5e_model_1.cif	0.448	[]	[]
/data163/YX/Proteomes_Uniprot_NCP/UP000005640_240729/fold_test_fold_job_number_o14733_153ncp_6y5e/fold_test_fold_job_number_o14733_153ncp_6y5e_model_0.cif	0.447944	[(('A', 'GLU', 82), ('I', 'ARG', 38)), (('A', 'ASN', 84), ('I', 'LEU', 43))]	[]
/data163/YX/Proteomes_Uniprot_NCP/UP000005640_240729/fold_test_fold_job_number_q86wx3_153ncp_6y5e/fold_test_fold_job_number_q86wx3_153ncp_6y5e_model_0.cif	0.447647	[]	[]
/data163/YX/Proteomes_Uniprot_NCP/UP000005640_240729/fold_test_fold_job_number_q86yn6_153ncp_6y5e/fold_test_fold_job_number_q86yn6_153ncp_6y5e_model_0.cif	0.447377	[]	[]
/data163/YX/Proteomes_Uniprot_NCP/UP000005640_240729/fold_test_fold_job_number_q9hbh7_153ncp_6y5e/fold_test_fold_job_number_q9hbh7_153ncp_6y5e_model_1.cif	0.447308	[]	[]
/data163/YX/Proteomes_Uniprot_NCP/UP000005640_240729/fold_test_fold_job_number_q9nr12_153ncp_6y5e/fold_test_fold_job_number_q9nr12_153ncp_6y5e_model_0.cif	0.447029	[(('A', 'TYR', 47), ('I', 'ARG', 290)), (('A', 'GLU', 51), ('I', 'ARG', 290)), (('A', 'LEU', 55), ('I', 'ARG', 290)), (('A', 'ASP', 80), ('I', 'ARG', 290)), (('A', 'GLU', 82), ('I', 'ARG', 290)), (('A', 'LEU', 83), ('I', 'ARG', 290)), (('C', 'GLU', 75), ('I', 'ARG', 290)), (('C', 'LEU', 76), ('I', 'ARG', 290)), (('C', 'HIS', 79), ('I', 'ARG', 290)), (('A', 'LEU', 55), ('I', 'THR', 279)), (('A', '…	[(('A', 'GLU', 82), ('I', 'ARG', 290))]
/data163/YX/Proteomes_Uniprot_NCP/UP000005640_240729/fold_test_fold_job_number_q9ukl0_153ncp_6y5e/fold_test_fold_job_number_q9ukl0_153ncp_6y5e_model_0.cif	0.446464	[]	[]
/data163/YX/Proteomes_Uniprot_NCP/UP000005640_240729/fold_test_fold_job_number_p06748_153ncp_6y5e/fold_test_fold_job_number_p06748_153ncp_6y5e_model_0.cif	0.446364	[(('F', 'PRO', 84), ('I', 'ASN', 270)), (('H', 'LEU', 30), ('I', 'ASN', 270)), (('H', 'GLU', 33), ('I', 'ASN', 270)), (('H', 'GLU', 34), ('I', 'ASN', 270)), (('F', 'GLN', 88), ('I', 'LYS', 273)), (('H', 'ASP', 5), ('I', 'TYR', 271)), (('H', 'GLN', 8), ('I', 'TYR', 271)), (('H', 'GLU', 33), ('I', 'TYR', 271)), (('H', 'LEU', 30), ('I', 'LYS', 267)), (('H', 'LEU', 30), ('I', 'ALA', 266)), (('H', 'GL…	[]
/data163/YX/Proteomes_Uniprot_NCP/UP000005640_240729/fold_test_fold_job_number_p48634_153ncp_6y5e/fold_test_fold_job_number_p48634_153ncp_6y5e_model_3.cif	0.446341	[]	[]
/data163/YX/Proteomes_Uniprot_NCP/UP000005640_240729/fold_test_fold_job_number_q96nj3_153ncp_6y5e/fold_test_fold_job_number_q96nj3_153ncp_6y5e_model_2.cif	0.446175	[]	[]
/data163/YX/Proteomes_Uniprot_NCP/UP000005640_240729/fold_test_fold_job_number_q8iyn2_153ncp_6y5e/fold_test_fold_job_number_q8iyn2_153ncp_6y5e_model_0.cif	0.446061	[]	[]
/data163/YX/Proteomes_Uniprot_NCP/UP000005640_240729/fold_test_fold_job_number_o00110_153ncp_6y5e/fold_test_fold_job_number_o00110_153ncp_6y5e_model_4.cif	0.445833	[]	[]
/data163/YX/Proteomes_Uniprot_NCP/UP000005640_240729/fold_test_fold_job_number_q8wwy6_153ncp_6y5e/fold_test_fold_job_number_q8wwy6_153ncp_6y5e_model_4.cif	0.445626	[]	[]
/data163/YX/Proteomes_Uniprot_NCP/UP000005640_240729/fold_test_fold_job_number_q9ny74_153ncp_6y5e/fold_test_fold_job_number_q9ny74_153ncp_6y5e_model_0.cif	0.445242	[]	[]
/data163/YX/Proteomes_Uniprot_NCP/UP000005640_240729/fold_test_fold_job_number_q6p1l6_153ncp_6y5e/fold_test_fold_job_number_q6p1l6_153ncp_6y5e_model_1.cif	0.445024	[]	[]
/data163/YX/Proteomes_Uniprot_NCP/UP000005640_240729/fold_test_fold_job_number_q9h4l4_153ncp_6y5e/fold_test_fold_job_number_q9h4l4_153ncp_6y5e_model_1.cif	0.444283	[]	[]
/data163/YX/Proteomes_Uniprot_NCP/UP000005640_240729/fold_test_fold_job_number_q13427_153ncp_6y5e/fold_test_fold_job_number_q13427_153ncp_6y5e_model_3.cif	0.442934	[]	[]
/data163/YX/Proteomes_Uniprot_NCP/UP000005640_240729/fold_test_fold_job_number_q9h3h9_153ncp_6y5e/fold_test_fold_job_number_q9h3h9_153ncp_6y5e_model_0.cif	0.442841	[]	[]
/data163/YX/Proteomes_Uniprot_NCP/UP000005640_240729/fold_test_fold_job_number_q6mzt1_153ncp_6y5e/fold_test_fold_job_number_q6mzt1_153ncp_6y5e_model_0.cif	0.442506	[(('A', 'GLU', 51), ('I', 'ARG', 244)), (('A', 'LEU', 55), ('I', 'ARG', 244)), (('A', 'ASP', 80), ('I', 'ARG', 244)), (('A', 'GLU', 82), ('I', 'ARG', 244)), (('A', 'LEU', 83), ('I', 'ARG', 244)), (('C', 'GLU', 75), ('I', 'ARG', 244)), (('C', 'LEU', 76), ('I', 'ARG', 244)), (('C', 'HIS', 79), ('I', 'ARG', 244)), (('C', 'GLU', 75), ('I', 'LYS', 245))]	[]
/data163/YX/Proteomes_Uniprot_NCP/UP000005640_240729/fold_test_fold_job_number_q8nek5_153ncp_6y5e/fold_test_fold_job_number_q8nek5_153ncp_6y5e_model_3.cif	0.442263	[]	[]
/data163/YX/Proteomes_Uniprot_NCP/UP000005640_240729/fold_test_fold_job_number_q8iw36_153ncp_6y5e/fold_test_fold_job_number_q8iw36_153ncp_6y5e_model_0.cif	0.44197	[]	[]
/data163/YX/Proteomes_Uniprot_NCP/UP000005640_240729/fold_test_fold_job_number_q107x0_153ncp_6y5e/fold_test_fold_job_number_q107x0_153ncp_6y5e_model_1.cif	0.441879	[]	[]
/data163/YX/Proteomes_Uniprot_NCP/UP000005640_240729/fold_test_fold_job_number_q08174_153ncp_6y5e/fold_test_fold_job_number_q08174_153ncp_6y5e_model_2.cif	0.440877	[]	[]
/data163/YX/Proteomes_Uniprot_NCP/UP000005640_240729/fold_test_fold_job_number_q9hah1_153ncp_6y5e/fold_test_fold_job_number_q9hah1_153ncp_6y5e_model_0.cif	0.44086	[]	[]
/data163/YX/Proteomes_Uniprot_NCP/UP000005640_240729/fold_test_fold_job_number_q9btk6_153ncp_6y5e/fold_test_fold_job_number_q9btk6_153ncp_6y5e_model_0.cif	0.439816	[]	[]
/data163/YX/Proteomes_Uniprot_NCP/UP000005640_240729/fold_test_fold_job_number_p55196_153ncp_6y5e/fold_test_fold_job_number_p55196_153ncp_6y5e_model_0.cif	0.439648	[(('C', 'SER', 61), ('I', 'PRO', 1786)), (('C', 'GLN', 65), ('I', 'PRO', 1786)), (('C', 'THR', 85), ('I', 'PRO', 1786)), (('C', 'VAL', 88), ('I', 'PRO', 1786)), (('C', 'SER', 61), ('I', 'GLU', 1787)), (('C', 'SER', 61), ('I', 'ALA', 1785)), (('C', 'ARG', 62), ('I', 'ALA', 1785))]	[]
/data163/YX/Proteomes_Uniprot_NCP/UP000005640_240729/fold_test_fold_job_number_q14781_153ncp_6y5e/fold_test_fold_job_number_q14781_153ncp_6y5e_model_1.cif	0.439303	[(('A', 'GLU', 46), ('I', 'ARG', 79)), (('A', 'TYR', 47), ('I', 'ARG', 79)), (('C', 'GLU', 83), ('I', 'ARG', 79)), (('A', 'ALA', 50), ('I', 'ARG', 81)), (('A', 'TYR', 47), ('I', 'PRO', 80)), (('A', 'ALA', 50), ('I', 'PRO', 80)), (('A', 'GLU', 51), ('I', 'PRO', 80)), (('A', 'GLU', 54), ('I', 'PRO', 80)), (('A', 'TYR', 47), ('I', 'ARG', 77)), (('A', 'GLU', 51), ('I', 'ARG', 77)), (('A', 'LEU', 55),…	[]
/data163/YX/Proteomes_Uniprot_NCP/UP000005640_240729/fold_test_fold_job_number_q9y675_153ncp_6y5e/fold_test_fold_job_number_q9y675_153ncp_6y5e_model_2.cif	0.438429	[]	[]
/data163/YX/Proteomes_Uniprot_NCP/UP000005640_240729/fold_test_fold_job_number_q8ww59_153ncp_6y5e/fold_test_fold_job_number_q8ww59_153ncp_6y5e_model_0.cif	0.437927	[(('E', 'ARG', 92), ('I', 'PRO', 61)), (('B', 'GLN', 102), ('I', 'SER', 42)), (('E', 'LEU', 89), ('I', 'VAL', 57)), (('E', 'ARG', 92), ('I', 'VAL', 57)), (('F', 'LEU', 72), ('I', 'VAL', 57)), (('F', 'HIS', 76), ('I', 'VAL', 57)), (('E', 'ARG', 92), ('I', 'GLU', 60)), (('F', 'ILE', 75), ('I', 'LEU', 56)), (('F', 'HIS', 76), ('I', 'LEU', 56)), (('F', 'LYS', 78), ('I', 'LEU', 56))]	[]
/data163/YX/Proteomes_Uniprot_NCP/UP000005640_240729/fold_test_fold_job_number_q6p2h3_153ncp_6y5e/fold_test_fold_job_number_q6p2h3_153ncp_6y5e_model_1.cif	0.4379	[]	[]
/data163/YX/Proteomes_Uniprot_NCP/UP000005640_240729/fold_test_fold_job_number_q8izu1_153ncp_6y5e/fold_test_fold_job_number_q8izu1_153ncp_6y5e_model_3.cif	0.437667	[]	[]
/data163/YX/Proteomes_Uniprot_NCP/UP000005640_240729/fold_test_fold_job_number_q9nra8_153ncp_6y5e/fold_test_fold_job_number_q9nra8_153ncp_6y5e_model_4.cif	0.437472	[]	[]
/data163/YX/Proteomes_Uniprot_NCP/UP000005640_240729/fold_test_fold_job_number_p98177_153ncp_6y5e/fold_test_fold_job_number_p98177_153ncp_6y5e_model_0.cif	0.437218	[(('A', 'TYR', 47), ('I', 'TRP', 33)), (('A', 'GLU', 54), ('I', 'TRP', 33)), (('A', 'TYR', 47), ('I', 'ARG', 29)), (('A', 'GLU', 51), ('I', 'ARG', 29)), (('A', 'ASP', 80), ('I', 'ARG', 29)), (('A', 'GLU', 82), ('I', 'ARG', 29)), (('A', 'LEU', 83), ('I', 'ARG', 29)), (('C', 'GLU', 75), ('I', 'ARG', 29)), (('C', 'LEU', 76), ('I', 'ARG', 29)), (('C', 'HIS', 79), ('I', 'ARG', 29)), (('A', 'GLU', 51),…	[]
/data163/YX/Proteomes_Uniprot_NCP/UP000005640_240729/fold_test_fold_job_number_q96b23_153ncp_6y5e/fold_test_fold_job_number_q96b23_153ncp_6y5e_model_1.cif	0.437105	[(('A', 'TYR', 47), ('I', 'ARG', 190)), (('A', 'GLU', 51), ('I', 'ARG', 190)), (('A', 'TYR', 47), ('I', 'ARG', 187)), (('A', 'GLU', 51), ('I', 'ARG', 187)), (('A', 'GLU', 51), ('I', 'ILE', 183)), (('A', 'GLU', 51), ('I', 'LEU', 186)), (('A', 'GLU', 54), ('I', 'LEU', 186))]	[]
/data163/YX/Proteomes_Uniprot_NCP/UP000005640_240729/fold_test_fold_job_number_q587j8_153ncp_6y5e/fold_test_fold_job_number_q587j8_153ncp_6y5e_model_0.cif	0.436617	[]	[]
/data163/YX/Proteomes_Uniprot_NCP/UP000005640_240729/fold_test_fold_job_number_q9nw75_153ncp_6y5e/fold_test_fold_job_number_q9nw75_153ncp_6y5e_model_0.cif	0.435714	[(('A', 'GLU', 51), ('I', 'ARG', 159))]	[]
/data163/YX/Proteomes_Uniprot_NCP/UP000005640_240729/fold_test_fold_job_number_q96jg9_153ncp_6y5e/fold_test_fold_job_number_q96jg9_153ncp_6y5e_model_0.cif	0.435652	[]	[]
/data163/YX/Proteomes_Uniprot_NCP/UP000005640_240729/fold_test_fold_job_number_q5tgy3_153ncp_6y5e/fold_test_fold_job_number_q5tgy3_153ncp_6y5e_model_2.cif	0.435385	[]	[]
/data163/YX/Proteomes_Uniprot_NCP/UP000005640_240729/fold_test_fold_job_number_p49711_153ncp_6y5e/fold_test_fold_job_number_p49711_153ncp_6y5e_model_0.cif	0.435148	[(('A', 'GLU', 46), ('I', 'LYS', 23)), (('A', 'GLN', 14), ('I', 'TYR', 25)), (('A', 'GLU', 46), ('I', 'TYR', 25)), (('A', 'TYR', 47), ('I', 'TYR', 25)), (('A', 'ALA', 50), ('I', 'TYR', 25)), (('C', 'VAL', 14), ('I', 'TYR', 25)), (('C', 'GLU', 83), ('I', 'TYR', 25)), (('A', 'GLU', 51), ('I', 'ARG', 27)), (('A', 'GLU', 54), ('I', 'ARG', 27)), (('A', 'LEU', 55), ('I', 'ARG', 28))]	[]
/data163/YX/Proteomes_Uniprot_NCP/UP000005640_240729/fold_test_fold_job_number_q00059_153ncp_6y5e/fold_test_fold_job_number_q00059_153ncp_6y5e_model_0.cif	0.435002	[]	[]
/data163/YX/Proteomes_Uniprot_NCP/UP000005640_240729/fold_test_fold_job_number_p08151_153ncp_6y5e/fold_test_fold_job_number_p08151_153ncp_6y5e_model_2.cif	0.43462	[(('C', 'HIS', 79), ('I', 'ARG', 81))]	[]
/data163/YX/Proteomes_Uniprot_NCP/UP000005640_240729/fold_test_fold_job_number_p17038_153ncp_6y5e/fold_test_fold_job_number_p17038_153ncp_6y5e_model_0.cif	0.433396	[]	[]
/data163/YX/Proteomes_Uniprot_NCP/UP000005640_240729/fold_test_fold_job_number_p43364_153ncp_6y5e/fold_test_fold_job_number_p43364_153ncp_6y5e_model_1.cif	0.43324	[]	[]
/data163/YX/Proteomes_Uniprot_NCP/UP000005640_240729/fold_test_fold_job_number_q96t58_153ncp_6y5e/fold_test_fold_job_number_q96t58_153ncp_6y5e_model_2.cif	0.433062	[]	[]
/data163/YX/Proteomes_Uniprot_NCP/UP000005640_240729/fold_test_fold_job_number_q6p582_153ncp_6y5e/fold_test_fold_job_number_q6p582_153ncp_6y5e_model_2.cif	0.432998	[(('C', 'LYS', 86), ('I', 'ILE', 58)), (('C', 'THR', 85), ('I', 'MET', 75)), (('C', 'THR', 89), ('I', 'MET', 75)), (('C', 'LYS', 86), ('I', 'LEU', 62)), (('C', 'THR', 89), ('I', 'LEU', 62)), (('C', 'LYS', 86), ('I', 'ASP', 61)), (('C', 'THR', 89), ('I', 'ALA', 71)), (('C', 'THR', 92), ('I', 'ALA', 71)), (('C', 'SER', 93), ('I', 'ALA', 71))]	[]
/data163/YX/Proteomes_Uniprot_NCP/UP000005640_240729/fold_test_fold_job_number_q86y25_153ncp_6y5e/fold_test_fold_job_number_q86y25_153ncp_6y5e_model_0.cif	0.432905	[]	[]
/data163/YX/Proteomes_Uniprot_NCP/UP000005640_240729/fold_test_fold_job_number_q5cza5_153ncp_6y5e/fold_test_fold_job_number_q5cza5_153ncp_6y5e_model_2.cif	0.431359	[]	[]
/data163/YX/Proteomes_Uniprot_NCP/UP000005640_240729/fold_test_fold_job_number_a0a3b3is91_153ncp_6y5e/fold_test_fold_job_number_a0a3b3is91_153ncp_6y5e_model_2.cif	0.431223	[(('A', 'GLU', 54), ('I', 'ARG', 100)), (('A', 'GLU', 51), ('I', 'ARG', 103)), (('A', 'ASP', 80), ('I', 'ARG', 107)), (('A', 'GLU', 82), ('I', 'ARG', 107)), (('C', 'GLU', 75), ('I', 'ARG', 107)), (('A', 'ASP', 80), ('I', 'ALA', 104))]	[]
/data163/YX/Proteomes_Uniprot_NCP/UP000005640_240729/fold_test_fold_job_number_q9ull8_153ncp_6y5e/fold_test_fold_job_number_q9ull8_153ncp_6y5e_model_3.cif	0.431124	[]	[]
/data163/YX/Proteomes_Uniprot_NCP/UP000005640_240729/fold_test_fold_job_number_q9npc7_153ncp_6y5e/fold_test_fold_job_number_q9npc7_153ncp_6y5e_model_0.cif	0.430741	[]	[]
/data163/YX/Proteomes_Uniprot_NCP/UP000005640_240729/fold_test_fold_job_number_q03001_3586_7570_153ncp_6y5e/fold_test_fold_job_number_q03001_3586_7570_153ncp_6y5e_model_3.cif	0.430045	[]	[]
/data163/YX/Proteomes_Uniprot_NCP/UP000005640_240729/fold_test_fold_job_number_p51786_153ncp_6y5e/fold_test_fold_job_number_p51786_153ncp_6y5e_model_0.cif	0.429788	[]	[]
/data163/YX/Proteomes_Uniprot_NCP/UP000005640_240729/fold_test_fold_job_number_q9bqe9_153ncp_6y5e/fold_test_fold_job_number_q9bqe9_153ncp_6y5e_model_0.cif	0.429666	[(('A', 'LEU', 13), ('I', 'LYS', 15)), (('A', 'TYR', 47), ('I', 'ARG', 11)), (('A', 'ALA', 50), ('I', 'ARG', 11)), (('A', 'GLU', 51), ('I', 'ARG', 11)), (('A', 'GLU', 54), ('I', 'ARG', 11)), (('C', 'VAL', 18), ('I', 'ARG', 11)), (('A', 'TYR', 47), ('I', 'ALA', 8)), (('A', 'TYR', 47), ('I', 'ARG', 4)), (('A', 'GLU', 51), ('I', 'ARG', 4)), (('A', 'ASP', 80), ('I', 'ARG', 4)), (('A', 'GLU', 82), ('I…	[]
/data163/YX/Proteomes_Uniprot_NCP/UP000005640_240729/fold_test_fold_job_number_o00444_153ncp_6y5e/fold_test_fold_job_number_o00444_153ncp_6y5e_model_2.cif	0.429655	[]	[]
/data163/YX/Proteomes_Uniprot_NCP/UP000005640_240729/fold_test_fold_job_number_a6nfi3_153ncp_6y5e/fold_test_fold_job_number_a6nfi3_153ncp_6y5e_model_2.cif	0.429619	[]	[]
/data163/YX/Proteomes_Uniprot_NCP/UP000005640_240729/fold_test_fold_job_number_q5vtr2_153ncp_6y5e/fold_test_fold_job_number_q5vtr2_153ncp_6y5e_model_0.cif	0.429195	[]	[]
/data163/YX/Proteomes_Uniprot_NCP/UP000005640_240729/fold_test_fold_job_number_q6t4r5_153ncp_6y5e/fold_test_fold_job_number_q6t4r5_153ncp_6y5e_model_0.cif	0.428533	[]	[]
/data163/YX/Proteomes_Uniprot_NCP/UP000005640_240729/fold_test_fold_job_number_o60583_153ncp_6y5e/fold_test_fold_job_number_o60583_153ncp_6y5e_model_2.cif	0.428339	[(('A', 'ALA', 50), ('I', 'MET', 1)), (('A', 'GLU', 51), ('I', 'ALA', 2))]	[]
/data163/YX/Proteomes_Uniprot_NCP/UP000005640_240729/fold_test_fold_job_number_q8nc51_153ncp_6y5e/fold_test_fold_job_number_q8nc51_153ncp_6y5e_model_0.cif	0.428205	[]	[]
/data163/YX/Proteomes_Uniprot_NCP/UP000005640_240729/fold_test_fold_job_number_q5t3i0_153ncp_6y5e/fold_test_fold_job_number_q5t3i0_153ncp_6y5e_model_1.cif	0.427956	[]	[]
/data163/YX/Proteomes_Uniprot_NCP/UP000005640_240729/fold_test_fold_job_number_q9y3v2_153ncp_6y5e/fold_test_fold_job_number_q9y3v2_153ncp_6y5e_model_0.cif	0.42794	[]	[]
/data163/YX/Proteomes_Uniprot_NCP/UP000005640_240729/fold_test_fold_job_number_q8tf20_153ncp_6y5e/fold_test_fold_job_number_q8tf20_153ncp_6y5e_model_0.cif	0.427719	[]	[]
/data163/YX/Proteomes_Uniprot_NCP/UP000005640_240729/fold_test_fold_job_number_q6ibw4_153ncp_6y5e/fold_test_fold_job_number_q6ibw4_153ncp_6y5e_model_0.cif	0.42697	[(('A', 'GLU', 51), ('I', 'LEU', 297)), (('A', 'GLU', 54), ('I', 'LEU', 297)), (('A', 'LEU', 55), ('I', 'LEU', 297))]	[]
/data163/YX/Proteomes_Uniprot_NCP/UP000005640_240729/fold_test_fold_job_number_q6zng0_153ncp_6y5e/fold_test_fold_job_number_q6zng0_153ncp_6y5e_model_1.cif	0.426774	[]	[]
/data163/YX/Proteomes_Uniprot_NCP/UP000005640_240729/fold_test_fold_job_number_q9gzy0_153ncp_6y5e/fold_test_fold_job_number_q9gzy0_153ncp_6y5e_model_2.cif	0.426475	[]	[]
/data163/YX/Proteomes_Uniprot_NCP/UP000005640_240729/fold_test_fold_job_number_q86y26_153ncp_6y5e/fold_test_fold_job_number_q86y26_153ncp_6y5e_model_0.cif	0.426306	[]	[]
/data163/YX/Proteomes_Uniprot_NCP/UP000005640_240729/fold_test_fold_job_number_q6zqx7_153ncp_6y5e/fold_test_fold_job_number_q6zqx7_153ncp_6y5e_model_4.cif	0.426127	[(('A', 'GLU', 51), ('I', 'ARG', 196))]	[]
/data163/YX/Proteomes_Uniprot_NCP/UP000005640_240729/fold_test_fold_job_number_o14974_153ncp_6y5e/fold_test_fold_job_number_o14974_153ncp_6y5e_model_0.cif	0.425708	[]	[]
/data163/YX/Proteomes_Uniprot_NCP/UP000005640_240729/fold_test_fold_job_number_q5hy98_153ncp_6y5e/fold_test_fold_job_number_q5hy98_153ncp_6y5e_model_3.cif	0.425699	[]	[]
/data163/YX/Proteomes_Uniprot_NCP/UP000005640_240729/fold_test_fold_job_number_q96f45_153ncp_6y5e/fold_test_fold_job_number_q96f45_153ncp_6y5e_model_3.cif	0.425694	[]	[]
/data163/YX/Proteomes_Uniprot_NCP/UP000005640_240729/fold_test_fold_job_number_q9bt43_153ncp_6y5e/fold_test_fold_job_number_q9bt43_153ncp_6y5e_model_0.cif	0.425543	[]	[]
/data163/YX/Proteomes_Uniprot_NCP/UP000005640_240729/fold_test_fold_job_number_p38935_153ncp_6y5e/fold_test_fold_job_number_p38935_153ncp_6y5e_model_1.cif	0.425255	[]	[]
/data163/YX/Proteomes_Uniprot_NCP/UP000005640_240729/fold_test_fold_job_number_q8ndx5_153ncp_6y5e/fold_test_fold_job_number_q8ndx5_153ncp_6y5e_model_0.cif	0.425163	[(('C', 'GLN', 17), ('I', 'ARG', 881)), (('A', 'GLU', 51), ('I', 'ARG', 883)), (('C', 'HIS', 79), ('I', 'ARG', 883)), (('A', 'GLU', 51), ('I', 'LEU', 882)), (('A', 'GLU', 54), ('I', 'LEU', 882)), (('C', 'GLN', 17), ('I', 'MET', 878)), (('C', 'HIS', 79), ('I', 'GLU', 887))]	[]
/data163/YX/Proteomes_Uniprot_NCP/UP000005640_240729/fold_test_fold_job_number_q4kmq1_153ncp_6y5e/fold_test_fold_job_number_q4kmq1_153ncp_6y5e_model_1.cif	0.42488	[]	[]
/data163/YX/Proteomes_Uniprot_NCP/UP000005640_240729/fold_test_fold_job_number_o95425_153ncp_6y5e/fold_test_fold_job_number_o95425_153ncp_6y5e_model_1.cif	0.424834	[]	[]
/data163/YX/Proteomes_Uniprot_NCP/UP000005640_240729/fold_test_fold_job_number_q9c0a6_153ncp_6y5e/fold_test_fold_job_number_q9c0a6_153ncp_6y5e_model_1.cif	0.42475	[]	[]
/data163/YX/Proteomes_Uniprot_NCP/UP000005640_240729/fold_test_fold_job_number_q99708_153ncp_6y5e/fold_test_fold_job_number_q99708_153ncp_6y5e_model_2.cif	0.423859	[]	[]
/data163/YX/Proteomes_Uniprot_NCP/UP000005640_240729/fold_test_fold_job_number_q96ir2_153ncp_6y5e/fold_test_fold_job_number_q96ir2_153ncp_6y5e_model_0.cif	0.423678	[]	[]
/data163/YX/Proteomes_Uniprot_NCP/UP000005640_240729/fold_test_fold_job_number_p35663_153ncp_6y5e/fold_test_fold_job_number_p35663_153ncp_6y5e_model_1.cif	0.423379	[]	[]
/data163/YX/Proteomes_Uniprot_NCP/UP000005640_240729/fold_test_fold_job_number_q8n3v7_153ncp_6y5e/fold_test_fold_job_number_q8n3v7_153ncp_6y5e_model_1.cif	0.423312	[]	[]
/data163/YX/Proteomes_Uniprot_NCP/UP000005640_240729/fold_test_fold_job_number_q92575_153ncp_6y5e/fold_test_fold_job_number_q92575_153ncp_6y5e_model_1.cif	0.423243	[]	[]
/data163/YX/Proteomes_Uniprot_NCP/UP000005640_240729/fold_test_fold_job_number_c0hma1_153ncp_6y5e/fold_test_fold_job_number_c0hma1_153ncp_6y5e_model_2.cif	0.422582	[(('A', 'GLU', 46), ('I', 'ALA', 8)), (('A', 'ALA', 50), ('I', 'ALA', 8)), (('C', 'GLU', 83), ('I', 'ALA', 8)), (('A', 'TYR', 47), ('I', 'ARG', 11)), (('A', 'GLU', 51), ('I', 'ARG', 11)), (('A', 'LEU', 55), ('I', 'ARG', 11)), (('A', 'ASP', 80), ('I', 'ARG', 11)), (('A', 'GLU', 82), ('I', 'ARG', 11)), (('A', 'LEU', 83), ('I', 'ARG', 11)), (('C', 'GLU', 75), ('I', 'ARG', 11)), (('C', 'LEU', 76), ('…	[(('A', 'TYR', 47), ('I', 'ARG', 11)), (('A', 'GLU', 51), ('I', 'ARG', 11)), (('C', 'GLU', 75), ('I', 'ARG', 11)), (('C', 'LEU', 76), ('I', 'ARG', 11)), (('C', 'HIS', 79), ('I', 'ARG', 11)), (('A', 'ALA', 50), ('I', 'THR', 10)), (('A', 'GLU', 51), ('I', 'THR', 10)), (('A', 'GLU', 54), ('I', 'THR', 10))]
/data163/YX/Proteomes_Uniprot_NCP/UP000005640_240729/fold_test_fold_job_number_q9np50_153ncp_6y5e/fold_test_fold_job_number_q9np50_153ncp_6y5e_model_0.cif	0.422493	[(('C', 'SER', 61), ('I', 'PHE', 161)), (('C', 'THR', 85), ('I', 'PHE', 161)), (('C', 'VAL', 88), ('I', 'PHE', 161)), (('C', 'THR', 89), ('I', 'PHE', 161)), (('C', 'GLN', 65), ('I', 'TYR', 166)), (('C', 'THR', 85), ('I', 'TRP', 167)), (('C', 'ARG', 69), ('I', 'PHE', 182)), (('C', 'LYS', 78), ('I', 'GLU', 184)), (('C', 'VAL', 81), ('I', 'GLU', 184)), (('C', 'SER', 82), ('I', 'LEU', 186)), (('C', '…	[]
/data163/YX/Proteomes_Uniprot_NCP/UP000005640_240729/fold_test_fold_job_number_q6pjq5_153ncp_6y5e/fold_test_fold_job_number_q6pjq5_153ncp_6y5e_model_0.cif	0.421848	[(('F', 'LYS', 78), ('I', 'TRP', 81))]	[]
/data163/YX/Proteomes_Uniprot_NCP/UP000005640_240729/fold_test_fold_job_number_q9ubt6_153ncp_6y5e/fold_test_fold_job_number_q9ubt6_153ncp_6y5e_model_2.cif	0.421598	[]	[]
/data163/YX/Proteomes_Uniprot_NCP/UP000005640_240729/fold_test_fold_job_number_q9ns86_153ncp_6y5e/fold_test_fold_job_number_q9ns86_153ncp_6y5e_model_1.cif	0.420595	[(('A', 'TYR', 47), ('I', 'ARG', 8)), (('A', 'GLU', 51), ('I', 'ARG', 8)), (('A', 'ASP', 80), ('I', 'ARG', 8)), (('A', 'GLU', 82), ('I', 'ARG', 8)), (('A', 'LEU', 83), ('I', 'ARG', 8)), (('C', 'GLU', 75), ('I', 'ARG', 8)), (('C', 'LEU', 76), ('I', 'ARG', 8)), (('C', 'HIS', 79), ('I', 'ARG', 8)), (('A', 'GLU', 51), ('I', 'LEU', 9)), (('A', 'GLU', 54), ('I', 'LEU', 9)), (('A', 'LEU', 55), ('I', 'LE…	[]
/data163/YX/Proteomes_Uniprot_NCP/UP000005640_240729/fold_test_fold_job_number_q96bd5_153ncp_6y5e/fold_test_fold_job_number_q96bd5_153ncp_6y5e_model_1.cif	0.420536	[(('A', 'TYR', 47), ('I', 'ARG', 390)), (('A', 'ALA', 50), ('I', 'ARG', 390)), (('A', 'GLU', 51), ('I', 'ARG', 390)), (('A', 'GLU', 54), ('I', 'ARG', 390)), (('A', 'TYR', 47), ('I', 'ARG', 392)), (('A', 'GLU', 51), ('I', 'ARG', 392)), (('A', 'LEU', 55), ('I', 'ARG', 392)), (('A', 'ASP', 80), ('I', 'ARG', 392)), (('A', 'GLU', 82), ('I', 'ARG', 392)), (('A', 'LEU', 83), ('I', 'ARG', 392)), (('C', '…	[]
/data163/YX/Proteomes_Uniprot_NCP/UP000005640_240729/fold_test_fold_job_number_p10721_153ncp_6y5e/fold_test_fold_job_number_p10721_153ncp_6y5e_model_4.cif	0.420115	[]	[]
/data163/YX/Proteomes_Uniprot_NCP/UP000005640_240729/fold_test_fold_job_number_q9npb6_153ncp_6y5e/fold_test_fold_job_number_q9npb6_153ncp_6y5e_model_1.cif	0.419792	[(('B', 'TYR', 47), ('I', 'ARG', 28)), (('B', 'GLU', 51), ('I', 'ARG', 28)), (('B', 'LEU', 55), ('I', 'ARG', 28)), (('B', 'ASP', 80), ('I', 'ARG', 28)), (('B', 'GLU', 82), ('I', 'ARG', 28)), (('B', 'LEU', 83), ('I', 'ARG', 28)), (('D', 'LEU', 76), ('I', 'ARG', 28)), (('B', 'GLU', 51), ('I', 'LYS', 19)), (('B', 'GLU', 54), ('I', 'LYS', 19)), (('B', 'LEU', 55), ('I', 'LYS', 19)), (('B', 'LEU', 55),…	[]
/data163/YX/Proteomes_Uniprot_NCP/UP000005640_240729/fold_test_fold_job_number_q15464_153ncp_6y5e/fold_test_fold_job_number_q15464_153ncp_6y5e_model_3.cif	0.419727	[]	[]
/data163/YX/Proteomes_Uniprot_NCP/UP000005640_240729/fold_test_fold_job_number_q9bze9_153ncp_6y5e/fold_test_fold_job_number_q9bze9_153ncp_6y5e_model_1.cif	0.419458	[]	[]
/data163/YX/Proteomes_Uniprot_NCP/UP000005640_240729/fold_test_fold_job_number_q6pk04_153ncp_6y5e/fold_test_fold_job_number_q6pk04_153ncp_6y5e_model_0.cif	0.41928	[]	[]
/data163/YX/Proteomes_Uniprot_NCP/UP000005640_240729/fold_test_fold_job_number_q9y5s9_153ncp_6y5e/fold_test_fold_job_number_q9y5s9_153ncp_6y5e_model_0.cif	0.418999	[]	[]
/data163/YX/Proteomes_Uniprot_NCP/UP000005640_240729/fold_test_fold_job_number_q9p0l1_153ncp_6y5e/fold_test_fold_job_number_q9p0l1_153ncp_6y5e_model_0.cif	0.418715	[]	[]
/data163/YX/Proteomes_Uniprot_NCP/UP000005640_240729/fold_test_fold_job_number_o94875_153ncp_6y5e/fold_test_fold_job_number_o94875_153ncp_6y5e_model_0.cif	0.418511	[]	[]
/data163/YX/Proteomes_Uniprot_NCP/UP000005640_240729/fold_test_fold_job_number_q9ujw7_153ncp_6y5e/fold_test_fold_job_number_q9ujw7_153ncp_6y5e_model_3.cif	0.418429	[]	[]
/data163/YX/Proteomes_Uniprot_NCP/UP000005640_240729/fold_test_fold_job_number_q02241_153ncp_6y5e/fold_test_fold_job_number_q02241_153ncp_6y5e_model_0.cif	0.418389	[]	[]
/data163/YX/Proteomes_Uniprot_NCP/UP000005640_240729/fold_test_fold_job_number_p43351_153ncp_6y5e/fold_test_fold_job_number_p43351_153ncp_6y5e_model_2.cif	0.418224	[(('A', 'TYR', 47), ('I', 'ARG', 257)), (('A', 'ASP', 80), ('I', 'ARG', 257)), (('A', 'GLU', 82), ('I', 'ARG', 257)), (('A', 'LEU', 83), ('I', 'ARG', 257)), (('C', 'GLU', 75), ('I', 'ARG', 257)), (('C', 'LEU', 76), ('I', 'ARG', 257)), (('A', 'GLU', 51), ('I', 'GLN', 261)), (('A', 'LEU', 55), ('I', 'GLN', 261)), (('A', 'ASP', 80), ('I', 'GLN', 261)), (('A', 'LEU', 55), ('I', 'GLN', 265)), (('A', '…	[]
/data163/YX/Proteomes_Uniprot_NCP/UP000005640_240729/fold_test_fold_job_number_q9nwq4_153ncp_6y5e/fold_test_fold_job_number_q9nwq4_153ncp_6y5e_model_0.cif	0.417961	[]	[]
/data163/YX/Proteomes_Uniprot_NCP/UP000005640_240729/fold_test_fold_job_number_q8ivl0_153ncp_6y5e/fold_test_fold_job_number_q8ivl0_153ncp_6y5e_model_2.cif	0.417813	[]	[]
/data163/YX/Proteomes_Uniprot_NCP/UP000005640_240729/fold_test_fold_job_number_q7z7f0_153ncp_6y5e/fold_test_fold_job_number_q7z7f0_153ncp_6y5e_model_4.cif	0.41776	[]	[]
/data163/YX/Proteomes_Uniprot_NCP/UP000005640_240729/fold_test_fold_job_number_q5viy5_153ncp_6y5e/fold_test_fold_job_number_q5viy5_153ncp_6y5e_model_4.cif	0.417194	[]	[]
/data163/YX/Proteomes_Uniprot_NCP/UP000005640_240729/fold_test_fold_job_number_q01538_153ncp_6y5e/fold_test_fold_job_number_q01538_153ncp_6y5e_model_0.cif	0.417165	[]	[]
/data163/YX/Proteomes_Uniprot_NCP/UP000005640_240729/fold_test_fold_job_number_q9bzv1_153ncp_6y5e/fold_test_fold_job_number_q9bzv1_153ncp_6y5e_model_0.cif	0.417034	[]	[]
/data163/YX/Proteomes_Uniprot_NCP/UP000005640_240729/fold_test_fold_job_number_q14587_153ncp_6y5e/fold_test_fold_job_number_q14587_153ncp_6y5e_model_1.cif	0.416689	[]	[]
/data163/YX/Proteomes_Uniprot_NCP/UP000005640_240729/fold_test_fold_job_number_h0yl14_153ncp_6y5e/fold_test_fold_job_number_h0yl14_153ncp_6y5e_model_1.cif	0.41666	[]	[]
/data163/YX/Proteomes_Uniprot_NCP/UP000005640_240729/fold_test_fold_job_number_o94880_153ncp_6y5e/fold_test_fold_job_number_o94880_153ncp_6y5e_model_1.cif	0.416354	[(('E', 'LEU', 89), ('I', 'PHE', 810)), (('E', 'ARG', 92), ('I', 'PHE', 810))]	[]
/data163/YX/Proteomes_Uniprot_NCP/UP000005640_240729/fold_test_fold_job_number_q494x3_153ncp_6y5e/fold_test_fold_job_number_q494x3_153ncp_6y5e_model_2.cif	0.416323	[]	[]
/data163/YX/Proteomes_Uniprot_NCP/UP000005640_240729/fold_test_fold_job_number_q6zms7_153ncp_6y5e/fold_test_fold_job_number_q6zms7_153ncp_6y5e_model_0.cif	0.41627	[(('A', 'ASP', 80), ('I', 'ARG', 345)), (('A', 'GLU', 82), ('I', 'ARG', 345)), (('A', 'LEU', 83), ('I', 'ARG', 345))]	[]
/data163/YX/Proteomes_Uniprot_NCP/UP000005640_240729/fold_test_fold_job_number_q6pf04_153ncp_6y5e/fold_test_fold_job_number_q6pf04_153ncp_6y5e_model_0.cif	0.415865	[]	[]
/data163/YX/Proteomes_Uniprot_NCP/UP000005640_240729/fold_test_fold_job_number_b7z6k7_153ncp_6y5e/fold_test_fold_job_number_b7z6k7_153ncp_6y5e_model_0.cif	0.415828	[]	[]
/data163/YX/Proteomes_Uniprot_NCP/UP000005640_240729/fold_test_fold_job_number_q9nqx0_153ncp_6y5e/fold_test_fold_job_number_q9nqx0_153ncp_6y5e_model_1.cif	0.415783	[]	[]
/data163/YX/Proteomes_Uniprot_NCP/UP000005640_240729/fold_test_fold_job_number_q8wy36_153ncp_6y5e/fold_test_fold_job_number_q8wy36_153ncp_6y5e_model_0.cif	0.41539	[(('A', 'LEU', 55), ('I', 'LYS', 616)), (('A', 'ASP', 80), ('I', 'LYS', 616))]	[]
/data163/YX/Proteomes_Uniprot_NCP/UP000005640_240729/fold_test_fold_job_number_q8wuu5_153ncp_6y5e/fold_test_fold_job_number_q8wuu5_153ncp_6y5e_model_0.cif	0.414895	[(('A', 'ALA', 50), ('I', 'ARG', 90)), (('A', 'GLU', 51), ('I', 'SER', 92)), (('A', 'GLU', 54), ('I', 'SER', 92)), (('A', 'GLU', 54), ('I', 'LEU', 95)), (('A', 'GLU', 54), ('I', 'ARG', 91))]	[]
/data163/YX/Proteomes_Uniprot_NCP/UP000005640_240729/fold_test_fold_job_number_q9y3x0_153ncp_6y5e/fold_test_fold_job_number_q9y3x0_153ncp_6y5e_model_0.cif	0.414778	[]	[]
/data163/YX/Proteomes_Uniprot_NCP/UP000005640_240729/fold_test_fold_job_number_q96ca5_153ncp_6y5e/fold_test_fold_job_number_q96ca5_153ncp_6y5e_model_1.cif	0.414479	[(('G', 'LEU', 3), ('I', 'LYS', 121)), (('G', 'LEU', 3), ('I', 'GLN', 132)), (('G', 'LYS', 1), ('I', 'SER', 133)), (('G', 'LYS', 1), ('I', 'TRP', 147)), (('G', 'VAL', 2), ('I', 'TRP', 147)), (('G', 'LYS', 1), ('I', 'LEU', 131)), (('G', 'VAL', 2), ('I', 'LEU', 131)), (('G', 'LYS', 1), ('I', 'GLU', 143)), (('G', 'LYS', 1), ('I', 'ASP', 138)), (('G', 'LYS', 1), ('I', 'TRP', 134)), (('G', 'VAL', 2), …	[(('G', 'LEU', 3), ('I', 'LYS', 121)), (('G', 'LEU', 3), ('I', 'GLN', 132)), (('G', 'LYS', 1), ('I', 'SER', 133)), (('G', 'LYS', 1), ('I', 'TRP', 147)), (('G', 'VAL', 2), ('I', 'TRP', 147)), (('G', 'LYS', 1), ('I', 'LEU', 131)), (('G', 'VAL', 2), ('I', 'LEU', 131)), (('G', 'LYS', 1), ('I', 'GLU', 143)), (('G', 'LYS', 1), ('I', 'ASP', 138)), (('G', 'LYS', 1), ('I', 'TRP', 134)), (('G', 'VAL', 2), …
/data163/YX/Proteomes_Uniprot_NCP/UP000005640_240729/fold_test_fold_job_number_q9p031_153ncp_6y5e/fold_test_fold_job_number_q9p031_153ncp_6y5e_model_0.cif	0.413903	[]	[]
/data163/YX/Proteomes_Uniprot_NCP/UP000005640_240729/fold_test_fold_job_number_o15234_153ncp_6y5e/fold_test_fold_job_number_o15234_153ncp_6y5e_model_3.cif	0.413473	[]	[]
/data163/YX/Proteomes_Uniprot_NCP/UP000005640_240729/fold_test_fold_job_number_q5vwi1_153ncp_6y5e/fold_test_fold_job_number_q5vwi1_153ncp_6y5e_model_2.cif	0.413405	[(('A', 'TYR', 47), ('I', 'ARG', 9)), (('A', 'GLU', 51), ('I', 'ARG', 9)), (('A', 'LEU', 55), ('I', 'ARG', 9)), (('A', 'ASP', 80), ('I', 'ARG', 9)), (('A', 'GLU', 82), ('I', 'ARG', 9)), (('A', 'LEU', 83), ('I', 'ARG', 9)), (('C', 'GLU', 75), ('I', 'ARG', 9)), (('C', 'LEU', 76), ('I', 'ARG', 9)), (('C', 'HIS', 79), ('I', 'ARG', 9))]	[]
/data163/YX/Proteomes_Uniprot_NCP/UP000005640_240729/fold_test_fold_job_number_p31629_153ncp_6y5e/fold_test_fold_job_number_p31629_153ncp_6y5e_model_3.cif	0.413108	[]	[]
/data163/YX/Proteomes_Uniprot_NCP/UP000005640_240729/fold_test_fold_job_number_q96k58_153ncp_6y5e/fold_test_fold_job_number_q96k58_153ncp_6y5e_model_2.cif	0.412921	[]	[]
/data163/YX/Proteomes_Uniprot_NCP/UP000005640_240729/fold_test_fold_job_number_p0cb33_153ncp_6y5e/fold_test_fold_job_number_p0cb33_153ncp_6y5e_model_1.cif	0.412785	[]	[]
/data163/YX/Proteomes_Uniprot_NCP/UP000005640_240729/fold_test_fold_job_number_p53805_153ncp_6y5e/fold_test_fold_job_number_p53805_153ncp_6y5e_model_0.cif	0.412482	[]	[]
/data163/YX/Proteomes_Uniprot_NCP/UP000005640_240729/fold_test_fold_job_number_q96c57_153ncp_6y5e/fold_test_fold_job_number_q96c57_153ncp_6y5e_model_0.cif	0.412393	[]	[]
/data163/YX/Proteomes_Uniprot_NCP/UP000005640_240729/fold_test_fold_job_number_q9p2k9_153ncp_6y5e/fold_test_fold_job_number_q9p2k9_153ncp_6y5e_model_1.cif	0.411382	[]	[]
/data163/YX/Proteomes_Uniprot_NCP/UP000005640_240729/fold_test_fold_job_number_q96re7_153ncp_6y5e/fold_test_fold_job_number_q96re7_153ncp_6y5e_model_2.cif	0.410915	[]	[]
/data163/YX/Proteomes_Uniprot_NCP/UP000005640_240729/fold_test_fold_job_number_q8iye1_153ncp_6y5e/fold_test_fold_job_number_q8iye1_153ncp_6y5e_model_1.cif	0.410274	[]	[]
/data163/YX/Proteomes_Uniprot_NCP/UP000005640_240729/fold_test_fold_job_number_q12968_153ncp_6y5e/fold_test_fold_job_number_q12968_153ncp_6y5e_model_2.cif	0.410246	[(('B', 'ASN', 79), ('I', 'LYS', 552)), (('B', 'PRO', 99), ('I', 'LEU', 550)), (('B', 'LEU', 106), ('I', 'GLU', 448)), (('B', 'LEU', 106), ('I', 'ARG', 544)), (('B', 'PRO', 107), ('I', 'ARG', 544)), (('F', 'ARG', 15), ('I', 'ARG', 544)), (('B', 'PRO', 107), ('I', 'THR', 449)), (('F', 'ARG', 15), ('I', 'SER', 546)), (('F', 'ARG', 15), ('I', 'ASP', 547))]	[(('B', 'ASN', 79), ('I', 'LYS', 552)), (('B', 'PRO', 99), ('I', 'LEU', 550)), (('B', 'LEU', 106), ('I', 'GLU', 448)), (('B', 'LEU', 106), ('I', 'ARG', 544)), (('B', 'PRO', 107), ('I', 'ARG', 544)), (('F', 'ARG', 15), ('I', 'ARG', 544)), (('B', 'PRO', 107), ('I', 'THR', 449)), (('F', 'ARG', 15), ('I', 'SER', 546)), (('F', 'ARG', 15), ('I', 'ASP', 547))]
/data163/YX/Proteomes_Uniprot_NCP/UP000005640_240729/fold_test_fold_job_number_p32238_153ncp_6y5e/fold_test_fold_job_number_p32238_153ncp_6y5e_model_1.cif	0.409991	[(('C', 'ALA', 94), ('I', 'ARG', 71)), (('C', 'SER', 61), ('I', 'LEU', 147)), (('C', 'VAL', 88), ('I', 'ARG', 150)), (('C', 'THR', 89), ('I', 'ARG', 150)), (('C', 'THR', 92), ('I', 'ARG', 150)), (('C', 'ALA', 94), ('I', 'ARG', 376))]	[]
/data163/YX/Proteomes_Uniprot_NCP/UP000005640_240729/fold_test_fold_job_number_q9uh99_153ncp_6y5e/fold_test_fold_job_number_q9uh99_153ncp_6y5e_model_3.cif	0.409825	[(('A', 'TYR', 47), ('I', 'ARG', 7)), (('A', 'ALA', 50), ('I', 'ARG', 7)), (('A', 'GLU', 51), ('I', 'ARG', 7)), (('A', 'GLU', 54), ('I', 'ARG', 7)), (('C', 'VAL', 18), ('I', 'ARG', 7)), (('A', 'TYR', 47), ('I', 'LEU', 8)), (('C', 'HIS', 79), ('I', 'LEU', 8)), (('C', 'GLU', 83), ('I', 'LEU', 8)), (('A', 'TYR', 47), ('I', 'ARG', 4)), (('A', 'GLU', 51), ('I', 'ARG', 4)), (('A', 'ASP', 80), ('I', 'AR…	[]
/data163/YX/Proteomes_Uniprot_NCP/UP000005640_240729/fold_test_fold_job_number_q99676_153ncp_6y5e/fold_test_fold_job_number_q99676_153ncp_6y5e_model_2.cif	0.409637	[]	[]
/data163/YX/Proteomes_Uniprot_NCP/UP000005640_240729/fold_test_fold_job_number_q6p3v2_153ncp_6y5e/fold_test_fold_job_number_q6p3v2_153ncp_6y5e_model_0.cif	0.409424	[]	[]
/data163/YX/Proteomes_Uniprot_NCP/UP000005640_240729/fold_test_fold_job_number_q15398_153ncp_6y5e/fold_test_fold_job_number_q15398_153ncp_6y5e_model_4.cif	0.409413	[]	[]
/data163/YX/Proteomes_Uniprot_NCP/UP000005640_240729/fold_test_fold_job_number_q96lw1_153ncp_6y5e/fold_test_fold_job_number_q96lw1_153ncp_6y5e_model_0.cif	0.409187	[]	[]
/data163/YX/Proteomes_Uniprot_NCP/UP000005640_240729/fold_test_fold_job_number_q8wtr7_153ncp_6y5e/fold_test_fold_job_number_q8wtr7_153ncp_6y5e_model_1.cif	0.408834	[]	[]
/data163/YX/Proteomes_Uniprot_NCP/UP000005640_240729/fold_test_fold_job_number_q9bu19_153ncp_6y5e/fold_test_fold_job_number_q9bu19_153ncp_6y5e_model_1.cif	0.408782	[]	[]
/data163/YX/Proteomes_Uniprot_NCP/UP000005640_240729/fold_test_fold_job_number_q96nu1_153ncp_6y5e/fold_test_fold_job_number_q96nu1_153ncp_6y5e_model_2.cif	0.407399	[(('A', 'TYR', 47), ('I', 'ARG', 28)), (('A', 'GLU', 51), ('I', 'ARG', 28)), (('A', 'ASP', 80), ('I', 'ARG', 28)), (('A', 'GLU', 82), ('I', 'ARG', 28)), (('A', 'LEU', 83), ('I', 'ARG', 28)), (('C', 'GLU', 75), ('I', 'ARG', 28)), (('C', 'LEU', 76), ('I', 'ARG', 28)), (('C', 'HIS', 79), ('I', 'ARG', 28)), (('A', 'GLU', 51), ('I', 'LEU', 29)), (('A', 'GLU', 54), ('I', 'LEU', 29)), (('A', 'LEU', 55),…	[]
/data163/YX/Proteomes_Uniprot_NCP/UP000005640_240729/fold_test_fold_job_number_q5vwq0_153ncp_6y5e/fold_test_fold_job_number_q5vwq0_153ncp_6y5e_model_4.cif	0.407167	[(('A', 'TYR', 40), ('I', 'LEU', 561)), (('C', 'SER', 61), ('I', 'LEU', 561)), (('C', 'ARG', 62), ('I', 'LEU', 561)), (('C', 'GLN', 65), ('I', 'LEU', 561)), (('C', 'THR', 85), ('I', 'LEU', 561)), (('C', 'VAL', 88), ('I', 'LEU', 561))]	[(('C', 'ARG', 62), ('I', 'LEU', 561))]
/data163/YX/Proteomes_Uniprot_NCP/UP000005640_240729/fold_test_fold_job_number_q96ha1_153ncp_6y5e/fold_test_fold_job_number_q96ha1_153ncp_6y5e_model_3.cif	0.407001	[(('A', 'TYR', 47), ('I', 'ARG', 1243)), (('A', 'GLU', 51), ('I', 'ARG', 1243)), (('C', 'GLU', 75), ('I', 'ARG', 1243)), (('C', 'HIS', 79), ('I', 'ARG', 1243)), (('C', 'HIS', 79), ('I', 'ARG', 1242))]	[]
/data163/YX/Proteomes_Uniprot_NCP/UP000005640_240729/fold_test_fold_job_number_q8ix07_153ncp_6y5e/fold_test_fold_job_number_q8ix07_153ncp_6y5e_model_0.cif	0.406835	[(('A', 'GLU', 82), ('I', 'ARG', 741)), (('C', 'LEU', 76), ('I', 'ARG', 741)), (('A', 'ASN', 79), ('I', 'LYS', 745))]	[]
/data163/YX/Proteomes_Uniprot_NCP/UP000005640_240729/fold_test_fold_job_number_q9c0d7_153ncp_6y5e/fold_test_fold_job_number_q9c0d7_153ncp_6y5e_model_4.cif	0.406731	[]	[]
/data163/YX/Proteomes_Uniprot_NCP/UP000005640_240729/fold_test_fold_job_number_p17706_153ncp_6y5e/fold_test_fold_job_number_p17706_153ncp_6y5e_model_1.cif	0.405596	[]	[]
/data163/YX/Proteomes_Uniprot_NCP/UP000005640_240729/fold_test_fold_job_number_p0cg48_153ncp_6y5e/fold_test_fold_job_number_p0cg48_153ncp_6y5e_model_1.cif	0.405368	[]	[]
/data163/YX/Proteomes_Uniprot_NCP/UP000005640_240729/fold_test_fold_job_number_q9h2d6_153ncp_6y5e/fold_test_fold_job_number_q9h2d6_153ncp_6y5e_model_1.cif	0.405255	[]	[]
/data163/YX/Proteomes_Uniprot_NCP/UP000005640_240729/fold_test_fold_job_number_q52lr7_153ncp_6y5e/fold_test_fold_job_number_q52lr7_153ncp_6y5e_model_2.cif	0.405235	[(('A', 'TYR', 47), ('I', 'ARG', 456)), (('A', 'LEU', 55), ('I', 'ARG', 456)), (('A', 'GLU', 82), ('I', 'ARG', 456)), (('A', 'LEU', 83), ('I', 'ARG', 456)), (('A', 'GLU', 51), ('I', 'ILE', 461))]	[]
/data163/YX/Proteomes_Uniprot_NCP/UP000005640_240729/fold_test_fold_job_number_p33151_153ncp_6y5e/fold_test_fold_job_number_p33151_153ncp_6y5e_model_2.cif	0.405058	[]	[]
/data163/YX/Proteomes_Uniprot_NCP/UP000005640_240729/fold_test_fold_job_number_q9y4e8_153ncp_6y5e/fold_test_fold_job_number_q9y4e8_153ncp_6y5e_model_1.cif	0.4048	[]	[]
/data163/YX/Proteomes_Uniprot_NCP/UP000005640_240729/fold_test_fold_job_number_q53s33_153ncp_6y5e/fold_test_fold_job_number_q53s33_153ncp_6y5e_model_0.cif	0.404642	[]	[]
/data163/YX/Proteomes_Uniprot_NCP/UP000005640_240729/fold_test_fold_job_number_q9nul5_153ncp_6y5e/fold_test_fold_job_number_q9nul5_153ncp_6y5e_model_4.cif	0.40446	[(('A', 'TYR', 47), ('I', 'ARG', 198)), (('A', 'GLU', 51), ('I', 'ARG', 198)), (('A', 'LEU', 55), ('I', 'ARG', 198)), (('A', 'ASP', 80), ('I', 'ARG', 198)), (('A', 'GLU', 82), ('I', 'ARG', 198)), (('A', 'LEU', 83), ('I', 'ARG', 198)), (('C', 'GLU', 75), ('I', 'ARG', 198)), (('C', 'LEU', 76), ('I', 'ARG', 198)), (('C', 'HIS', 79), ('I', 'ARG', 198))]	[]
/data163/YX/Proteomes_Uniprot_NCP/UP000005640_240729/fold_test_fold_job_number_q9ntx9_153ncp_6y5e/fold_test_fold_job_number_q9ntx9_153ncp_6y5e_model_1.cif	0.404368	[(('A', 'ASP', 80), ('I', 'ARG', 324)), (('C', 'LEU', 76), ('I', 'ARG', 324))]	[]
/data163/YX/Proteomes_Uniprot_NCP/UP000005640_240729/fold_test_fold_job_number_q8n6n3_153ncp_6y5e/fold_test_fold_job_number_q8n6n3_153ncp_6y5e_model_3.cif	0.404034	[]	[]
/data163/YX/Proteomes_Uniprot_NCP/UP000005640_240729/fold_test_fold_job_number_q9y242_153ncp_6y5e/fold_test_fold_job_number_q9y242_153ncp_6y5e_model_0.cif	0.404007	[(('A', 'ASP', 80), ('I', 'ARG', 271))]	[]
/data163/YX/Proteomes_Uniprot_NCP/UP000005640_240729/fold_test_fold_job_number_q12983_153ncp_6y5e/fold_test_fold_job_number_q12983_153ncp_6y5e_model_2.cif	0.403225	[]	[]
/data163/YX/Proteomes_Uniprot_NCP/UP000005640_240729/fold_test_fold_job_number_o60318_153ncp_6y5e/fold_test_fold_job_number_o60318_153ncp_6y5e_model_1.cif	0.402556	[]	[]
/data163/YX/Proteomes_Uniprot_NCP/UP000005640_240729/fold_test_fold_job_number_q9nsd4_153ncp_6y5e/fold_test_fold_job_number_q9nsd4_153ncp_6y5e_model_3.cif	0.402271	[]	[]
/data163/YX/Proteomes_Uniprot_NCP/UP000005640_240729/fold_test_fold_job_number_q8n4n8_153ncp_6y5e/fold_test_fold_job_number_q8n4n8_153ncp_6y5e_model_0.cif	0.401668	[]	[]
/data163/YX/Proteomes_Uniprot_NCP/UP000005640_240729/fold_test_fold_job_number_q9bxs6_153ncp_6y5e/fold_test_fold_job_number_q9bxs6_153ncp_6y5e_model_0.cif	0.401495	[]	[]
/data163/YX/Proteomes_Uniprot_NCP/UP000005640_240729/fold_test_fold_job_number_q9y2p7_153ncp_6y5e/fold_test_fold_job_number_q9y2p7_153ncp_6y5e_model_2.cif	0.401436	[]	[]
/data163/YX/Proteomes_Uniprot_NCP/UP000005640_240729/fold_test_fold_job_number_p54198_153ncp_6y5e/fold_test_fold_job_number_p54198_153ncp_6y5e_model_2.cif	0.401372	[(('F', 'GLN', 39), ('I', 'LEU', 446)), (('F', 'THR', 43), ('I', 'LEU', 446)), (('H', 'VAL', 2), ('I', 'LEU', 446)), (('F', 'PHE', 41), ('I', 'ALA', 467)), (('F', 'LYS', 42), ('I', 'CYS', 465)), (('H', 'GLU', 55), ('I', 'CYS', 465)), (('F', 'LYS', 42), ('I', 'PRO', 463)), (('F', 'THR', 43), ('I', 'PRO', 463)), (('F', 'ASP', 44), ('I', 'PRO', 463)), (('F', 'LEU', 45), ('I', 'PRO', 463)), (('H', 'L…	[(('F', 'LYS', 42), ('I', 'CYS', 465)), (('F', 'LYS', 42), ('I', 'PRO', 463)), (('F', 'THR', 43), ('I', 'PRO', 463)), (('F', 'ASP', 44), ('I', 'PRO', 463)), (('F', 'LEU', 45), ('I', 'PRO', 463)), (('H', 'LYS', 60), ('I', 'PRO', 463)), (('F', 'THR', 43), ('I', 'LEU', 464)), (('F', 'ASP', 44), ('I', 'ILE', 461))]
/data163/YX/Proteomes_Uniprot_NCP/UP000005640_240729/fold_test_fold_job_number_q96a09_153ncp_6y5e/fold_test_fold_job_number_q96a09_153ncp_6y5e_model_3.cif	0.401191	[]	[]
/data163/YX/Proteomes_Uniprot_NCP/UP000005640_240729/fold_test_fold_job_number_o75116_153ncp_6y5e/fold_test_fold_job_number_o75116_153ncp_6y5e_model_2.cif	0.40108	[]	[]
/data163/YX/Proteomes_Uniprot_NCP/UP000005640_240729/fold_test_fold_job_number_q5w0q7_153ncp_6y5e/fold_test_fold_job_number_q5w0q7_153ncp_6y5e_model_2.cif	0.400845	[]	[]
/data163/YX/Proteomes_Uniprot_NCP/UP000005640_240729/fold_test_fold_job_number_q7z7c7_153ncp_6y5e/fold_test_fold_job_number_q7z7c7_153ncp_6y5e_model_3.cif	0.400632	[]	[]
/data163/YX/Proteomes_Uniprot_NCP/UP000005640_240729/fold_test_fold_job_number_p61574_153ncp_6y5e/fold_test_fold_job_number_p61574_153ncp_6y5e_model_2.cif	0.40059	[]	[]
/data163/YX/Proteomes_Uniprot_NCP/UP000005640_240729/fold_test_fold_job_number_a6nj64_153ncp_6y5e/fold_test_fold_job_number_a6nj64_153ncp_6y5e_model_1.cif	0.400434	[]	[]
/data163/YX/Proteomes_Uniprot_NCP/UP000005640_240729/fold_test_fold_job_number_q00536_153ncp_6y5e/fold_test_fold_job_number_q00536_153ncp_6y5e_model_3.cif	0.400427	[(('A', 'GLU', 51), ('I', 'ARG', 150))]	[]
/data163/YX/Proteomes_Uniprot_NCP/UP000005640_240729/fold_test_fold_job_number_q8n7x4_153ncp_6y5e/fold_test_fold_job_number_q8n7x4_153ncp_6y5e_model_0.cif	0.400262	[]	[]
/data163/YX/Proteomes_Uniprot_NCP/UP000005640_240729/fold_test_fold_job_number_p25490_153ncp_6y5e/fold_test_fold_job_number_p25490_153ncp_6y5e_model_4.cif	0.400247	[]	[]
/data163/YX/Proteomes_Uniprot_NCP/UP000005640_240729/fold_test_fold_job_number_q9h2g9_153ncp_6y5e/fold_test_fold_job_number_q9h2g9_153ncp_6y5e_model_3.cif	0.399904	[]	[]
/data163/YX/Proteomes_Uniprot_NCP/UP000005640_240729/fold_test_fold_job_number_q9p2y5_153ncp_6y5e/fold_test_fold_job_number_q9p2y5_153ncp_6y5e_model_0.cif	0.399755	[]	[]
/data163/YX/Proteomes_Uniprot_NCP/UP000005640_240729/fold_test_fold_job_number_o14981_153ncp_6y5e/fold_test_fold_job_number_o14981_153ncp_6y5e_model_0.cif	0.399448	[(('A', 'GLU', 54), ('I', 'ARG', 214)), (('A', 'TYR', 47), ('I', 'ARG', 207)), (('A', 'GLU', 51), ('I', 'ARG', 207)), (('A', 'ASP', 80), ('I', 'ARG', 207)), (('A', 'GLU', 82), ('I', 'ARG', 207)), (('A', 'LEU', 83), ('I', 'ARG', 207)), (('C', 'GLU', 75), ('I', 'ARG', 207)), (('C', 'LEU', 76), ('I', 'ARG', 207)), (('C', 'HIS', 79), ('I', 'ARG', 207)), (('A', 'ASN', 58), ('I', 'ASN', 210)), (('C', '…	[]
/data163/YX/Proteomes_Uniprot_NCP/UP000005640_240729/fold_test_fold_job_number_p07711_153ncp_6y5e/fold_test_fold_job_number_p07711_153ncp_6y5e_model_4.cif	0.398891	[(('F', 'LEU', 89), ('I', 'PHE', 111)), (('E', 'LEU', 72), ('I', 'LEU', 110)), (('F', 'GLN', 88), ('I', 'LEU', 110)), (('F', 'ARG', 92), ('I', 'LEU', 110))]	[]
/data163/YX/Proteomes_Uniprot_NCP/UP000005640_240729/fold_test_fold_job_number_q9h1z4_153ncp_6y5e/fold_test_fold_job_number_q9h1z4_153ncp_6y5e_model_3.cif	0.398785	[]	[]
/data163/YX/Proteomes_Uniprot_NCP/UP000005640_240729/fold_test_fold_job_number_q6nxt1_153ncp_6y5e/fold_test_fold_job_number_q6nxt1_153ncp_6y5e_model_0.cif	0.398595	[]	[]
/data163/YX/Proteomes_Uniprot_NCP/UP000005640_240729/fold_test_fold_job_number_p0ci00_153ncp_6y5e/fold_test_fold_job_number_p0ci00_153ncp_6y5e_model_0.cif	0.398365	[]	[]
/data163/YX/Proteomes_Uniprot_NCP/UP000005640_240729/fold_test_fold_job_number_q9btc0_153ncp_6y5e/fold_test_fold_job_number_q9btc0_153ncp_6y5e_model_0.cif	0.398362	[]	[]
/data163/YX/Proteomes_Uniprot_NCP/UP000005640_240729/fold_test_fold_job_number_q6fhj7_153ncp_6y5e/fold_test_fold_job_number_q6fhj7_153ncp_6y5e_model_4.cif	0.398347	[]	[]
/data163/YX/Proteomes_Uniprot_NCP/UP000005640_240729/fold_test_fold_job_number_p14635_153ncp_6y5e/fold_test_fold_job_number_p14635_153ncp_6y5e_model_0.cif	0.398179	[]	[]
/data163/YX/Proteomes_Uniprot_NCP/UP000005640_240729/fold_test_fold_job_number_q9ugu0_153ncp_6y5e/fold_test_fold_job_number_q9ugu0_153ncp_6y5e_model_0.cif	0.39808	[]	[]
/data163/YX/Proteomes_Uniprot_NCP/UP000005640_240729/fold_test_fold_job_number_q14004_153ncp_6y5e/fold_test_fold_job_number_q14004_153ncp_6y5e_model_0.cif	0.397983	[]	[]
/data163/YX/Proteomes_Uniprot_NCP/UP000005640_240729/fold_test_fold_job_number_q9h5p4_153ncp_6y5e/fold_test_fold_job_number_q9h5p4_153ncp_6y5e_model_0.cif	0.396936	[]	[]
/data163/YX/Proteomes_Uniprot_NCP/UP000005640_240729/fold_test_fold_job_number_q13188_153ncp_6y5e/fold_test_fold_job_number_q13188_153ncp_6y5e_model_2.cif	0.39687	[]	[]
/data163/YX/Proteomes_Uniprot_NCP/UP000005640_240729/fold_test_fold_job_number_q96bt3_153ncp_6y5e/fold_test_fold_job_number_q96bt3_153ncp_6y5e_model_1.cif	0.396667	[]	[]
/data163/YX/Proteomes_Uniprot_NCP/UP000005640_240729/fold_test_fold_job_number_q16587_153ncp_6y5e/fold_test_fold_job_number_q16587_153ncp_6y5e_model_2.cif	0.395889	[]	[]
/data163/YX/Proteomes_Uniprot_NCP/UP000005640_240729/fold_test_fold_job_number_p04554_153ncp_6y5e/fold_test_fold_job_number_p04554_153ncp_6y5e_model_4.cif	0.395717	[]	[]
/data163/YX/Proteomes_Uniprot_NCP/UP000005640_240729/fold_test_fold_job_number_q86uq0_153ncp_6y5e/fold_test_fold_job_number_q86uq0_153ncp_6y5e_model_3.cif	0.395341	[]	[]
/data163/YX/Proteomes_Uniprot_NCP/UP000005640_240729/fold_test_fold_job_number_p50281_153ncp_6y5e/fold_test_fold_job_number_p50281_153ncp_6y5e_model_2.cif	0.39503	[(('A', 'TYR', 47), ('I', 'ARG', 108)), (('A', 'LEU', 83), ('I', 'ARG', 108))]	[]
/data163/YX/Proteomes_Uniprot_NCP/UP000005640_240729/fold_test_fold_job_number_q99956_153ncp_6y5e/fold_test_fold_job_number_q99956_153ncp_6y5e_model_0.cif	0.394597	[]	[]
/data163/YX/Proteomes_Uniprot_NCP/UP000005640_240729/fold_test_fold_job_number_o00139_153ncp_6y5e/fold_test_fold_job_number_o00139_153ncp_6y5e_model_1.cif	0.394513	[]	[]
/data163/YX/Proteomes_Uniprot_NCP/UP000005640_240729/fold_test_fold_job_number_a8k830_153ncp_6y5e/fold_test_fold_job_number_a8k830_153ncp_6y5e_model_2.cif	0.393871	[]	[]
/data163/YX/Proteomes_Uniprot_NCP/UP000005640_240729/fold_test_fold_job_number_q15928_153ncp_6y5e/fold_test_fold_job_number_q15928_153ncp_6y5e_model_2.cif	0.393609	[]	[]
/data163/YX/Proteomes_Uniprot_NCP/UP000005640_240729/fold_test_fold_job_number_q9bxa9_153ncp_6y5e/fold_test_fold_job_number_q9bxa9_153ncp_6y5e_model_0.cif	0.393522	[]	[]
/data163/YX/Proteomes_Uniprot_NCP/UP000005640_240729/fold_test_fold_job_number_q8wy54_153ncp_6y5e/fold_test_fold_job_number_q8wy54_153ncp_6y5e_model_1.cif	0.393472	[]	[]
/data163/YX/Proteomes_Uniprot_NCP/UP000005640_240729/fold_test_fold_job_number_a8mty0_153ncp_6y5e/fold_test_fold_job_number_a8mty0_153ncp_6y5e_model_4.cif	0.392703	[]	[]
/data163/YX/Proteomes_Uniprot_NCP/UP000005640_240729/fold_test_fold_job_number_q6nsi3_153ncp_6y5e/fold_test_fold_job_number_q6nsi3_153ncp_6y5e_model_2.cif	0.392657	[(('A', 'ALA', 50), ('I', 'ARG', 119))]	[]
/data163/YX/Proteomes_Uniprot_NCP/UP000005640_240729/fold_test_fold_job_number_q9bxt8_153ncp_6y5e/fold_test_fold_job_number_q9bxt8_153ncp_6y5e_model_2.cif	0.39228	[]	[]
/data163/YX/Proteomes_Uniprot_NCP/UP000005640_240729/fold_test_fold_job_number_q9h9a7_153ncp_6y5e/fold_test_fold_job_number_q9h9a7_153ncp_6y5e_model_2.cif	0.392046	[]	[]
/data163/YX/Proteomes_Uniprot_NCP/UP000005640_240729/fold_test_fold_job_number_a6ngh8_153ncp_6y5e/fold_test_fold_job_number_a6ngh8_153ncp_6y5e_model_3.cif	0.391878	[]	[]
/data163/YX/Proteomes_Uniprot_NCP/UP000005640_240729/fold_test_fold_job_number_q58f21_153ncp_6y5e/fold_test_fold_job_number_q58f21_153ncp_6y5e_model_0.cif	0.390327	[]	[]
/data163/YX/Proteomes_Uniprot_NCP/UP000005640_240729/fold_test_fold_job_number_q96mu6_153ncp_6y5e/fold_test_fold_job_number_q96mu6_153ncp_6y5e_model_0.cif	0.390296	[]	[]
/data163/YX/Proteomes_Uniprot_NCP/UP000005640_240729/fold_test_fold_job_number_q9nyz3_153ncp_6y5e/fold_test_fold_job_number_q9nyz3_153ncp_6y5e_model_2.cif	0.390203	[]	[]
/data163/YX/Proteomes_Uniprot_NCP/UP000005640_240729/fold_test_fold_job_number_p35611_153ncp_6y5e/fold_test_fold_job_number_p35611_153ncp_6y5e_model_0.cif	0.390014	[]	[]
/data163/YX/Proteomes_Uniprot_NCP/UP000005640_240729/fold_test_fold_job_number_q9uc07_153ncp_6y5e/fold_test_fold_job_number_q9uc07_153ncp_6y5e_model_0.cif	0.3898	[]	[]
/data163/YX/Proteomes_Uniprot_NCP/UP000005640_240729/fold_test_fold_job_number_p30414_153ncp_6y5e/fold_test_fold_job_number_p30414_153ncp_6y5e_model_0.cif	0.389611	[]	[]
/data163/YX/Proteomes_Uniprot_NCP/UP000005640_240729/fold_test_fold_job_number_q8wud4_153ncp_6y5e/fold_test_fold_job_number_q8wud4_153ncp_6y5e_model_3.cif	0.389492	[]	[]
/data163/YX/Proteomes_Uniprot_NCP/UP000005640_240729/fold_test_fold_job_number_q9y3i1_153ncp_6y5e/fold_test_fold_job_number_q9y3i1_153ncp_6y5e_model_0.cif	0.389248	[]	[]
/data163/YX/Proteomes_Uniprot_NCP/UP000005640_240729/fold_test_fold_job_number_q9bwn1_153ncp_6y5e/fold_test_fold_job_number_q9bwn1_153ncp_6y5e_model_1.cif	0.389213	[]	[]
/data163/YX/Proteomes_Uniprot_NCP/UP000005640_240729/fold_test_fold_job_number_o15156_153ncp_6y5e/fold_test_fold_job_number_o15156_153ncp_6y5e_model_0.cif	0.389194	[]	[]
/data163/YX/Proteomes_Uniprot_NCP/UP000005640_240729/fold_test_fold_job_number_a6nhj4_153ncp_6y5e/fold_test_fold_job_number_a6nhj4_153ncp_6y5e_model_4.cif	0.388735	[]	[]
/data163/YX/Proteomes_Uniprot_NCP/UP000005640_240729/fold_test_fold_job_number_q96lx8_153ncp_6y5e/fold_test_fold_job_number_q96lx8_153ncp_6y5e_model_0.cif	0.388465	[]	[]
/data163/YX/Proteomes_Uniprot_NCP/UP000005640_240729/fold_test_fold_job_number_p42857_153ncp_6y5e/fold_test_fold_job_number_p42857_153ncp_6y5e_model_0.cif	0.388327	[]	[]
/data163/YX/Proteomes_Uniprot_NCP/UP000005640_240729/fold_test_fold_job_number_q9p267_153ncp_6y5e/fold_test_fold_job_number_q9p267_153ncp_6y5e_model_4.cif	0.387305	[]	[]
/data163/YX/Proteomes_Uniprot_NCP/UP000005640_240729/fold_test_fold_job_number_q69yn2_153ncp_6y5e/fold_test_fold_job_number_q69yn2_153ncp_6y5e_model_0.cif	0.386862	[]	[]
/data163/YX/Proteomes_Uniprot_NCP/UP000005640_240729/fold_test_fold_job_number_q9uii5_153ncp_6y5e/fold_test_fold_job_number_q9uii5_153ncp_6y5e_model_1.cif	0.386503	[]	[]
/data163/YX/Proteomes_Uniprot_NCP/UP000005640_240729/fold_test_fold_job_number_q2m3x9_153ncp_6y5e/fold_test_fold_job_number_q2m3x9_153ncp_6y5e_model_0.cif	0.38632	[]	[]
/data163/YX/Proteomes_Uniprot_NCP/UP000005640_240729/fold_test_fold_job_number_q15596_153ncp_6y5e/fold_test_fold_job_number_q15596_153ncp_6y5e_model_3.cif	0.38623	[]	[]
/data163/YX/Proteomes_Uniprot_NCP/UP000005640_240729/fold_test_fold_job_number_o75030_153ncp_6y5e/fold_test_fold_job_number_o75030_153ncp_6y5e_model_0.cif	0.386105	[(('A', 'ALA', 50), ('I', 'MET', 53)), (('C', 'GLU', 83), ('I', 'MET', 53)), (('A', 'TYR', 47), ('I', 'ARG', 56)), (('A', 'GLU', 51), ('I', 'ARG', 56)), (('A', 'ASP', 80), ('I', 'ARG', 56)), (('A', 'GLU', 82), ('I', 'ARG', 56)), (('A', 'LEU', 83), ('I', 'ARG', 56)), (('C', 'GLU', 75), ('I', 'ARG', 56)), (('C', 'LEU', 76), ('I', 'ARG', 56)), (('C', 'HIS', 79), ('I', 'ARG', 56)), (('A', 'GLU', 51),…	[]
/data163/YX/Proteomes_Uniprot_NCP/UP000005640_240729/fold_test_fold_job_number_q6zuu3_153ncp_6y5e/fold_test_fold_job_number_q6zuu3_153ncp_6y5e_model_0.cif	0.385881	[]	[]
/data163/YX/Proteomes_Uniprot_NCP/UP000005640_240729/fold_test_fold_job_number_q8tee9_153ncp_6y5e/fold_test_fold_job_number_q8tee9_153ncp_6y5e_model_1.cif	0.385681	[]	[]
/data163/YX/Proteomes_Uniprot_NCP/UP000005640_240729/fold_test_fold_job_number_q9bpz7_153ncp_6y5e/fold_test_fold_job_number_q9bpz7_153ncp_6y5e_model_1.cif	0.38564	[]	[]
/data163/YX/Proteomes_Uniprot_NCP/UP000005640_240729/fold_test_fold_job_number_q6ieg0_153ncp_6y5e/fold_test_fold_job_number_q6ieg0_153ncp_6y5e_model_2.cif	0.385458	[]	[]
/data163/YX/Proteomes_Uniprot_NCP/UP000005640_240729/fold_test_fold_job_number_a8mwa4_153ncp_6y5e/fold_test_fold_job_number_a8mwa4_153ncp_6y5e_model_0.cif	0.385311	[(('A', 'PRO', 107), ('I', 'ARG', 244)), (('A', 'LYS', 108), ('I', 'ARG', 244)), (('A', 'LYS', 108), ('I', 'GLU', 247)), (('A', 'LYS', 108), ('I', 'ARG', 248)), (('E', 'ARG', 5), ('I', 'ARG', 248))]	[]
/data163/YX/Proteomes_Uniprot_NCP/UP000005640_240729/fold_test_fold_job_number_p0cap2_153ncp_6y5e/fold_test_fold_job_number_p0cap2_153ncp_6y5e_model_4.cif	0.384922	[]	[]
/data163/YX/Proteomes_Uniprot_NCP/UP000005640_240729/fold_test_fold_job_number_p17024_153ncp_6y5e/fold_test_fold_job_number_p17024_153ncp_6y5e_model_1.cif	0.384528	[]	[]
/data163/YX/Proteomes_Uniprot_NCP/UP000005640_240729/fold_test_fold_job_number_q9h2p0_153ncp_6y5e/fold_test_fold_job_number_q9h2p0_153ncp_6y5e_model_1.cif	0.384448	[]	[]
/data163/YX/Proteomes_Uniprot_NCP/UP000005640_240729/fold_test_fold_job_number_q8izq8_153ncp_6y5e/fold_test_fold_job_number_q8izq8_153ncp_6y5e_model_1.cif	0.384443	[]	[]
/data163/YX/Proteomes_Uniprot_NCP/UP000005640_240729/fold_test_fold_job_number_o60237_153ncp_6y5e/fold_test_fold_job_number_o60237_153ncp_6y5e_model_3.cif	0.384136	[]	[]
/data163/YX/Proteomes_Uniprot_NCP/UP000005640_240729/fold_test_fold_job_number_p42696_153ncp_6y5e/fold_test_fold_job_number_p42696_153ncp_6y5e_model_0.cif	0.384121	[(('E', 'LEU', 89), ('I', 'LEU', 42)), (('F', 'HIS', 76), ('I', 'LEU', 42))]	[]
/data163/YX/Proteomes_Uniprot_NCP/UP000005640_240729/fold_test_fold_job_number_q75n03_153ncp_6y5e/fold_test_fold_job_number_q75n03_153ncp_6y5e_model_0.cif	0.384041	[(('C', 'SER', 61), ('I', 'LEU', 98)), (('C', 'GLN', 65), ('I', 'LEU', 98)), (('C', 'THR', 85), ('I', 'LEU', 98)), (('C', 'VAL', 88), ('I', 'LEU', 98)), (('C', 'THR', 85), ('I', 'ILE', 95)), (('C', 'LYS', 90), ('I', 'PHE', 108))]	[]
/data163/YX/Proteomes_Uniprot_NCP/UP000005640_240729/fold_test_fold_job_number_a0pjy2_153ncp_6y5e/fold_test_fold_job_number_a0pjy2_153ncp_6y5e_model_0.cif	0.384009	[(('A', 'GLU', 82), ('I', 'ARG', 145))]	[]
/data163/YX/Proteomes_Uniprot_NCP/UP000005640_240729/fold_test_fold_job_number_q8iz26_153ncp_6y5e/fold_test_fold_job_number_q8iz26_153ncp_6y5e_model_3.cif	0.383208	[]	[]
/data163/YX/Proteomes_Uniprot_NCP/UP000005640_240729/fold_test_fold_job_number_q6pgq7_153ncp_6y5e/fold_test_fold_job_number_q6pgq7_153ncp_6y5e_model_1.cif	0.3832	[(('A', 'GLU', 51), ('I', 'LEU', 192)), (('C', 'HIS', 79), ('I', 'LEU', 192)), (('A', 'GLU', 51), ('I', 'ARG', 193)), (('A', 'LEU', 83), ('I', 'ARG', 193)), (('C', 'HIS', 79), ('I', 'ARG', 193)), (('A', 'GLU', 51), ('I', 'SER', 191)), (('A', 'GLU', 54), ('I', 'SER', 191)), (('A', 'ASN', 58), ('I', 'ARG', 194)), (('C', 'HIS', 79), ('I', 'LEU', 196))]	[]
/data163/YX/Proteomes_Uniprot_NCP/UP000005640_240729/fold_test_fold_job_number_q8n8a6_153ncp_6y5e/fold_test_fold_job_number_q8n8a6_153ncp_6y5e_model_0.cif	0.383172	[]	[]
/data163/YX/Proteomes_Uniprot_NCP/UP000005640_240729/fold_test_fold_job_number_c9jlw8_153ncp_6y5e/fold_test_fold_job_number_c9jlw8_153ncp_6y5e_model_1.cif	0.383026	[]	[]
/data163/YX/Proteomes_Uniprot_NCP/UP000005640_240729/fold_test_fold_job_number_q9bzj6_153ncp_6y5e/fold_test_fold_job_number_q9bzj6_153ncp_6y5e_model_1.cif	0.382931	[(('A', 'TYR', 47), ('I', 'ARG', 403)), (('A', 'GLU', 51), ('I', 'ARG', 403)), (('A', 'ASP', 80), ('I', 'ARG', 403)), (('A', 'GLU', 82), ('I', 'ARG', 403)), (('A', 'LEU', 83), ('I', 'ARG', 403)), (('C', 'GLU', 75), ('I', 'ARG', 403)), (('C', 'LEU', 76), ('I', 'ARG', 403)), (('A', 'ASP', 62), ('I', 'TYR', 410))]	[]
/data163/YX/Proteomes_Uniprot_NCP/UP000005640_240729/fold_test_fold_job_number_p10828_153ncp_6y5e/fold_test_fold_job_number_p10828_153ncp_6y5e_model_0.cif	0.382853	[(('A', 'ALA', 50), ('I', 'HIS', 42)), (('C', 'GLU', 83), ('I', 'HIS', 42)), (('A', 'ALA', 50), ('I', 'ARG', 45)), (('A', 'GLU', 51), ('I', 'ARG', 45)), (('A', 'GLU', 54), ('I', 'ARG', 45)), (('A', 'GLU', 51), ('I', 'ARG', 39)), (('A', 'ASP', 80), ('I', 'ARG', 39)), (('A', 'GLU', 82), ('I', 'ARG', 39)), (('A', 'LEU', 83), ('I', 'ARG', 39)), (('A', 'GLU', 54), ('I', 'LYS', 40)), (('A', 'LEU', 55),…	[]
/data163/YX/Proteomes_Uniprot_NCP/UP000005640_240729/fold_test_fold_job_number_q96se7_153ncp_6y5e/fold_test_fold_job_number_q96se7_153ncp_6y5e_model_2.cif	0.382539	[]	[]
/data163/YX/Proteomes_Uniprot_NCP/UP000005640_240729/fold_test_fold_job_number_p0ch99_153ncp_6y5e/fold_test_fold_job_number_p0ch99_153ncp_6y5e_model_0.cif	0.382396	[]	[]
/data163/YX/Proteomes_Uniprot_NCP/UP000005640_240729/fold_test_fold_job_number_q68dn1_153ncp_6y5e/fold_test_fold_job_number_q68dn1_153ncp_6y5e_model_0.cif	0.382309	[(('A', 'TYR', 47), ('I', 'ARG', 886)), (('A', 'GLU', 51), ('I', 'ARG', 886)), (('A', 'LEU', 55), ('I', 'ARG', 886)), (('A', 'ASP', 80), ('I', 'ARG', 886)), (('A', 'GLU', 82), ('I', 'ARG', 886)), (('A', 'LEU', 83), ('I', 'ARG', 886)), (('C', 'GLU', 75), ('I', 'ARG', 886)), (('C', 'LEU', 76), ('I', 'ARG', 886)), (('C', 'HIS', 79), ('I', 'ARG', 886)), (('C', 'LYS', 78), ('I', 'SER', 890)), (('C', '…	[]
/data163/YX/Proteomes_Uniprot_NCP/UP000005640_240729/fold_test_fold_job_number_q9uk11_153ncp_6y5e/fold_test_fold_job_number_q9uk11_153ncp_6y5e_model_0.cif	0.382121	[]	[]
/data163/YX/Proteomes_Uniprot_NCP/UP000005640_240729/fold_test_fold_job_number_p41162_153ncp_6y5e/fold_test_fold_job_number_p41162_153ncp_6y5e_model_0.cif	0.382107	[]	[]
/data163/YX/Proteomes_Uniprot_NCP/UP000005640_240729/fold_test_fold_job_number_q8tbz3_153ncp_6y5e/fold_test_fold_job_number_q8tbz3_153ncp_6y5e_model_0.cif	0.381724	[]	[]
/data163/YX/Proteomes_Uniprot_NCP/UP000005640_240729/fold_test_fold_job_number_q96n38_153ncp_6y5e/fold_test_fold_job_number_q96n38_153ncp_6y5e_model_1.cif	0.381665	[]	[]
/data163/YX/Proteomes_Uniprot_NCP/UP000005640_240729/fold_test_fold_job_number_q96nd8_153ncp_6y5e/fold_test_fold_job_number_q96nd8_153ncp_6y5e_model_1.cif	0.381403	[]	[]
/data163/YX/Proteomes_Uniprot_NCP/UP000005640_240729/fold_test_fold_job_number_q9gzw5_153ncp_6y5e/fold_test_fold_job_number_q9gzw5_153ncp_6y5e_model_3.cif	0.38137	[(('A', 'ALA', 50), ('I', 'LEU', 272)), (('A', 'ALA', 50), ('I', 'ARG', 274)), (('A', 'GLU', 54), ('I', 'ARG', 276)), (('B', 'GLU', 51), ('I', 'ARG', 230)), (('B', 'ASP', 80), ('I', 'ARG', 230)), (('B', 'GLU', 82), ('I', 'ARG', 230)), (('D', 'LEU', 76), ('I', 'ARG', 230))]	[]
/data163/YX/Proteomes_Uniprot_NCP/UP000005640_240729/fold_test_fold_job_number_q9ubu8_153ncp_6y5e/fold_test_fold_job_number_q9ubu8_153ncp_6y5e_model_1.cif	0.3813	[(('A', 'ALA', 50), ('I', 'ARG', 56)), (('A', 'GLU', 51), ('I', 'ARG', 59)), (('A', 'ASP', 80), ('I', 'ARG', 59)), (('A', 'GLU', 54), ('I', 'SER', 60)), (('A', 'LEU', 55), ('I', 'SER', 60)), (('A', 'GLU', 54), ('I', 'ARG', 58)), (('C', 'VAL', 18), ('I', 'ARG', 58))]	[]
/data163/YX/Proteomes_Uniprot_NCP/UP000005640_240729/fold_test_fold_job_number_p24534_153ncp_6y5e/fold_test_fold_job_number_p24534_153ncp_6y5e_model_0.cif	0.38117	[]	[]
/data163/YX/Proteomes_Uniprot_NCP/UP000005640_240729/fold_test_fold_job_number_q9uic8_153ncp_6y5e/fold_test_fold_job_number_q9uic8_153ncp_6y5e_model_1.cif	0.381022	[(('A', 'GLU', 51), ('I', 'ARG', 6)), (('A', 'GLU', 82), ('I', 'ARG', 6)), (('C', 'LEU', 76), ('I', 'ARG', 6)), (('A', 'GLU', 54), ('I', 'ARG', 4)), (('A', 'LEU', 106), ('I', 'GLN', 249)), (('F', 'GLN', 88), ('I', 'MET', 125)), (('H', 'GLN', 8), ('I', 'LYS', 135)), (('H', 'LEU', 30), ('I', 'HIS', 132)), (('H', 'LEU', 30), ('I', 'ARG', 129)), (('H', 'LEU', 30), ('I', 'THR', 128))]	[]
/data163/YX/Proteomes_Uniprot_NCP/UP000005640_240729/fold_test_fold_job_number_q8n1w2_153ncp_6y5e/fold_test_fold_job_number_q8n1w2_153ncp_6y5e_model_1.cif	0.380831	[]	[]
/data163/YX/Proteomes_Uniprot_NCP/UP000005640_240729/fold_test_fold_job_number_a8muv8_153ncp_6y5e/fold_test_fold_job_number_a8muv8_153ncp_6y5e_model_0.cif	0.380178	[]	[]
/data163/YX/Proteomes_Uniprot_NCP/UP000005640_240729/fold_test_fold_job_number_q8wtq4_153ncp_6y5e/fold_test_fold_job_number_q8wtq4_153ncp_6y5e_model_0.cif	0.379262	[]	[]
/data163/YX/Proteomes_Uniprot_NCP/UP000005640_240729/fold_test_fold_job_number_q6pid8_153ncp_6y5e/fold_test_fold_job_number_q6pid8_153ncp_6y5e_model_0.cif	0.379041	[]	[]
/data163/YX/Proteomes_Uniprot_NCP/UP000005640_240729/fold_test_fold_job_number_q9h992_153ncp_6y5e/fold_test_fold_job_number_q9h992_153ncp_6y5e_model_3.cif	0.379017	[(('B', 'ALA', 50), ('I', 'PRO', 9))]	[]
/data163/YX/Proteomes_Uniprot_NCP/UP000005640_240729/fold_test_fold_job_number_p61576_153ncp_6y5e/fold_test_fold_job_number_p61576_153ncp_6y5e_model_1.cif	0.378846	[]	[]
/data163/YX/Proteomes_Uniprot_NCP/UP000005640_240729/fold_test_fold_job_number_q15906_153ncp_6y5e/fold_test_fold_job_number_q15906_153ncp_6y5e_model_4.cif	0.378773	[(('A', 'ASP', 80), ('I', 'ARG', 10)), (('A', 'GLU', 82), ('I', 'ARG', 10)), (('C', 'LEU', 76), ('I', 'ARG', 10)), (('A', 'ASP', 80), ('I', 'ALA', 13)), (('A', 'GLU', 82), ('I', 'THR', 12))]	[]
/data163/YX/Proteomes_Uniprot_NCP/UP000005640_240729/fold_test_fold_job_number_q9nws9_153ncp_6y5e/fold_test_fold_job_number_q9nws9_153ncp_6y5e_model_3.cif	0.378095	[]	[]
/data163/YX/Proteomes_Uniprot_NCP/UP000005640_240729/fold_test_fold_job_number_q9y2h8_153ncp_6y5e/fold_test_fold_job_number_q9y2h8_153ncp_6y5e_model_3.cif	0.377993	[]	[]
/data163/YX/Proteomes_Uniprot_NCP/UP000005640_240729/fold_test_fold_job_number_q68d51_153ncp_6y5e/fold_test_fold_job_number_q68d51_153ncp_6y5e_model_0.cif	0.377616	[(('A', 'ALA', 59), ('I', 'ILE', 21)), (('A', 'ASN', 63), ('I', 'ILE', 21)), (('A', 'LEU', 75), ('I', 'ILE', 21)), (('A', 'ASN', 79), ('I', 'ILE', 21)), (('A', 'ASP', 62), ('I', 'ASN', 20)), (('A', 'LEU', 75), ('I', 'ILE', 25)), (('A', 'LEU', 98), ('I', 'TRP', 28)), (('A', 'PRO', 99), ('I', 'TRP', 28))]	[]
/data163/YX/Proteomes_Uniprot_NCP/UP000005640_240729/fold_test_fold_job_number_o60927_153ncp_6y5e/fold_test_fold_job_number_o60927_153ncp_6y5e_model_0.cif	0.377562	[]	[]
/data163/YX/Proteomes_Uniprot_NCP/UP000005640_240729/fold_test_fold_job_number_q9nqw6_153ncp_6y5e/fold_test_fold_job_number_q9nqw6_153ncp_6y5e_model_0.cif	0.376202	[]	[]
/data163/YX/Proteomes_Uniprot_NCP/UP000005640_240729/fold_test_fold_job_number_q9bvn2_153ncp_6y5e/fold_test_fold_job_number_q9bvn2_153ncp_6y5e_model_1.cif	0.376122	[]	[]
/data163/YX/Proteomes_Uniprot_NCP/UP000005640_240729/fold_test_fold_job_number_q13568_153ncp_6y5e/fold_test_fold_job_number_q13568_153ncp_6y5e_model_1.cif	0.375942	[]	[]
/data163/YX/Proteomes_Uniprot_NCP/UP000005640_240729/fold_test_fold_job_number_q96c00_153ncp_6y5e/fold_test_fold_job_number_q96c00_153ncp_6y5e_model_2.cif	0.375715	[]	[]
/data163/YX/Proteomes_Uniprot_NCP/UP000005640_240729/fold_test_fold_job_number_o75995_153ncp_6y5e/fold_test_fold_job_number_o75995_153ncp_6y5e_model_0.cif	0.375688	[]	[]
/data163/YX/Proteomes_Uniprot_NCP/UP000005640_240729/fold_test_fold_job_number_q9hb09_153ncp_6y5e/fold_test_fold_job_number_q9hb09_153ncp_6y5e_model_0.cif	0.375536	[]	[]
/data163/YX/Proteomes_Uniprot_NCP/UP000005640_240729/fold_test_fold_job_number_q96pk6_153ncp_6y5e/fold_test_fold_job_number_q96pk6_153ncp_6y5e_model_0.cif	0.37515	[(('A', 'ALA', 50), ('I', 'LEU', 581)), (('A', 'GLU', 51), ('I', 'LEU', 581))]	[]
/data163/YX/Proteomes_Uniprot_NCP/UP000005640_240729/fold_test_fold_job_number_q5vtl8_153ncp_6y5e/fold_test_fold_job_number_q5vtl8_153ncp_6y5e_model_0.cif	0.374996	[]	[]
/data163/YX/Proteomes_Uniprot_NCP/UP000005640_240729/fold_test_fold_job_number_q8n8y5_153ncp_6y5e/fold_test_fold_job_number_q8n8y5_153ncp_6y5e_model_4.cif	0.374643	[]	[]
/data163/YX/Proteomes_Uniprot_NCP/UP000005640_240729/fold_test_fold_job_number_q6uwu4_153ncp_6y5e/fold_test_fold_job_number_q6uwu4_153ncp_6y5e_model_0.cif	0.374566	[]	[]
/data163/YX/Proteomes_Uniprot_NCP/UP000005640_240729/fold_test_fold_job_number_q96bv0_153ncp_6y5e/fold_test_fold_job_number_q96bv0_153ncp_6y5e_model_4.cif	0.374534	[]	[]
/data163/YX/Proteomes_Uniprot_NCP/UP000005640_240729/fold_test_fold_job_number_q8wv37_153ncp_6y5e/fold_test_fold_job_number_q8wv37_153ncp_6y5e_model_0.cif	0.374259	[]	[]
/data163/YX/Proteomes_Uniprot_NCP/UP000005640_240729/fold_test_fold_job_number_p27797_153ncp_6y5e/fold_test_fold_job_number_p27797_153ncp_6y5e_model_0.cif	0.374141	[]	[]
/data163/YX/Proteomes_Uniprot_NCP/UP000005640_240729/fold_test_fold_job_number_q96li5_153ncp_6y5e/fold_test_fold_job_number_q96li5_153ncp_6y5e_model_2.cif	0.373999	[]	[]
/data163/YX/Proteomes_Uniprot_NCP/UP000005640_240729/fold_test_fold_job_number_q96n77_153ncp_6y5e/fold_test_fold_job_number_q96n77_153ncp_6y5e_model_3.cif	0.373936	[(('E', 'GLN', 88), ('I', 'PHE', 248)), (('E', 'ARG', 92), ('I', 'PHE', 248))]	[]
/data163/YX/Proteomes_Uniprot_NCP/UP000005640_240729/fold_test_fold_job_number_q96iz7_153ncp_6y5e/fold_test_fold_job_number_q96iz7_153ncp_6y5e_model_0.cif	0.373854	[]	[]
/data163/YX/Proteomes_Uniprot_NCP/UP000005640_240729/fold_test_fold_job_number_q8na42_153ncp_6y5e/fold_test_fold_job_number_q8na42_153ncp_6y5e_model_0.cif	0.373327	[]	[]
/data163/YX/Proteomes_Uniprot_NCP/UP000005640_240729/fold_test_fold_job_number_p55081_153ncp_6y5e/fold_test_fold_job_number_p55081_153ncp_6y5e_model_1.cif	0.373017	[]	[]
/data163/YX/Proteomes_Uniprot_NCP/UP000005640_240729/fold_test_fold_job_number_o60828_153ncp_6y5e/fold_test_fold_job_number_o60828_153ncp_6y5e_model_2.cif	0.372384	[]	[]
/data163/YX/Proteomes_Uniprot_NCP/UP000005640_240729/fold_test_fold_job_number_q86y33_153ncp_6y5e/fold_test_fold_job_number_q86y33_153ncp_6y5e_model_0.cif	0.372375	[]	[]
/data163/YX/Proteomes_Uniprot_NCP/UP000005640_240729/fold_test_fold_job_number_q9h981_153ncp_6y5e/fold_test_fold_job_number_q9h981_153ncp_6y5e_model_0.cif	0.372328	[]	[]
/data163/YX/Proteomes_Uniprot_NCP/UP000005640_240729/fold_test_fold_job_number_q86wb0_153ncp_6y5e/fold_test_fold_job_number_q86wb0_153ncp_6y5e_model_0.cif	0.372312	[]	[]
/data163/YX/Proteomes_Uniprot_NCP/UP000005640_240729/fold_test_fold_job_number_q9uh65_153ncp_6y5e/fold_test_fold_job_number_q9uh65_153ncp_6y5e_model_0.cif	0.372143	[(('E', 'LEU', 72), ('I', 'TRP', 561)), (('E', 'HIS', 76), ('I', 'TRP', 561)), (('F', 'LYS', 85), ('I', 'TRP', 561)), (('F', 'LEU', 89), ('I', 'TRP', 561)), (('F', 'ARG', 92), ('I', 'TRP', 561)), (('F', 'GLN', 88), ('I', 'ALA', 564)), (('H', 'GLU', 34), ('I', 'ALA', 565)), (('H', 'VAL', 38), ('I', 'ALA', 565))]	[]
/data163/YX/Proteomes_Uniprot_NCP/UP000005640_240729/fold_test_fold_job_number_p25440_153ncp_6y5e/fold_test_fold_job_number_p25440_153ncp_6y5e_model_0.cif	0.371733	[]	[]
/data163/YX/Proteomes_Uniprot_NCP/UP000005640_240729/fold_test_fold_job_number_q9bze0_153ncp_6y5e/fold_test_fold_job_number_q9bze0_153ncp_6y5e_model_0.cif	0.371686	[]	[]
/data163/YX/Proteomes_Uniprot_NCP/UP000005640_240729/fold_test_fold_job_number_q8nd76_153ncp_6y5e/fold_test_fold_job_number_q8nd76_153ncp_6y5e_model_0.cif	0.371661	[(('A', 'TYR', 47), ('I', 'CYS', 101)), (('A', 'GLU', 51), ('I', 'CYS', 101)), (('C', 'GLU', 75), ('I', 'CYS', 101)), (('C', 'HIS', 79), ('I', 'CYS', 101)), (('A', 'GLU', 51), ('I', 'SER', 100)), (('A', 'LEU', 55), ('I', 'SER', 100)), (('A', 'ASP', 80), ('I', 'SER', 100)), (('A', 'LEU', 55), ('I', 'TYR', 98)), (('A', 'ASN', 58), ('I', 'TYR', 98)), (('A', 'ARG', 61), ('I', 'TYR', 98)), (('A', 'ASP…	[]
/data163/YX/Proteomes_Uniprot_NCP/UP000005640_240729/fold_test_fold_job_number_q9una4_153ncp_6y5e/fold_test_fold_job_number_q9una4_153ncp_6y5e_model_0.cif	0.371496	[]	[]
/data163/YX/Proteomes_Uniprot_NCP/UP000005640_240729/fold_test_fold_job_number_q9hbt8_153ncp_6y5e/fold_test_fold_job_number_q9hbt8_153ncp_6y5e_model_2.cif	0.371148	[]	[]
/data163/YX/Proteomes_Uniprot_NCP/UP000005640_240729/fold_test_fold_job_number_q9y2a4_153ncp_6y5e/fold_test_fold_job_number_q9y2a4_153ncp_6y5e_model_1.cif	0.371055	[]	[]
/data163/YX/Proteomes_Uniprot_NCP/UP000005640_240729/fold_test_fold_job_number_q14008_153ncp_6y5e/fold_test_fold_job_number_q14008_153ncp_6y5e_model_0.cif	0.370955	[]	[]
/data163/YX/Proteomes_Uniprot_NCP/UP000005640_240729/fold_test_fold_job_number_e7ew31_153ncp_6y5e/fold_test_fold_job_number_e7ew31_153ncp_6y5e_model_1.cif	0.370934	[]	[]
/data163/YX/Proteomes_Uniprot_NCP/UP000005640_240729/fold_test_fold_job_number_q9hb19_153ncp_6y5e/fold_test_fold_job_number_q9hb19_153ncp_6y5e_model_2.cif	0.370752	[(('A', 'GLU', 51), ('I', 'HIS', 399)), (('A', 'LEU', 83), ('I', 'HIS', 399))]	[]
/data163/YX/Proteomes_Uniprot_NCP/UP000005640_240729/fold_test_fold_job_number_q9hc44_153ncp_6y5e/fold_test_fold_job_number_q9hc44_153ncp_6y5e_model_0.cif	0.370104	[(('A', 'TYR', 47), ('I', 'ARG', 45)), (('A', 'GLU', 51), ('I', 'ARG', 45)), (('C', 'HIS', 79), ('I', 'ARG', 45)), (('A', 'GLU', 51), ('I', 'ARG', 46)), (('C', 'GLU', 83), ('I', 'VAL', 42))]	[]
/data163/YX/Proteomes_Uniprot_NCP/UP000005640_240729/fold_test_fold_job_number_q86tj5_153ncp_6y5e/fold_test_fold_job_number_q86tj5_153ncp_6y5e_model_0.cif	0.36996	[(('A', 'ASP', 80), ('I', 'ARG', 10)), (('A', 'GLU', 82), ('I', 'ARG', 10)), (('A', 'LEU', 83), ('I', 'ARG', 10))]	[]
/data163/YX/Proteomes_Uniprot_NCP/UP000005640_240729/fold_test_fold_job_number_q8n2m8_153ncp_6y5e/fold_test_fold_job_number_q8n2m8_153ncp_6y5e_model_0.cif	0.369842	[]	[]
/data163/YX/Proteomes_Uniprot_NCP/UP000005640_240729/fold_test_fold_job_number_q8ix06_153ncp_6y5e/fold_test_fold_job_number_q8ix06_153ncp_6y5e_model_0.cif	0.369656	[(('B', 'GLU', 82), ('I', 'ARG', 95)), (('B', 'LEU', 83), ('I', 'ARG', 95)), (('D', 'LEU', 76), ('I', 'ARG', 95))]	[]
/data163/YX/Proteomes_Uniprot_NCP/UP000005640_240729/fold_test_fold_job_number_q9uks7_153ncp_6y5e/fold_test_fold_job_number_q9uks7_153ncp_6y5e_model_0.cif	0.369586	[(('A', 'LYS', 108), ('I', 'ARG', 188))]	[]
/data163/YX/Proteomes_Uniprot_NCP/UP000005640_240729/fold_test_fold_job_number_q15004_153ncp_6y5e/fold_test_fold_job_number_q15004_153ncp_6y5e_model_3.cif	0.369562	[]	[]
/data163/YX/Proteomes_Uniprot_NCP/UP000005640_240729/fold_test_fold_job_number_p16333_153ncp_6y5e/fold_test_fold_job_number_p16333_153ncp_6y5e_model_0.cif	0.369553	[]	[]
/data163/YX/Proteomes_Uniprot_NCP/UP000005640_240729/fold_test_fold_job_number_q6fi81_153ncp_6y5e/fold_test_fold_job_number_q6fi81_153ncp_6y5e_model_0.cif	0.369534	[]	[]
/data163/YX/Proteomes_Uniprot_NCP/UP000005640_240729/fold_test_fold_job_number_q8n859_153ncp_6y5e/fold_test_fold_job_number_q8n859_153ncp_6y5e_model_0.cif	0.369495	[]	[]
/data163/YX/Proteomes_Uniprot_NCP/UP000005640_240729/fold_test_fold_job_number_o00512_153ncp_6y5e/fold_test_fold_job_number_o00512_153ncp_6y5e_model_4.cif	0.369398	[]	[]
/data163/YX/Proteomes_Uniprot_NCP/UP000005640_240729/fold_test_fold_job_number_o60238_153ncp_6y5e/fold_test_fold_job_number_o60238_153ncp_6y5e_model_2.cif	0.369368	[(('C', 'ARG', 69), ('I', 'TRP', 144)), (('C', 'LYS', 78), ('I', 'ASN', 150)), (('C', 'HIS', 79), ('I', 'PRO', 153)), (('C', 'LYS', 78), ('I', 'PRO', 152)), (('C', 'HIS', 79), ('I', 'PRO', 152)), (('C', 'VAL', 81), ('I', 'SER', 145))]	[]
/data163/YX/Proteomes_Uniprot_NCP/UP000005640_240729/fold_test_fold_job_number_q5jx69_153ncp_6y5e/fold_test_fold_job_number_q5jx69_153ncp_6y5e_model_0.cif	0.369367	[(('C', 'LYS', 78), ('I', 'PHE', 113)), (('C', 'HIS', 79), ('I', 'PHE', 113)), (('C', 'LYS', 86), ('I', 'GLU', 120)), (('C', 'THR', 85), ('I', 'VAL', 121)), (('C', 'THR', 89), ('I', 'VAL', 121)), (('C', 'LYS', 86), ('I', 'LEU', 124)), (('C', 'THR', 89), ('I', 'LEU', 124)), (('C', 'LYS', 90), ('I', 'LEU', 124)), (('C', 'THR', 89), ('I', 'LYS', 125))]	[]
/data163/YX/Proteomes_Uniprot_NCP/UP000005640_240729/fold_test_fold_job_number_p0cg32_153ncp_6y5e/fold_test_fold_job_number_p0cg32_153ncp_6y5e_model_0.cif	0.369076	[(('A', 'ALA', 50), ('I', 'ARG', 339))]	[]
/data163/YX/Proteomes_Uniprot_NCP/UP000005640_240729/fold_test_fold_job_number_o75920_153ncp_6y5e/fold_test_fold_job_number_o75920_153ncp_6y5e_model_3.cif	0.369054	[(('A', 'TYR', 47), ('I', 'ARG', 3)), (('A', 'ALA', 50), ('I', 'ARG', 3)), (('A', 'GLU', 51), ('I', 'ARG', 3)), (('A', 'GLU', 54), ('I', 'ARG', 3)), (('A', 'TYR', 47), ('I', 'ARG', 7)), (('A', 'GLU', 51), ('I', 'ARG', 7)), (('A', 'LEU', 55), ('I', 'ARG', 7)), (('A', 'ASP', 80), ('I', 'ARG', 7)), (('A', 'GLU', 82), ('I', 'ARG', 7)), (('A', 'LEU', 83), ('I', 'ARG', 7)), (('C', 'GLU', 75), ('I', 'AR…	[(('C', 'HIS', 79), ('I', 'ARG', 7))]
/data163/YX/Proteomes_Uniprot_NCP/UP000005640_240729/fold_test_fold_job_number_q9p127_153ncp_6y5e/fold_test_fold_job_number_q9p127_153ncp_6y5e_model_1.cif	0.368959	[]	[]
/data163/YX/Proteomes_Uniprot_NCP/UP000005640_240729/fold_test_fold_job_number_q5t7v8_153ncp_6y5e/fold_test_fold_job_number_q5t7v8_153ncp_6y5e_model_3.cif	0.368938	[]	[]
/data163/YX/Proteomes_Uniprot_NCP/UP000005640_240729/fold_test_fold_job_number_q13202_153ncp_6y5e/fold_test_fold_job_number_q13202_153ncp_6y5e_model_2.cif	0.368906	[]	[]
/data163/YX/Proteomes_Uniprot_NCP/UP000005640_240729/fold_test_fold_job_number_p16383_153ncp_6y5e/fold_test_fold_job_number_p16383_153ncp_6y5e_model_2.cif	0.368902	[(('A', 'ALA', 50), ('I', 'PHE', 9)), (('A', 'GLU', 51), ('I', 'PHE', 9)), (('A', 'GLU', 54), ('I', 'PHE', 9))]	[]
/data163/YX/Proteomes_Uniprot_NCP/UP000005640_240729/fold_test_fold_job_number_q96n67_153ncp_6y5e/fold_test_fold_job_number_q96n67_153ncp_6y5e_model_4.cif	0.368771	[]	[]
/data163/YX/Proteomes_Uniprot_NCP/UP000005640_240729/fold_test_fold_job_number_q5jnz3_153ncp_6y5e/fold_test_fold_job_number_q5jnz3_153ncp_6y5e_model_0.cif	0.368724	[]	[]
/data163/YX/Proteomes_Uniprot_NCP/UP000005640_240729/fold_test_fold_job_number_q86u86_153ncp_6y5e/fold_test_fold_job_number_q86u86_153ncp_6y5e_model_0.cif	0.368683	[]	[]
/data163/YX/Proteomes_Uniprot_NCP/UP000005640_240729/fold_test_fold_job_number_q8tf76_153ncp_6y5e/fold_test_fold_job_number_q8tf76_153ncp_6y5e_model_0.cif	0.368407	[(('A', 'TYR', 47), ('I', 'ARG', 14)), (('A', 'GLU', 51), ('I', 'ARG', 14)), (('A', 'LEU', 55), ('I', 'ARG', 14)), (('A', 'ASP', 80), ('I', 'ARG', 14)), (('A', 'GLU', 82), ('I', 'ARG', 14)), (('A', 'LEU', 83), ('I', 'ARG', 14)), (('C', 'GLU', 75), ('I', 'ARG', 14)), (('C', 'LEU', 76), ('I', 'ARG', 14)), (('C', 'HIS', 79), ('I', 'ARG', 14)), (('A', 'ALA', 50), ('I', 'PHE', 13)), (('A', 'GLU', 51),…	[]
/data163/YX/Proteomes_Uniprot_NCP/UP000005640_240729/fold_test_fold_job_number_q9nsy1_153ncp_6y5e/fold_test_fold_job_number_q9nsy1_153ncp_6y5e_model_2.cif	0.36839	[]	[]
/data163/YX/Proteomes_Uniprot_NCP/UP000005640_240729/fold_test_fold_job_number_i3l1e1_153ncp_6y5e/fold_test_fold_job_number_i3l1e1_153ncp_6y5e_model_3.cif	0.36787	[]	[]
/data163/YX/Proteomes_Uniprot_NCP/UP000005640_240729/fold_test_fold_job_number_q8izd2_153ncp_6y5e/fold_test_fold_job_number_q8izd2_153ncp_6y5e_model_1.cif	0.367868	[]	[]
/data163/YX/Proteomes_Uniprot_NCP/UP000005640_240729/fold_test_fold_job_number_q9nvd7_153ncp_6y5e/fold_test_fold_job_number_q9nvd7_153ncp_6y5e_model_0.cif	0.367627	[]	[]
/data163/YX/Proteomes_Uniprot_NCP/UP000005640_240729/fold_test_fold_job_number_o14978_153ncp_6y5e/fold_test_fold_job_number_o14978_153ncp_6y5e_model_1.cif	0.36752	[]	[]
/data163/YX/Proteomes_Uniprot_NCP/UP000005640_240729/fold_test_fold_job_number_q9y473_153ncp_6y5e/fold_test_fold_job_number_q9y473_153ncp_6y5e_model_0.cif	0.36737	[]	[]
/data163/YX/Proteomes_Uniprot_NCP/UP000005640_240729/fold_test_fold_job_number_o94885_153ncp_6y5e/fold_test_fold_job_number_o94885_153ncp_6y5e_model_1.cif	0.367084	[]	[]
/data163/YX/Proteomes_Uniprot_NCP/UP000005640_240729/fold_test_fold_job_number_q9h814_153ncp_6y5e/fold_test_fold_job_number_q9h814_153ncp_6y5e_model_1.cif	0.366886	[]	[]
/data163/YX/Proteomes_Uniprot_NCP/UP000005640_240729/fold_test_fold_job_number_q5bky1_153ncp_6y5e/fold_test_fold_job_number_q5bky1_153ncp_6y5e_model_0.cif	0.366589	[]	[]
/data163/YX/Proteomes_Uniprot_NCP/UP000005640_240729/fold_test_fold_job_number_q13309_153ncp_6y5e/fold_test_fold_job_number_q13309_153ncp_6y5e_model_0.cif	0.366573	[]	[]
/data163/YX/Proteomes_Uniprot_NCP/UP000005640_240729/fold_test_fold_job_number_q3kp31_153ncp_6y5e/fold_test_fold_job_number_q3kp31_153ncp_6y5e_model_1.cif	0.366556	[]	[]
/data163/YX/Proteomes_Uniprot_NCP/UP000005640_240729/fold_test_fold_job_number_q9h7l9_153ncp_6y5e/fold_test_fold_job_number_q9h7l9_153ncp_6y5e_model_1.cif	0.366496	[(('A', 'LEU', 13), ('I', 'ARG', 183)), (('A', 'GLU', 46), ('I', 'ARG', 183)), (('A', 'TYR', 47), ('I', 'ARG', 183)), (('A', 'ALA', 50), ('I', 'ARG', 183)), (('A', 'TYR', 47), ('I', 'LEU', 185)), (('A', 'ALA', 50), ('I', 'LEU', 185)), (('A', 'GLU', 51), ('I', 'LEU', 185)), (('A', 'GLU', 54), ('I', 'LEU', 185)), (('C', 'VAL', 18), ('I', 'LEU', 185)), (('A', 'TYR', 47), ('I', 'ARG', 186)), (('A', '…	[(('A', 'ASP', 80), ('I', 'ARG', 186))]
/data163/YX/Proteomes_Uniprot_NCP/UP000005640_240729/fold_test_fold_job_number_q13111_153ncp_6y5e/fold_test_fold_job_number_q13111_153ncp_6y5e_model_1.cif	0.366369	[]	[]
/data163/YX/Proteomes_Uniprot_NCP/UP000005640_240729/fold_test_fold_job_number_q6zn06_153ncp_6y5e/fold_test_fold_job_number_q6zn06_153ncp_6y5e_model_3.cif	0.366198	[]	[]
/data163/YX/Proteomes_Uniprot_NCP/UP000005640_240729/fold_test_fold_job_number_q8nav1_153ncp_6y5e/fold_test_fold_job_number_q8nav1_153ncp_6y5e_model_1.cif	0.366131	[]	[]
/data163/YX/Proteomes_Uniprot_NCP/UP000005640_240729/fold_test_fold_job_number_q8ncr6_153ncp_6y5e/fold_test_fold_job_number_q8ncr6_153ncp_6y5e_model_0.cif	0.365681	[]	[]
/data163/YX/Proteomes_Uniprot_NCP/UP000005640_240729/fold_test_fold_job_number_q8te04_153ncp_6y5e/fold_test_fold_job_number_q8te04_153ncp_6y5e_model_1.cif	0.365656	[(('A', 'GLU', 46), ('I', 'PRO', 216)), (('A', 'TYR', 47), ('I', 'PRO', 216)), (('A', 'ALA', 50), ('I', 'PRO', 216)), (('C', 'GLU', 83), ('I', 'PRO', 216)), (('A', 'TYR', 47), ('I', 'LYS', 219)), (('A', 'GLU', 51), ('I', 'LYS', 219)), (('A', 'TYR', 47), ('I', 'CYS', 220)), (('A', 'ALA', 50), ('I', 'CYS', 220)), (('A', 'GLU', 51), ('I', 'CYS', 220)), (('A', 'GLU', 54), ('I', 'CYS', 220)), (('A', '…	[]
/data163/YX/Proteomes_Uniprot_NCP/UP000005640_240729/fold_test_fold_job_number_q9y676_153ncp_6y5e/fold_test_fold_job_number_q9y676_153ncp_6y5e_model_0.cif	0.365353	[]	[]
/data163/YX/Proteomes_Uniprot_NCP/UP000005640_240729/fold_test_fold_job_number_q99527_153ncp_6y5e/fold_test_fold_job_number_q99527_153ncp_6y5e_model_0.cif	0.365191	[(('A', 'ALA', 50), ('I', 'ARG', 248)), (('A', 'GLU', 51), ('I', 'LEU', 250)), (('A', 'GLU', 54), ('I', 'LEU', 250)), (('A', 'GLU', 51), ('I', 'ARG', 251))]	[]
/data163/YX/Proteomes_Uniprot_NCP/UP000005640_240729/fold_test_fold_job_number_q2m3w8_153ncp_6y5e/fold_test_fold_job_number_q2m3w8_153ncp_6y5e_model_1.cif	0.365033	[]	[]
/data163/YX/Proteomes_Uniprot_NCP/UP000005640_240729/fold_test_fold_job_number_q8ixw5_153ncp_6y5e/fold_test_fold_job_number_q8ixw5_153ncp_6y5e_model_0.cif	0.364523	[]	[]
/data163/YX/Proteomes_Uniprot_NCP/UP000005640_240729/fold_test_fold_job_number_q5vst9_3888_7068_153ncp_6y5e/fold_test_fold_job_number_q5vst9_3888_7068_153ncp_6y5e_model_1.cif	0.364477	[]	[]
/data163/YX/Proteomes_Uniprot_NCP/UP000005640_240729/fold_test_fold_job_number_q14153_153ncp_6y5e/fold_test_fold_job_number_q14153_153ncp_6y5e_model_1.cif	0.36443	[]	[]
/data163/YX/Proteomes_Uniprot_NCP/UP000005640_240729/fold_test_fold_job_number_q53tq3_153ncp_6y5e/fold_test_fold_job_number_q53tq3_153ncp_6y5e_model_0.cif	0.36433	[]	[]
/data163/YX/Proteomes_Uniprot_NCP/UP000005640_240729/fold_test_fold_job_number_o15178_153ncp_6y5e/fold_test_fold_job_number_o15178_153ncp_6y5e_model_0.cif	0.364302	[(('A', 'GLU', 46), ('I', 'ARG', 278)), (('A', 'GLU', 46), ('I', 'TYR', 279)), (('A', 'ALA', 50), ('I', 'TYR', 279)), (('C', 'VAL', 14), ('I', 'TYR', 279)), (('A', 'TYR', 47), ('I', 'LEU', 282)), (('A', 'ALA', 50), ('I', 'LEU', 282)), (('A', 'GLU', 51), ('I', 'LEU', 282)), (('A', 'GLU', 54), ('I', 'LEU', 282)), (('A', 'TYR', 47), ('I', 'ARG', 283)), (('A', 'GLU', 51), ('I', 'ARG', 283)), (('A', '…	[]
/data163/YX/Proteomes_Uniprot_NCP/UP000005640_240729/fold_test_fold_job_number_p41161_153ncp_6y5e/fold_test_fold_job_number_p41161_153ncp_6y5e_model_1.cif	0.364203	[(('A', 'ASP', 80), ('I', 'ARG', 32))]	[]
/data163/YX/Proteomes_Uniprot_NCP/UP000005640_240729/fold_test_fold_job_number_o60563_153ncp_6y5e/fold_test_fold_job_number_o60563_153ncp_6y5e_model_0.cif	0.363934	[]	[]
/data163/YX/Proteomes_Uniprot_NCP/UP000005640_240729/fold_test_fold_job_number_q8iuh3_153ncp_6y5e/fold_test_fold_job_number_q8iuh3_153ncp_6y5e_model_3.cif	0.363836	[(('A', 'TYR', 47), ('I', 'ARG', 472)), (('A', 'GLU', 51), ('I', 'ARG', 472)), (('A', 'LEU', 55), ('I', 'ARG', 472)), (('A', 'ASP', 80), ('I', 'ARG', 472)), (('A', 'GLU', 82), ('I', 'ARG', 472)), (('A', 'LEU', 83), ('I', 'ARG', 472)), (('C', 'GLU', 75), ('I', 'ARG', 472)), (('C', 'LEU', 76), ('I', 'ARG', 472)), (('C', 'HIS', 79), ('I', 'ARG', 472)), (('A', 'GLU', 54), ('I', 'ARG', 474)), (('A', '…	[]
/data163/YX/Proteomes_Uniprot_NCP/UP000005640_240729/fold_test_fold_job_number_p78549_153ncp_6y5e/fold_test_fold_job_number_p78549_153ncp_6y5e_model_2.cif	0.363422	[(('A', 'LEU', 13), ('I', 'MET', 16)), (('A', 'GLU', 46), ('I', 'MET', 16)), (('A', 'TYR', 47), ('I', 'MET', 16)), (('A', 'ALA', 50), ('I', 'MET', 16)), (('C', 'GLU', 83), ('I', 'MET', 16)), (('A', 'TYR', 47), ('I', 'ARG', 19)), (('A', 'GLU', 51), ('I', 'ARG', 19)), (('A', 'LEU', 55), ('I', 'ARG', 19)), (('A', 'ASP', 80), ('I', 'ARG', 19)), (('A', 'GLU', 82), ('I', 'ARG', 19)), (('A', 'LEU', 83),…	[(('A', 'ASP', 80), ('I', 'ARG', 19)), (('A', 'GLU', 82), ('I', 'ARG', 19)), (('A', 'LEU', 83), ('I', 'ARG', 19))]
/data163/YX/Proteomes_Uniprot_NCP/UP000005640_240729/fold_test_fold_job_number_q86tc9_153ncp_6y5e/fold_test_fold_job_number_q86tc9_153ncp_6y5e_model_0.cif	0.363415	[]	[]
/data163/YX/Proteomes_Uniprot_NCP/UP000005640_240729/fold_test_fold_job_number_q9bvc5_153ncp_6y5e/fold_test_fold_job_number_q9bvc5_153ncp_6y5e_model_1.cif	0.363325	[]	[]
/data163/YX/Proteomes_Uniprot_NCP/UP000005640_240729/fold_test_fold_job_number_q8n699_153ncp_6y5e/fold_test_fold_job_number_q8n699_153ncp_6y5e_model_2.cif	0.362994	[]	[]
/data163/YX/Proteomes_Uniprot_NCP/UP000005640_240729/fold_test_fold_job_number_q9nzh4_153ncp_6y5e/fold_test_fold_job_number_q9nzh4_153ncp_6y5e_model_0.cif	0.362836	[(('A', 'ALA', 50), ('I', 'ALA', 63)), (('A', 'GLU', 51), ('I', 'ALA', 63)), (('A', 'GLU', 54), ('I', 'ALA', 63)), (('A', 'GLU', 51), ('I', 'ARG', 61)), (('C', 'HIS', 79), ('I', 'ARG', 61)), (('A', 'GLU', 54), ('I', 'LYS', 62))]	[]
/data163/YX/Proteomes_Uniprot_NCP/UP000005640_240729/fold_test_fold_job_number_q8nem1_153ncp_6y5e/fold_test_fold_job_number_q8nem1_153ncp_6y5e_model_3.cif	0.362715	[]	[]
/data163/YX/Proteomes_Uniprot_NCP/UP000005640_240729/fold_test_fold_job_number_q96ck0_153ncp_6y5e/fold_test_fold_job_number_q96ck0_153ncp_6y5e_model_0.cif	0.362392	[]	[]
/data163/YX/Proteomes_Uniprot_NCP/UP000005640_240729/fold_test_fold_job_number_q9ul36_153ncp_6y5e/fold_test_fold_job_number_q9ul36_153ncp_6y5e_model_0.cif	0.362353	[]	[]
/data163/YX/Proteomes_Uniprot_NCP/UP000005640_240729/fold_test_fold_job_number_q92540_153ncp_6y5e/fold_test_fold_job_number_q92540_153ncp_6y5e_model_4.cif	0.362334	[]	[]
/data163/YX/Proteomes_Uniprot_NCP/UP000005640_240729/fold_test_fold_job_number_p02760_153ncp_6y5e/fold_test_fold_job_number_p02760_153ncp_6y5e_model_2.cif	0.362279	[]	[]
/data163/YX/Proteomes_Uniprot_NCP/UP000005640_240729/fold_test_fold_job_number_o60879_153ncp_6y5e/fold_test_fold_job_number_o60879_153ncp_6y5e_model_3.cif	0.362221	[]	[]
/data163/YX/Proteomes_Uniprot_NCP/UP000005640_240729/fold_test_fold_job_number_q9upq9_153ncp_6y5e/fold_test_fold_job_number_q9upq9_153ncp_6y5e_model_1.cif	0.361823	[]	[]
/data163/YX/Proteomes_Uniprot_NCP/UP000005640_240729/fold_test_fold_job_number_a0a1w2pql4_153ncp_6y5e/fold_test_fold_job_number_a0a1w2pql4_153ncp_6y5e_model_3.cif	0.361705	[]	[]
/data163/YX/Proteomes_Uniprot_NCP/UP000005640_240729/fold_test_fold_job_number_q8n9m1_153ncp_6y5e/fold_test_fold_job_number_q8n9m1_153ncp_6y5e_model_2.cif	0.361107	[]	[]
/data163/YX/Proteomes_Uniprot_NCP/UP000005640_240729/fold_test_fold_job_number_q9y5v3_153ncp_6y5e/fold_test_fold_job_number_q9y5v3_153ncp_6y5e_model_2.cif	0.361039	[(('A', 'ALA', 50), ('I', 'ARG', 241)), (('A', 'ASP', 80), ('I', 'ARG', 248)), (('A', 'GLU', 82), ('I', 'ARG', 248)), (('C', 'HIS', 79), ('I', 'ARG', 248)), (('C', 'HIS', 79), ('I', 'LYS', 247))]	[]
/data163/YX/Proteomes_Uniprot_NCP/UP000005640_240729/fold_test_fold_job_number_q92786_153ncp_6y5e/fold_test_fold_job_number_q92786_153ncp_6y5e_model_1.cif	0.360883	[(('C', 'SER', 61), ('I', 'PRO', 304)), (('C', 'VAL', 88), ('I', 'PRO', 304))]	[]
/data163/YX/Proteomes_Uniprot_NCP/UP000005640_240729/fold_test_fold_job_number_o95218_153ncp_6y5e/fold_test_fold_job_number_o95218_153ncp_6y5e_model_1.cif	0.360752	[]	[]
/data163/YX/Proteomes_Uniprot_NCP/UP000005640_240729/fold_test_fold_job_number_o60315_153ncp_6y5e/fold_test_fold_job_number_o60315_153ncp_6y5e_model_0.cif	0.360669	[(('A', 'GLU', 54), ('I', 'ARG', 11))]	[]
/data163/YX/Proteomes_Uniprot_NCP/UP000005640_240729/fold_test_fold_job_number_q6zn01_153ncp_6y5e/fold_test_fold_job_number_q6zn01_153ncp_6y5e_model_1.cif	0.360376	[(('C', 'GLN', 17), ('I', 'ILE', 13)), (('A', 'GLU', 46), ('I', 'PHE', 17)), (('A', 'TYR', 47), ('I', 'PHE', 17)), (('A', 'ALA', 50), ('I', 'PHE', 17)), (('C', 'VAL', 14), ('I', 'PHE', 17)), (('C', 'GLN', 17), ('I', 'PHE', 17)), (('C', 'VAL', 18), ('I', 'PHE', 17)), (('A', 'TYR', 47), ('I', 'VAL', 20)), (('A', 'GLU', 51), ('I', 'VAL', 20)), (('C', 'HIS', 79), ('I', 'VAL', 20)), (('C', 'GLU', 83),…	[]
/data163/YX/Proteomes_Uniprot_NCP/UP000005640_240729/fold_test_fold_job_number_q9uis9_153ncp_6y5e/fold_test_fold_job_number_q9uis9_153ncp_6y5e_model_0.cif	0.360314	[(('F', 'PRO', 1), ('I', 'VAL', 47))]	[(('F', 'PRO', 1), ('I', 'VAL', 47))]
/data163/YX/Proteomes_Uniprot_NCP/UP000005640_240729/fold_test_fold_job_number_q14584_153ncp_6y5e/fold_test_fold_job_number_q14584_153ncp_6y5e_model_0.cif	0.359903	[]	[]
/data163/YX/Proteomes_Uniprot_NCP/UP000005640_240729/fold_test_fold_job_number_o75362_153ncp_6y5e/fold_test_fold_job_number_o75362_153ncp_6y5e_model_1.cif	0.35988	[]	[]
/data163/YX/Proteomes_Uniprot_NCP/UP000005640_240729/fold_test_fold_job_number_q9h040_153ncp_6y5e/fold_test_fold_job_number_q9h040_153ncp_6y5e_model_0.cif	0.359723	[(('A', 'LEU', 83), ('I', 'ARG', 408))]	[]
/data163/YX/Proteomes_Uniprot_NCP/UP000005640_240729/fold_test_fold_job_number_q14980_153ncp_6y5e/fold_test_fold_job_number_q14980_153ncp_6y5e_model_4.cif	0.359697	[]	[]
/data163/YX/Proteomes_Uniprot_NCP/UP000005640_240729/fold_test_fold_job_number_p17040_153ncp_6y5e/fold_test_fold_job_number_p17040_153ncp_6y5e_model_2.cif	0.359462	[]	[]
/data163/YX/Proteomes_Uniprot_NCP/UP000005640_240729/fold_test_fold_job_number_q8n3a8_153ncp_6y5e/fold_test_fold_job_number_q8n3a8_153ncp_6y5e_model_0.cif	0.359053	[]	[]
/data163/YX/Proteomes_Uniprot_NCP/UP000005640_240729/fold_test_fold_job_number_o60829_153ncp_6y5e/fold_test_fold_job_number_o60829_153ncp_6y5e_model_1.cif	0.358842	[(('C', 'GLU', 83), ('I', 'ARG', 10)), (('A', 'TYR', 47), ('I', 'SER', 7)), (('A', 'GLU', 51), ('I', 'SER', 7)), (('C', 'HIS', 79), ('I', 'SER', 7)), (('A', 'GLU', 51), ('I', 'ARG', 4)), (('A', 'LEU', 55), ('I', 'ARG', 4)), (('A', 'ASP', 80), ('I', 'ARG', 4)), (('C', 'LEU', 76), ('I', 'ARG', 4)), (('C', 'HIS', 79), ('I', 'ARG', 4)), (('A', 'GLU', 54), ('I', 'ARG', 6)), (('A', 'GLU', 54), ('I', 'A…	[]
/data163/YX/Proteomes_Uniprot_NCP/UP000005640_240729/fold_test_fold_job_number_q5vst9_1_3979_153ncp_6y5e/fold_test_fold_job_number_q5vst9_1_3979_153ncp_6y5e_model_2.cif	0.358766	[]	[]
/data163/YX/Proteomes_Uniprot_NCP/UP000005640_240729/fold_test_fold_job_number_q13873_153ncp_6y5e/fold_test_fold_job_number_q13873_153ncp_6y5e_model_2.cif	0.358678	[]	[]
/data163/YX/Proteomes_Uniprot_NCP/UP000005640_240729/fold_test_fold_job_number_q8nem7_153ncp_6y5e/fold_test_fold_job_number_q8nem7_153ncp_6y5e_model_1.cif	0.358379	[]	[]
/data163/YX/Proteomes_Uniprot_NCP/UP000005640_240729/fold_test_fold_job_number_q9brq0_153ncp_6y5e/fold_test_fold_job_number_q9brq0_153ncp_6y5e_model_0.cif	0.358374	[]	[]
/data163/YX/Proteomes_Uniprot_NCP/UP000005640_240729/fold_test_fold_job_number_q6zmv8_153ncp_6y5e/fold_test_fold_job_number_q6zmv8_153ncp_6y5e_model_2.cif	0.358303	[]	[]
/data163/YX/Proteomes_Uniprot_NCP/UP000005640_240729/fold_test_fold_job_number_q99453_153ncp_6y5e/fold_test_fold_job_number_q99453_153ncp_6y5e_model_2.cif	0.358269	[]	[]
/data163/YX/Proteomes_Uniprot_NCP/UP000005640_240729/fold_test_fold_job_number_p51508_153ncp_6y5e/fold_test_fold_job_number_p51508_153ncp_6y5e_model_4.cif	0.358129	[]	[]
/data163/YX/Proteomes_Uniprot_NCP/UP000005640_240729/fold_test_fold_job_number_p78560_153ncp_6y5e/fold_test_fold_job_number_p78560_153ncp_6y5e_model_0.cif	0.357986	[]	[]
/data163/YX/Proteomes_Uniprot_NCP/UP000005640_240729/fold_test_fold_job_number_q5h9k5_153ncp_6y5e/fold_test_fold_job_number_q5h9k5_153ncp_6y5e_model_1.cif	0.357588	[(('F', 'LEU', 72), ('I', 'SER', 634)), (('E', 'LYS', 85), ('I', 'TRP', 631)), (('E', 'GLN', 88), ('I', 'TRP', 631)), (('E', 'LEU', 89), ('I', 'TRP', 631)), (('F', 'HIS', 76), ('I', 'TRP', 631)), (('E', 'GLN', 88), ('I', 'ILE', 635))]	[]
/data163/YX/Proteomes_Uniprot_NCP/UP000005640_240729/fold_test_fold_job_number_q02962_153ncp_6y5e/fold_test_fold_job_number_q02962_153ncp_6y5e_model_0.cif	0.357046	[]	[]
/data163/YX/Proteomes_Uniprot_NCP/UP000005640_240729/fold_test_fold_job_number_p62987_153ncp_6y5e/fold_test_fold_job_number_p62987_153ncp_6y5e_model_0.cif	0.35672	[(('A', 'VAL', 104), ('I', 'TYR', 89))]	[]
/data163/YX/Proteomes_Uniprot_NCP/UP000005640_240729/fold_test_fold_job_number_i0j062_153ncp_6y5e/fold_test_fold_job_number_i0j062_153ncp_6y5e_model_1.cif	0.356029	[(('A', 'ASP', 80), ('I', 'ARG', 131)), (('A', 'ALA', 50), ('I', 'CYS', 124)), (('B', 'GLU', 51), ('I', 'ARG', 204)), (('B', 'GLU', 54), ('I', 'ARG', 204)), (('B', 'GLU', 51), ('I', 'ARG', 201)), (('B', 'GLU', 51), ('I', 'ARG', 200)), (('D', 'HIS', 79), ('I', 'ALA', 205)), (('D', 'HIS', 79), ('I', 'ARG', 202))]	[]
/data163/YX/Proteomes_Uniprot_NCP/UP000005640_240729/fold_test_fold_job_number_p55285_153ncp_6y5e/fold_test_fold_job_number_p55285_153ncp_6y5e_model_3.cif	0.356004	[]	[]
/data163/YX/Proteomes_Uniprot_NCP/UP000005640_240729/fold_test_fold_job_number_o94916_153ncp_6y5e/fold_test_fold_job_number_o94916_153ncp_6y5e_model_0.cif	0.356003	[(('B', 'TYR', 47), ('I', 'ARG', 202)), (('B', 'GLU', 51), ('I', 'ARG', 202)), (('B', 'LEU', 55), ('I', 'ARG', 202)), (('B', 'ASP', 80), ('I', 'ARG', 202)), (('B', 'GLU', 82), ('I', 'ARG', 202)), (('B', 'LEU', 83), ('I', 'ARG', 202)), (('D', 'GLU', 75), ('I', 'ARG', 202)), (('D', 'LEU', 76), ('I', 'ARG', 202)), (('D', 'HIS', 79), ('I', 'ARG', 202)), (('B', 'LEU', 106), ('I', 'ARG', 391)), (('B', …	[]
/data163/YX/Proteomes_Uniprot_NCP/UP000005640_240729/fold_test_fold_job_number_o00273_153ncp_6y5e/fold_test_fold_job_number_o00273_153ncp_6y5e_model_0.cif	0.355959	[]	[]
/data163/YX/Proteomes_Uniprot_NCP/UP000005640_240729/fold_test_fold_job_number_q03431_153ncp_6y5e/fold_test_fold_job_number_q03431_153ncp_6y5e_model_1.cif	0.355669	[]	[]
/data163/YX/Proteomes_Uniprot_NCP/UP000005640_240729/fold_test_fold_job_number_q15699_153ncp_6y5e/fold_test_fold_job_number_q15699_153ncp_6y5e_model_1.cif	0.355286	[(('A', 'GLU', 46), ('I', 'ILE', 308))]	[]
/data163/YX/Proteomes_Uniprot_NCP/UP000005640_240729/fold_test_fold_job_number_q9ujm3_153ncp_6y5e/fold_test_fold_job_number_q9ujm3_153ncp_6y5e_model_2.cif	0.355256	[]	[]
/data163/YX/Proteomes_Uniprot_NCP/UP000005640_240729/fold_test_fold_job_number_q9ujl9_153ncp_6y5e/fold_test_fold_job_number_q9ujl9_153ncp_6y5e_model_1.cif	0.355163	[]	[]
/data163/YX/Proteomes_Uniprot_NCP/UP000005640_240729/fold_test_fold_job_number_q8ivp9_153ncp_6y5e/fold_test_fold_job_number_q8ivp9_153ncp_6y5e_model_3.cif	0.355104	[]	[]
/data163/YX/Proteomes_Uniprot_NCP/UP000005640_240729/fold_test_fold_job_number_a8muz8_153ncp_6y5e/fold_test_fold_job_number_a8muz8_153ncp_6y5e_model_4.cif	0.35499	[]	[]
/data163/YX/Proteomes_Uniprot_NCP/UP000005640_240729/fold_test_fold_job_number_q9und3_153ncp_6y5e/fold_test_fold_job_number_q9und3_153ncp_6y5e_model_0.cif	0.354845	[]	[]
/data163/YX/Proteomes_Uniprot_NCP/UP000005640_240729/fold_test_fold_job_number_p17014_153ncp_6y5e/fold_test_fold_job_number_p17014_153ncp_6y5e_model_1.cif	0.354842	[]	[]
/data163/YX/Proteomes_Uniprot_NCP/UP000005640_240729/fold_test_fold_job_number_q9uif9_153ncp_6y5e/fold_test_fold_job_number_q9uif9_153ncp_6y5e_model_0.cif	0.354771	[(('C', 'THR', 85), ('I', 'ILE', 1804))]	[]
/data163/YX/Proteomes_Uniprot_NCP/UP000005640_240729/fold_test_fold_job_number_p0cg31_153ncp_6y5e/fold_test_fold_job_number_p0cg31_153ncp_6y5e_model_0.cif	0.354529	[(('A', 'ALA', 50), ('I', 'ARG', 36)), (('A', 'GLU', 51), ('I', 'ARG', 36)), (('A', 'GLU', 54), ('I', 'ARG', 36)), (('A', 'GLU', 54), ('I', 'LEU', 37))]	[]
[truncated: 6,590 more rows]

## Sheet: ranking info
UniProtID	database query ID	strength factor	UniProtKBID	preotein name	gene name	best model	rank
[truncated: 7,615 more rows]

## Sheet: binding category
ID	Strength Factor	Category
[truncated: 7,615 more rows]

## Sheet: consistency in acidic patch
ID	RMSDs
[truncated: 4,098 more rows]
